# Supplementary material for: Single‐cell RNA sequencing reveals the CRTAC1 + population actively contributes to the pathogenesis of spinal ligament degeneration by SPP1 + macrophage
Source: Aging Cell. 2024 Aug 19;23(12):e14320. doi: 10.1111/acel.14320 (PMC11634701; doi:10.1111/acel.14320)
Supplement: Supplementary file 5 — Table S10. [file ACEL-23-e14320-s006.xlsx]

## Sheet: Sheet 1
p_val	gene	avg_logFC	pct.1	pct.2	p_val_adj	cluster
1.16e-105	S100A9	1.21327	1	0.768	2.78e-101	0
3.78e-104	FCN1	1.21229	0.96	0.52	9.04e-100	0
4.35e-91	LYZ	1.01719	1	0.827	1.04e-86	0
1.66e-87	MNDA	1.13316	0.951	0.588	3.97e-83	0
4.03e-82	S100A8	1.05743	0.998	0.724	9.64e-78	0
3.74e-79	IER3	-1.84857	0.207	0.73	8.93e-75	0
3.37e-77	NFKBIA	-1.97798	0.274	0.761	8.05e-73	0
1.32e-75	SH3BGRL3	0.750702	0.982	0.855	3.17e-71	0
3.00e-75	SAT1	-1.48566	0.648	0.885	7.18e-71	0
3.45e-71	FOS	-1.80156	0.367	0.814	8.23e-67	0
3.89e-69	FTH1	-1.30972	0.933	0.982	9.30e-65	0
1.85e-68	DUSP1	-1.59619	0.37	0.793	4.42e-64	0
4.66e-67	FOSB	-1.98113	0.14	0.638	1.11e-62	0
6.09e-65	CSTA	0.964518	0.853	0.44	1.46e-60	0
3.83e-64	CXCL8	-2.83828	0.254	0.676	9.15e-60	0
5.29e-61	MALAT1	-1.15598	0.978	0.964	1.26e-56	0
1.08e-60	COTL1	0.769635	0.927	0.668	2.58e-56	0
3.42e-60	MT-CO1	-0.84905	0.878	0.964	8.17e-56	0
2.55e-59	TNFAIP3	-2.23392	0.109	0.561	6.10e-55	0
4.39e-59	ACTB	0.522782	0.998	0.986	1.05e-54	0
5.73e-58	IL1B	-2.83293	0.085	0.526	1.37e-53	0
3.05e-57	CYBA	0.602044	0.978	0.869	7.28e-53	0
3.73e-57	MT-ATP6	-0.972355	0.766	0.936	8.90e-53	0
5.15e-56	CORO1A	0.827504	0.82	0.415	1.23e-51	0
1.12e-55	JUNB	-1.53481	0.327	0.7	2.67e-51	0
2.31e-55	CCL3	-2.2639	0.06	0.5	5.52e-51	0
7.60e-55	CXCL2	-2.66207	0.047	0.474	1.82e-50	0
2.03e-53	TKT	0.800506	0.864	0.567	4.86e-49	0
2.85e-53	S100A12	0.980536	0.909	0.501	6.81e-49	0
1.63e-52	VCAN	0.866627	0.902	0.499	3.89e-48	0
5.85e-52	CD83	-1.38795	0.051	0.469	1.40e-47	0
1.42e-50	SELL	0.861972	0.731	0.301	3.39e-46	0
2.58e-50	SOD2	-1.69229	0.374	0.689	6.18e-46	0
4.12e-50	NR4A2	-1.66663	0.047	0.457	9.84e-46	0
4.93e-50	PPP1R15A	-1.2487	0.189	0.604	1.18e-45	0
7.81e-50	ZFP36	-1.80944	0.249	0.616	1.87e-45	0
8.86e-50	NAMPT	-1.74604	0.223	0.611	2.12e-45	0
1.41e-49	C1QA	-2.6513	0.007	0.392	3.38e-45	0
1.42e-49	HSP90AB1	-1.30688	0.675	0.839	3.38e-45	0
8.46e-49	EREG	-2.38537	0.042	0.439	2.02e-44	0
1.02e-48	UBA52	0.496898	0.982	0.893	2.44e-44	0
2.45e-48	TMSB10	0.421861	1	0.986	5.86e-44	0
1.92e-47	C1QC	-2.27016	0	0.369	4.59e-43	0
3.26e-47	RNASE2	1.1248	0.541	0.163	7.79e-43	0
2.70e-46	RPL28	0.439815	0.998	0.97	6.46e-42	0
1.49e-45	TSPO	0.634615	0.931	0.702	3.56e-41	0
9.59e-45	C1QB	-2.69087	0.004	0.358	2.29e-40	0
1.24e-44	JUND	-0.964584	0.541	0.77	2.97e-40	0
3.67e-44	NR4A1	-1.37441	0.089	0.479	8.76e-40	0
2.21e-43	ARPC1B	0.657022	0.873	0.636	5.27e-39	0
9.63e-43	NFE2	0.720536	0.392	0.062	2.30e-38	0
1.31e-42	G0S2	-1.99236	0.056	0.415	3.13e-38	0
1.69e-42	PLBD1	0.862235	0.739	0.375	4.04e-38	0
2.24e-42	PTGS2	-1.80341	0.056	0.415	5.35e-38	0
2.32e-42	LST1	0.617434	0.918	0.628	5.55e-38	0
4.16e-42	PLAUR	-1.59068	0.236	0.571	9.95e-38	0
1.85e-41	RPLP1	0.512797	0.993	0.983	4.43e-37	0
4.69e-41	H3F3B	-0.824417	0.806	0.858	1.12e-36	0
8.81e-41	DNAJA1	-1.08106	0.401	0.685	2.10e-36	0
1.38e-40	MSRB1	0.694065	0.483	0.124	3.29e-36	0
4.22e-40	SAMHD1	0.716164	0.797	0.464	1.01e-35	0
4.89e-40	DUSP2	-1.31872	0.018	0.349	1.17e-35	0
4.95e-40	SELENOP	-2.64715	0.013	0.339	1.18e-35	0
9.30e-40	LGALS1	0.728774	0.947	0.79	2.22e-35	0
1.54e-39	GAPDH	0.509779	0.971	0.882	3.69e-35	0
3.94e-39	MT-CO2	-0.616044	0.862	0.963	9.41e-35	0
1.22e-38	NR4A3	-1.27204	0.018	0.337	2.92e-34	0
3.96e-38	HSPD1	-1.53761	0.341	0.631	9.47e-34	0
6.28e-38	S100A4	0.509384	0.969	0.828	1.50e-33	0
1.06e-37	LIMD2	0.688872	0.548	0.183	2.54e-33	0
1.65e-37	VSIR	0.723977	0.639	0.281	3.95e-33	0
8.26e-37	CFP	0.622551	0.624	0.25	1.97e-32	0
1.75e-36	RAB27A	0.711365	0.465	0.131	4.19e-32	0
1.99e-36	RETN	1.27938	0.617	0.284	4.75e-32	0
2.56e-36	RPL37A	0.453917	0.982	0.866	6.11e-32	0
3.48e-36	ELOB	0.600723	0.86	0.631	8.32e-32	0
4.79e-36	MT-ND4	-0.599565	0.849	0.929	1.14e-31	0
5.33e-36	MEGF9	0.722648	0.568	0.21	1.27e-31	0
5.97e-36	S100A6	0.458217	0.987	0.847	1.43e-31	0
7.97e-36	EVI2B	0.74074	0.739	0.406	1.90e-31	0
1.20e-35	ICAM3	0.714379	0.566	0.212	2.86e-31	0
1.42e-35	CCL4	-1.96567	0.073	0.399	3.39e-31	0
2.10e-35	HSPE1	-1.361	0.374	0.641	5.03e-31	0
2.42e-35	LGMN	-1.74238	0.007	0.298	5.79e-31	0
2.68e-35	PGD	0.830917	0.628	0.297	6.40e-31	0
4.20e-35	NFKBIZ	-1.19173	0.147	0.474	1.00e-30	0
4.69e-35	RFLNB	0.757087	0.51	0.176	1.12e-30	0
5.79e-35	ETS2	-1.08386	0.127	0.453	1.38e-30	0
6.39e-35	ACTG1	0.57103	0.929	0.838	1.53e-30	0
7.31e-35	BCL2A1	-1.65635	0.227	0.524	1.75e-30	0
8.50e-35	ATP5F1E	0.421318	0.978	0.905	2.03e-30	0
4.52e-34	SAMSN1	-1.43275	0.183	0.491	1.08e-29	0
5.09e-34	MT-ND2	-0.69568	0.748	0.879	1.22e-29	0
5.80e-34	CCL3L1	-2.14035	0.049	0.354	1.39e-29	0
7.77e-34	MYO1F	0.762855	0.61	0.268	1.86e-29	0
9.06e-34	RPS24	0.419633	0.996	0.972	2.17e-29	0
1.00e-33	CCL20	-1.92	0.018	0.308	2.39e-29	0
1.38e-33	RAC2	0.663825	0.633	0.3	3.29e-29	0
2.64e-33	PLP2	0.681106	0.606	0.276	6.30e-29	0
2.75e-33	IL17RA	0.792799	0.541	0.212	6.58e-29	0
3.63e-33	MT-CYB	-0.712695	0.802	0.879	8.67e-29	0
4.27e-33	RPS29	0.450417	0.973	0.892	1.02e-28	0
4.40e-33	HP	0.771622	0.412	0.109	1.05e-28	0
8.36e-33	PGAM1	0.642835	0.644	0.317	2.00e-28	0
8.59e-33	PHACTR1	-0.977975	0.053	0.358	2.05e-28	0
1.15e-32	MT-CO3	-0.636717	0.786	0.912	2.74e-28	0
1.33e-32	TYMP	0.67321	0.86	0.591	3.18e-28	0
1.93e-32	TALDO1	0.552158	0.822	0.588	4.61e-28	0
2.45e-32	QPCT	0.636183	0.441	0.132	5.84e-28	0
3.05e-32	ITGB2	0.590692	0.853	0.639	7.29e-28	0
3.19e-32	CDKN1A	-0.964437	0.049	0.345	7.62e-28	0
3.19e-32	NCF1	0.650465	0.751	0.409	7.63e-28	0
3.82e-32	PNRC1	-1.18956	0.519	0.676	9.14e-28	0
3.95e-32	RPL7	0.507755	0.931	0.754	9.43e-28	0
4.44e-32	FOLR2	-1.57821	0.031	0.311	1.06e-27	0
8.46e-32	OLR1	-1.22361	0.024	0.303	2.02e-27	0
1.34e-31	CLEC12A	0.75952	0.635	0.31	3.21e-27	0
1.35e-31	MS4A7	-1.19152	0.138	0.452	3.23e-27	0
1.68e-31	SERPINA1	0.663065	0.786	0.442	4.02e-27	0
2.03e-31	KLF6	-1.18953	0.363	0.624	4.85e-27	0
2.06e-31	RASGEF1B	-0.867312	0.016	0.288	4.93e-27	0
2.54e-31	AREG	-2.0561	0.018	0.287	6.07e-27	0
4.25e-31	CD48	0.638994	0.61	0.28	1.02e-26	0
4.91e-31	HBEGF	-1.09081	0.016	0.283	1.17e-26	0
6.24e-31	RPL18A	0.414605	0.964	0.92	1.49e-26	0
6.81e-31	RPL27	0.425611	0.929	0.824	1.63e-26	0
8.48e-31	RPS14	0.370101	0.982	0.953	2.03e-26	0
8.63e-31	CTSS	0.647836	0.951	0.837	2.06e-26	0
1.02e-30	RPLP2	0.402456	0.984	0.888	2.45e-26	0
1.23e-30	PDE4B	-1.01854	0.033	0.31	2.94e-26	0
1.72e-30	CTSL	-1.87173	0.045	0.322	4.11e-26	0
2.26e-30	RPS10	0.443828	0.951	0.859	5.41e-26	0
2.40e-30	PRAM1	0.586051	0.468	0.153	5.73e-26	0
4.25e-30	RPL37	0.376924	0.98	0.928	1.02e-25	0
4.50e-30	GCA	0.619588	0.659	0.327	1.08e-25	0
6.01e-30	LTA4H	0.701862	0.586	0.28	1.44e-25	0
6.67e-30	ATP2B1	-1.09984	0.18	0.476	1.59e-25	0
6.92e-30	ELL2	-0.99966	0.069	0.358	1.65e-25	0
7.04e-30	MAP3K8	-1.06829	0.08	0.369	1.68e-25	0
1.36e-29	CXCL3	-1.89902	0.02	0.278	3.24e-25	0
1.39e-29	RPS11	0.457425	0.955	0.832	3.32e-25	0
1.47e-29	ATP2B1-AS1	-0.960485	0.094	0.392	3.50e-25	0
1.58e-29	LSP1	0.626902	0.699	0.362	3.77e-25	0
1.97e-29	RPL35A	0.377612	0.96	0.902	4.72e-25	0
2.81e-29	BTG2	-1.00107	0.065	0.349	6.71e-25	0
5.90e-29	DAB2	-1.42868	0.024	0.28	1.41e-24	0
6.70e-29	ATF3	-1.0718	0.031	0.294	1.60e-24	0
7.50e-29	LILRA5	0.584866	0.463	0.156	1.79e-24	0
9.42e-29	GPR183	-1.20979	0.004	0.246	2.25e-24	0
9.87e-29	PADI4	0.651674	0.452	0.153	2.36e-24	0
1.10e-28	RPS28	0.327982	0.971	0.969	2.63e-24	0
1.27e-28	RPS13	0.399451	0.964	0.922	3.03e-24	0
1.34e-28	GLRX	0.601303	0.677	0.374	3.20e-24	0
1.52e-28	HSP90AA1	-0.857268	0.846	0.923	3.63e-24	0
2.24e-28	MT-ND3	-0.605166	0.724	0.858	5.35e-24	0
2.38e-28	RPL39	0.410692	0.973	0.962	5.70e-24	0
5.47e-28	HLA-B	0.410871	0.964	0.899	1.31e-23	0
5.74e-28	BST1	0.604721	0.461	0.169	1.37e-23	0
6.14e-28	HSPB1	-1.24642	0.307	0.567	1.47e-23	0
8.76e-28	PLAC8	0.596974	0.55	0.232	2.09e-23	0
9.82e-28	STXBP2	0.583668	0.731	0.422	2.35e-23	0
1.38e-27	AGTRAP	0.602738	0.568	0.259	3.29e-23	0
1.38e-27	FGR	0.568835	0.575	0.25	3.30e-23	0
1.39e-27	AC020656.1	0.789274	0.575	0.271	3.33e-23	0
1.57e-27	RPL31	0.498868	0.884	0.732	3.74e-23	0
1.60e-27	CDA	0.603078	0.503	0.206	3.81e-23	0
1.87e-27	RIPOR2	0.604359	0.51	0.189	4.47e-23	0
2.18e-27	GMFG	0.55811	0.784	0.528	5.21e-23	0
2.61e-27	YWHAB	0.515041	0.84	0.615	6.23e-23	0
3.72e-27	GIMAP7	0.610965	0.356	0.098	8.89e-23	0
4.42e-27	CYP1B1	0.745253	0.443	0.159	1.06e-22	0
6.21e-27	NLRP3	-1.22284	0.107	0.379	1.48e-22	0
1.72e-26	SELENOK	-0.966613	0.223	0.491	4.11e-22	0
1.75e-26	CCND3	0.601978	0.512	0.213	4.18e-22	0
1.84e-26	LYST	0.664269	0.575	0.267	4.39e-22	0
1.96e-26	CAP1	0.535405	0.775	0.493	4.69e-22	0
2.64e-26	RGCC	-1.05363	0.02	0.254	6.31e-22	0
2.65e-26	ICAM1	-0.938705	0.038	0.284	6.33e-22	0
6.05e-26	GADD45B	-1.07577	0.263	0.533	1.45e-21	0
6.82e-26	CSRNP1	-0.680163	0.038	0.288	1.63e-21	0
9.27e-26	ZNF331	-1.15261	0.049	0.297	2.21e-21	0
9.31e-26	RPL8	0.362488	0.964	0.92	2.22e-21	0
9.82e-26	MRC1	-1.34404	0	0.214	2.35e-21	0
1.04e-25	VSIG4	-0.943813	0.002	0.219	2.48e-21	0
1.27e-25	NFE2L2	-0.863329	0.183	0.452	3.03e-21	0
1.35e-25	SKIL	-0.837985	0.109	0.376	3.23e-21	0
1.56e-25	CD36	0.541831	0.668	0.365	3.74e-21	0
1.73e-25	C4orf48	0.560034	0.637	0.334	4.13e-21	0
3.49e-25	PYCARD	0.479332	0.751	0.484	8.34e-21	0
3.62e-25	MAF	-1.45397	0.013	0.234	8.64e-21	0
5.24e-25	RPS27	0.321312	0.976	0.933	1.25e-20	0
5.66e-25	RPL26	0.363903	0.971	0.923	1.35e-20	0
5.83e-25	KDM6B	-1.0351	0.187	0.449	1.39e-20	0
7.03e-25	GIMAP1	0.462247	0.336	0.089	1.68e-20	0
7.10e-25	RPL41	0.318676	0.987	0.982	1.70e-20	0
1.12e-24	FBXL5	0.559669	0.483	0.199	2.68e-20	0
1.23e-24	RNASE1	-2.69791	0.042	0.273	2.93e-20	0
1.46e-24	S1PR4	0.487929	0.281	0.061	3.49e-20	0
1.56e-24	PLTP	-1.48917	0.009	0.223	3.72e-20	0
1.96e-24	TSC22D3	-0.952641	0.14	0.405	4.68e-20	0
2.22e-24	REL	-0.900679	0.252	0.504	5.30e-20	0
2.32e-24	RPL13A	0.40068	0.958	0.861	5.54e-20	0
3.01e-24	SOCS3	-0.849583	0.053	0.298	7.19e-20	0
3.40e-24	METTL9	0.571004	0.621	0.339	8.12e-20	0
5.55e-24	ANXA6	0.553601	0.523	0.234	1.33e-19	0
6.18e-24	LYVE1	-1.5509	0	0.2	1.48e-19	0
8.14e-24	CREM	-0.748271	0.022	0.244	1.95e-19	0
1.37e-23	SERPINB1	0.45536	0.806	0.547	3.27e-19	0
1.50e-23	MARCKS	-1.05289	0.22	0.469	3.59e-19	0
2.02e-23	RPL30	0.367238	0.971	0.938	4.82e-19	0
2.63e-23	IGSF6	0.505381	0.61	0.324	6.28e-19	0
3.07e-23	VEGFA	-1.09904	0.08	0.318	7.35e-19	0
3.38e-23	GLIPR2	0.513171	0.539	0.246	8.08e-19	0
4.92e-23	SYAP1	-0.881653	0.125	0.376	1.18e-18	0
6.99e-23	MGST1	0.526154	0.448	0.183	1.67e-18	0
1.16e-22	HSPH1	-1.19306	0.443	0.642	2.78e-18	0
1.26e-22	RPS9	0.289475	0.98	0.912	3.01e-18	0
2.55e-22	ARHGDIB	0.438254	0.813	0.612	6.09e-18	0
2.76e-22	UQCR11	0.461029	0.813	0.58	6.59e-18	0
3.22e-22	HEBP2	0.489901	0.521	0.237	7.70e-18	0
3.45e-22	ASGR1	0.470034	0.367	0.125	8.24e-18	0
3.70e-22	TNFSF10	0.547898	0.392	0.141	8.85e-18	0
3.78e-22	ATP5MPL	0.494178	0.759	0.551	9.03e-18	0
3.88e-22	CCL4L2	-1.73865	0.056	0.28	9.27e-18	0
4.06e-22	NDUFA13	0.484206	0.697	0.433	9.70e-18	0
7.96e-22	NCF2	0.463148	0.67	0.393	1.90e-17	0
8.18e-22	APOE	-3.25626	0.007	0.196	1.95e-17	0
8.32e-22	RPL23	0.368983	0.929	0.801	1.99e-17	0
8.48e-22	RPL38	0.331859	0.967	0.835	2.03e-17	0
1.02e-21	RPS21	0.380718	0.929	0.814	2.43e-17	0
1.12e-21	RPL36	0.316233	0.962	0.912	2.68e-17	0
1.23e-21	LMNA	-1.20827	0.009	0.199	2.93e-17	0
1.23e-21	TRAF3IP3	0.48095	0.287	0.075	2.95e-17	0
1.25e-21	TRIB1	-0.679719	0.045	0.263	2.98e-17	0
1.26e-21	GPNMB	-1.00544	0.002	0.186	3.01e-17	0
1.36e-21	MSR1	-0.79763	0.004	0.19	3.26e-17	0
1.42e-21	PPP1R15B	-0.765902	0.096	0.332	3.38e-17	0
1.44e-21	RPS2	0.344219	0.962	0.895	3.44e-17	0
1.83e-21	SULT1A1	0.544163	0.423	0.169	4.38e-17	0
2.02e-21	NAIP	0.525162	0.454	0.189	4.84e-17	0
2.45e-21	ATP1B3	-0.989799	0.154	0.396	5.86e-17	0
5.32e-21	SGK1	-1.04193	0.114	0.348	1.27e-16	0
5.33e-21	PPP1CA	0.452411	0.501	0.236	1.27e-16	0
5.91e-21	VSTM1	0.434547	0.278	0.072	1.41e-16	0
6.30e-21	RPS15	0.311019	0.982	0.943	1.51e-16	0
6.31e-21	RGS1	-1.07851	0.004	0.186	1.51e-16	0
7.10e-21	SERPINB10	0.667798	0.307	0.095	1.70e-16	0
7.18e-21	OSM	-0.825283	0.009	0.193	1.72e-16	0
8.62e-21	RCSD1	0.477243	0.483	0.216	2.06e-16	0
8.91e-21	PRELID1	0.494826	0.543	0.281	2.13e-16	0
9.93e-21	GABARAP	0.504806	0.619	0.372	2.37e-16	0
1.20e-20	PLIN2	-1.0343	0.169	0.396	2.86e-16	0
1.24e-20	NDUFB1	0.476758	0.735	0.499	2.96e-16	0
1.38e-20	RPL22	0.329828	0.935	0.851	3.31e-16	0
2.44e-20	PKM	0.48146	0.755	0.533	5.83e-16	0
2.55e-20	PSTPIP1	0.493137	0.381	0.142	6.10e-16	0
2.86e-20	RMRP	0.410618	0.394	0.145	6.83e-16	0
3.05e-20	JAML	0.56379	0.506	0.251	7.28e-16	0
3.56e-20	LCP1	0.443812	0.855	0.619	8.51e-16	0
3.67e-20	GABARAPL1	-0.653171	0.056	0.271	8.77e-16	0
3.72e-20	DGKZ	0.426876	0.327	0.108	8.90e-16	0
3.80e-20	GIMAP4	0.409108	0.434	0.176	9.08e-16	0
5.09e-20	MAFB	-0.961182	0.189	0.42	1.22e-15	0
5.92e-20	TNFSF13B	0.48379	0.604	0.327	1.41e-15	0
6.12e-20	A2M	-0.84915	0.011	0.192	1.46e-15	0
6.81e-20	MXD1	-0.913622	0.174	0.401	1.63e-15	0
6.97e-20	MAFF	-0.591217	0.02	0.206	1.67e-15	0
7.54e-20	RGS18	0.375771	0.39	0.151	1.80e-15	0
8.11e-20	GRASP	-0.585144	0.004	0.176	1.94e-15	0
8.22e-20	RPS15A	0.335153	0.951	0.912	1.96e-15	0
1.25e-19	PLEK	-0.828682	0.474	0.621	2.99e-15	0
1.28e-19	C20orf27	0.45812	0.376	0.146	3.06e-15	0
1.48e-19	RPL13	0.267749	0.998	0.979	3.53e-15	0
1.66e-19	MAVS	0.41717	0.245	0.06	3.96e-15	0
1.81e-19	RPL27A	0.34585	0.942	0.801	4.33e-15	0
2.51e-19	RPS17	0.533693	0.724	0.536	6.01e-15	0
2.54e-19	ROMO1	0.482702	0.624	0.369	6.06e-15	0
2.60e-19	CD81	-1.03696	0.149	0.368	6.22e-15	0
2.65e-19	DDX5	-0.562395	0.695	0.76	6.33e-15	0
2.84e-19	ATP5MC2	0.38882	0.851	0.653	6.78e-15	0
2.84e-19	ZYX	0.444081	0.592	0.331	6.78e-15	0
3.24e-19	LRRK2	0.507906	0.479	0.223	7.74e-15	0
3.90e-19	CEACAM4	0.365487	0.241	0.058	9.32e-15	0
4.24e-19	KCNE3	0.489204	0.332	0.119	1.01e-14	0
4.28e-19	FCGR2B	-0.840115	0.011	0.183	1.02e-14	0
4.50e-19	PER1	-0.611618	0.016	0.193	1.07e-14	0
5.68e-19	PPIF	-1.02668	0.129	0.339	1.36e-14	0
6.04e-19	RPL29	0.338037	0.953	0.896	1.44e-14	0
6.54e-19	SLC24A4	0.457167	0.269	0.08	1.56e-14	0
6.61e-19	GPR34	-0.798944	0.011	0.182	1.58e-14	0
6.76e-19	COLEC12	-0.785642	0.004	0.169	1.62e-14	0
6.93e-19	NEAT1	-0.730113	0.857	0.844	1.65e-14	0
7.66e-19	MCL1	-0.902444	0.432	0.582	1.83e-14	0
9.13e-19	NDUFA3	0.46506	0.563	0.317	2.18e-14	0
9.23e-19	RPS20	0.328793	0.931	0.763	2.21e-14	0
9.39e-19	RPS8	0.300665	0.987	0.952	2.24e-14	0
9.99e-19	CD163	-0.91481	0.149	0.362	2.39e-14	0
1.01e-18	C19orf38	0.432108	0.374	0.145	2.40e-14	0
1.01e-18	ATP5MF	0.400534	0.699	0.453	2.42e-14	0
1.28e-18	CPPED1	0.424677	0.332	0.116	3.05e-14	0
1.30e-18	MT-ND5	-0.470613	0.481	0.702	3.11e-14	0
1.47e-18	RPS18	0.290788	0.978	0.95	3.51e-14	0
1.60e-18	CKAP4	0.502144	0.506	0.243	3.82e-14	0
1.66e-18	TUBA1B	-1.0513	0.339	0.517	3.96e-14	0
1.68e-18	GRN	0.515644	0.802	0.607	4.00e-14	0
1.97e-18	GLUL	-1.06904	0.258	0.46	4.70e-14	0
1.98e-18	MARC1	0.458681	0.278	0.085	4.73e-14	0
2.01e-18	DNAJB6	-0.652496	0.301	0.514	4.80e-14	0
2.11e-18	BAG3	-1.11127	0.122	0.338	5.05e-14	0
2.11e-18	SLC7A5	-0.545083	0.02	0.195	5.05e-14	0
2.20e-18	BHLHE40	-0.592232	0.029	0.212	5.26e-14	0
2.30e-18	SPAG9	-0.708677	0.151	0.381	5.49e-14	0
2.54e-18	ENO1	0.372799	0.771	0.551	6.08e-14	0
2.88e-18	ACTR2	0.428913	0.802	0.612	6.87e-14	0
3.58e-18	LILRB5	-0.721898	0.002	0.158	8.56e-14	0
3.94e-18	RPS6KA1	0.41438	0.312	0.105	9.41e-14	0
3.97e-18	EIF1	-0.401806	0.895	0.918	9.49e-14	0
5.14e-18	LTB4R	0.416828	0.263	0.077	1.23e-13	0
5.48e-18	PMP22	-0.765665	0.007	0.165	1.31e-13	0
5.91e-18	RPS3A	0.32765	0.962	0.901	1.41e-13	0
6.59e-18	EGR1	-1.08477	0.229	0.46	1.57e-13	0
6.91e-18	RPL19	0.310069	0.967	0.942	1.65e-13	0
8.46e-18	AC020916.1	-0.608686	0.018	0.188	2.02e-13	0
1.04e-17	CDC42EP3	0.486784	0.425	0.195	2.48e-13	0
1.05e-17	COX4I1	0.352024	0.891	0.764	2.52e-13	0
1.11e-17	RPL21	0.261096	0.984	0.916	2.66e-13	0
1.17e-17	PIM3	-0.680228	0.08	0.28	2.79e-13	0
1.23e-17	RAB5IF	0.412101	0.463	0.223	2.93e-13	0
1.26e-17	NINJ1	-0.772263	0.196	0.411	3.01e-13	0
1.31e-17	CD1D	0.370159	0.236	0.061	3.13e-13	0
1.32e-17	LTC4S	-0.776845	0.011	0.17	3.16e-13	0
1.33e-17	TRAPPC1	0.421722	0.497	0.251	3.17e-13	0
1.37e-17	COX6B1	0.390794	0.817	0.622	3.27e-13	0
1.44e-17	RBP7	0.646422	0.457	0.229	3.45e-13	0
1.56e-17	B3GNT5	-0.483381	0.022	0.193	3.73e-13	0
1.57e-17	NUP214	0.44377	0.561	0.314	3.75e-13	0
1.85e-17	ATP13A3	-0.742166	0.131	0.335	4.41e-13	0
1.90e-17	SLCO2B1	-0.64186	0.002	0.152	4.55e-13	0
2.10e-17	GLIPR1	0.444402	0.633	0.393	5.03e-13	0
2.16e-17	LBR	0.514673	0.43	0.202	5.17e-13	0
2.28e-17	HLA-C	0.384112	0.873	0.763	5.46e-13	0
2.33e-17	GAPT	0.360736	0.272	0.084	5.56e-13	0
2.37e-17	MCEMP1	0.440859	0.416	0.18	5.66e-13	0
2.58e-17	ZFAND5	-1.08503	0.345	0.523	6.17e-13	0
2.84e-17	CD33	0.398636	0.365	0.146	6.80e-13	0
2.89e-17	PSMB8	0.395875	0.457	0.214	6.91e-13	0
3.11e-17	CEBPB	-0.820038	0.494	0.628	7.42e-13	0
3.43e-17	RPS25	0.251381	0.96	0.885	8.19e-13	0
3.74e-17	GRK2	0.427426	0.492	0.254	8.95e-13	0
4.21e-17	PRR13	0.406124	0.635	0.386	1.01e-12	0
4.67e-17	ARPC5	0.430441	0.804	0.612	1.12e-12	0
4.74e-17	TMA7	0.35952	0.829	0.662	1.13e-12	0
4.94e-17	IER2	-0.860579	0.416	0.589	1.18e-12	0
5.32e-17	GPSM3	0.383134	0.608	0.348	1.27e-12	0
5.78e-17	HSPA8	-0.793972	0.517	0.693	1.38e-12	0
7.26e-17	CNPY3	0.397639	0.577	0.322	1.73e-12	0
8.20e-17	EHBP1L1	0.491289	0.419	0.193	1.96e-12	0
8.93e-17	FRAT2	0.405226	0.236	0.064	2.14e-12	0
1.03e-16	MAPK14	0.442023	0.392	0.172	2.46e-12	0
1.07e-16	RNF144B	-0.718402	0.078	0.271	2.55e-12	0
1.12e-16	RHOG	0.404545	0.608	0.361	2.68e-12	0
1.25e-16	TESC	0.428971	0.321	0.124	2.99e-12	0
1.27e-16	CD37	0.412048	0.728	0.49	3.04e-12	0
1.33e-16	LY6E	0.477941	0.347	0.141	3.18e-12	0
1.59e-16	PGLS	0.396267	0.606	0.349	3.81e-12	0
1.66e-16	HIGD2A	0.396065	0.637	0.384	3.97e-12	0
1.69e-16	RPL32	0.278701	0.978	0.956	4.03e-12	0
1.77e-16	RPL17	0.365911	0.739	0.528	4.23e-12	0
1.81e-16	PTPN6	0.446438	0.443	0.214	4.32e-12	0
1.83e-16	CSF3R	0.38705	0.63	0.375	4.37e-12	0
1.98e-16	APOC1	-2.39237	0.007	0.152	4.74e-12	0
2.08e-16	MIR3945HG	-0.5127	0.002	0.143	4.97e-12	0
2.37e-16	MYO1G	0.406659	0.408	0.182	5.66e-12	0
2.93e-16	EIF3G	0.400268	0.559	0.33	7.00e-12	0
3.30e-16	APOBR	0.468222	0.227	0.062	7.88e-12	0
3.30e-16	PLK3	-0.474151	0.045	0.22	7.89e-12	0
3.65e-16	METRNL	-0.644511	0.136	0.339	8.73e-12	0
4.44e-16	CARS2	0.423728	0.33	0.131	1.06e-11	0
4.48e-16	EMP1	-0.836202	0.009	0.153	1.07e-11	0
4.66e-16	NACC2	0.367991	0.249	0.078	1.11e-11	0
4.69e-16	HSPA1A	-0.94491	0.835	0.841	1.12e-11	0
4.70e-16	VCL	0.451911	0.334	0.131	1.12e-11	0
5.06e-16	CARD16	0.493303	0.543	0.325	1.21e-11	0
6.19e-16	MGP	-1.22526	0.045	0.212	1.48e-11	0
6.68e-16	SLC16A3	0.4002	0.452	0.217	1.60e-11	0
6.85e-16	NAF1	-0.643523	0.033	0.197	1.64e-11	0
7.39e-16	CAPNS1	0.398448	0.55	0.322	1.77e-11	0
8.34e-16	CHMP1B	-0.814263	0.147	0.348	1.99e-11	0
1.06e-15	ARPC2	0.313216	0.851	0.678	2.54e-11	0
1.11e-15	RACK1	0.290004	0.906	0.825	2.64e-11	0
1.28e-15	C1orf162	0.317106	0.639	0.379	3.07e-11	0
1.31e-15	DNAJB1	-1.10766	0.557	0.695	3.13e-11	0
1.33e-15	SERPINB9	-0.78136	0.078	0.259	3.18e-11	0
1.59e-15	CD300LF	0.390195	0.258	0.085	3.81e-11	0
1.68e-15	FGL2	0.443261	0.655	0.402	4.01e-11	0
1.69e-15	FAM45A	0.383546	0.347	0.143	4.04e-11	0
1.76e-15	MT-ND1	-0.424436	0.791	0.854	4.22e-11	0
1.95e-15	FAM200B	0.42973	0.396	0.188	4.66e-11	0
1.98e-15	KLF4	-0.921893	0.167	0.361	4.74e-11	0
2.04e-15	ATP5MG	0.35725	0.835	0.706	4.88e-11	0
2.13e-15	MIR22HG	-0.486202	0.042	0.209	5.09e-11	0
2.66e-15	UQCRQ	0.391509	0.637	0.408	6.35e-11	0
2.86e-15	ANKRD28	-0.509204	0.027	0.18	6.84e-11	0
3.14e-15	JOSD1	-0.525919	0.085	0.27	7.51e-11	0
3.24e-15	CCDC69	0.414961	0.341	0.142	7.73e-11	0
3.53e-15	CCR2	0.370357	0.178	0.04	8.44e-11	0
3.80e-15	HMOX1	-1.33641	0.2	0.385	9.07e-11	0
3.95e-15	PSME1	0.403052	0.67	0.438	9.45e-11	0
4.06e-15	TGIF1	-0.53111	0.042	0.206	9.70e-11	0
4.08e-15	NUPR1	-1.10629	0.009	0.146	9.76e-11	0
4.08e-15	NRP1	-0.60742	0.009	0.146	9.76e-11	0
4.74e-15	AOAH	0.369357	0.367	0.161	1.13e-10	0
5.44e-15	CXCL16	-0.592128	0.042	0.205	1.30e-10	0
6.17e-15	CCL2	-1.22075	0.007	0.139	1.47e-10	0
6.23e-15	MPEG1	0.501207	0.586	0.366	1.49e-10	0
6.28e-15	HLA-A	0.313371	0.942	0.822	1.50e-10	0
7.32e-15	STMN1	-0.736894	0.053	0.22	1.75e-10	0
7.86e-15	COX5B	0.360146	0.726	0.518	1.88e-10	0
8.11e-15	LRRC25	0.371289	0.312	0.124	1.94e-10	0
8.15e-15	CAPG	0.314559	0.659	0.428	1.95e-10	0
8.50e-15	MS4A4A	-1.04913	0.118	0.288	2.03e-10	0
9.23e-15	NLRP12	0.347791	0.2	0.053	2.21e-10	0
9.56e-15	CES1	0.471233	0.254	0.087	2.28e-10	0
9.99e-15	AGTPBP1	0.467419	0.423	0.213	2.39e-10	0
1.00e-14	HLA-DRA	-0.975073	0.777	0.804	2.39e-10	0
1.01e-14	ETV3	-0.486372	0.053	0.222	2.40e-10	0
1.03e-14	SPP1	-4.04321	0	0.124	2.46e-10	0
1.05e-14	THAP2	-0.57115	0.031	0.182	2.51e-10	0
1.11e-14	CFL1	0.276358	0.904	0.817	2.66e-10	0
1.15e-14	RPL18	0.276818	0.938	0.881	2.75e-10	0
1.17e-14	USP3	0.432633	0.392	0.183	2.80e-10	0
1.22e-14	FXYD5	0.364664	0.728	0.524	2.91e-10	0
1.23e-14	LAMTOR4	0.334634	0.766	0.555	2.95e-10	0
1.24e-14	TNFAIP6	-1.03933	0.1	0.281	2.95e-10	0
1.37e-14	ARPC4	0.385016	0.639	0.402	3.28e-10	0
1.43e-14	PHLDA2	-0.507752	0.011	0.148	3.41e-10	0
1.52e-14	DBNL	0.345481	0.43	0.213	3.63e-10	0
1.63e-14	SNHG25	0.402492	0.396	0.193	3.89e-10	0
1.65e-14	RPLP0	0.338942	0.844	0.722	3.94e-10	0
1.66e-14	SCPEP1	0.375159	0.472	0.251	3.97e-10	0
1.71e-14	RTN3	0.38461	0.59	0.366	4.09e-10	0
1.72e-14	ABCA1	-0.541115	0.024	0.172	4.10e-10	0
1.82e-14	SQOR	0.390715	0.381	0.18	4.34e-10	0
1.94e-14	TREM1	-0.520612	0.038	0.193	4.63e-10	0
2.22e-14	ZFP36L1	-0.815554	0.272	0.464	5.30e-10	0
2.50e-14	JMJD1C	-0.826999	0.216	0.401	5.98e-10	0
2.65e-14	ERP29	0.355499	0.617	0.405	6.33e-10	0
2.72e-14	FPR3	-0.424272	0.002	0.125	6.51e-10	0
2.79e-14	IRS2	-0.649713	0.165	0.357	6.67e-10	0
2.97e-14	RPL12	0.281775	0.973	0.939	7.09e-10	0
3.00e-14	PRKCB	0.368471	0.419	0.213	7.18e-10	0
3.15e-14	BLOC1S1	0.39228	0.677	0.47	7.52e-10	0
3.31e-14	HLA-DPA1	-1.19611	0.45	0.574	7.91e-10	0
3.35e-14	RIPK2	-0.58702	0.06	0.22	8.01e-10	0
3.38e-14	FUT7	0.254018	0.116	0.013	8.08e-10	0
3.57e-14	SASH3	0.313894	0.232	0.075	8.52e-10	0
3.85e-14	FCGR3A	-0.831767	0.027	0.172	9.20e-10	0
3.86e-14	NBEAL2	0.337705	0.252	0.087	9.22e-10	0
3.99e-14	DSE	-0.622506	0.134	0.314	9.54e-10	0
4.28e-14	ARL4A	-0.500394	0.024	0.168	1.02e-09	0
4.94e-14	ARL5B	-0.660166	0.069	0.234	1.18e-09	0
5.20e-14	OSCAR	0.382693	0.254	0.089	1.24e-09	0
5.55e-14	UBC	-0.70934	0.895	0.891	1.33e-09	0
5.59e-14	JUN	-0.77368	0.321	0.54	1.33e-09	0
6.11e-14	CD55	-0.996286	0.457	0.557	1.46e-09	0
6.76e-14	FES	0.3475	0.352	0.159	1.62e-09	0
6.88e-14	RPL36A	0.322578	0.831	0.696	1.65e-09	0
7.02e-14	MAPKAPK3	0.28077	0.261	0.094	1.68e-09	0
7.33e-14	LDLR	-0.589117	0.058	0.216	1.75e-09	0
8.66e-14	NFKBID	-0.477187	0.04	0.19	2.07e-09	0
8.95e-14	CYBB	0.336285	0.846	0.668	2.14e-09	0
9.07e-14	CCNL1	-0.617106	0.294	0.479	2.17e-09	0
9.27e-14	FKBP4	-0.560401	0.065	0.226	2.22e-09	0
9.47e-14	ZC3H12A	-0.408803	0.033	0.18	2.26e-09	0
9.77e-14	ADM	-0.526852	0.029	0.169	2.34e-09	0
1.01e-13	LILRB3	0.436127	0.399	0.199	2.41e-09	0
1.03e-13	SIRPB1	0.289977	0.256	0.091	2.47e-09	0
1.14e-13	HLA-DQA1	-0.991722	0.069	0.229	2.72e-09	0
1.14e-13	MAMDC2	-0.616973	0.002	0.119	2.72e-09	0
1.16e-13	DDIT3	-0.413868	0.018	0.152	2.77e-09	0
1.40e-13	RPS16	0.253924	0.951	0.847	3.35e-09	0
1.54e-13	RPL23A	0.315203	0.898	0.832	3.69e-09	0
1.70e-13	EIF4E3	0.325801	0.238	0.081	4.07e-09	0
1.71e-13	EIF4E	-0.636926	0.082	0.249	4.08e-09	0
1.76e-13	OTUD1	-0.633547	0.038	0.185	4.20e-09	0
1.90e-13	USP36	-0.518245	0.027	0.166	4.54e-09	0
2.00e-13	RAB3D	0.373296	0.214	0.067	4.78e-09	0
2.06e-13	RPSA	0.3185	0.826	0.689	4.92e-09	0
2.10e-13	PGK1	0.320671	0.699	0.476	5.02e-09	0
2.40e-13	PSMB3	0.328491	0.606	0.399	5.73e-09	0
2.47e-13	SERF2	0.250855	0.955	0.896	5.90e-09	0
2.57e-13	SCIMP	0.321989	0.256	0.094	6.15e-09	0
2.65e-13	CD52	0.576091	0.503	0.298	6.33e-09	0
2.70e-13	PARVG	0.336574	0.392	0.193	6.45e-09	0
2.98e-13	TREM2	-0.893445	0	0.111	7.13e-09	0
3.02e-13	EIF4A3	-0.670787	0.171	0.349	7.21e-09	0
3.32e-13	DDIT4	-0.558789	0.045	0.193	7.93e-09	0
3.70e-13	MRPL33	0.352762	0.492	0.288	8.85e-09	0
3.84e-13	SLC7A7	0.345641	0.361	0.172	9.17e-09	0
3.96e-13	CD59	-0.561756	0.016	0.142	9.46e-09	0
3.98e-13	CACYBP	-0.669246	0.269	0.445	9.52e-09	0
4.30e-13	NDUFA1	0.350708	0.69	0.491	1.03e-08	0
4.68e-13	TLR8	0.365506	0.203	0.064	1.12e-08	0
4.88e-13	ZFHX3	-0.466731	0.073	0.237	1.17e-08	0
5.64e-13	FLOT2	0.341321	0.327	0.146	1.35e-08	0
5.70e-13	LILRA6	0.32631	0.165	0.041	1.36e-08	0
5.86e-13	RPS26	0.353902	0.833	0.706	1.40e-08	0
6.07e-13	B4GALT1	-0.572253	0.131	0.301	1.45e-08	0
6.25e-13	COX7A2	0.291862	0.69	0.463	1.49e-08	0
6.53e-13	FTL	-1.10453	0.978	0.993	1.56e-08	0
6.86e-13	MTSS1	-0.507638	0.013	0.136	1.64e-08	0
6.91e-13	C5AR1	-0.89258	0.276	0.432	1.65e-08	0
7.15e-13	LAMTOR1	0.299957	0.566	0.351	1.71e-08	0
7.20e-13	SQSTM1	-0.611673	0.35	0.513	1.72e-08	0
8.13e-13	RYBP	-0.54468	0.058	0.207	1.94e-08	0
8.54e-13	SUN2	0.326705	0.256	0.097	2.04e-08	0
8.66e-13	SMDT1	0.334921	0.443	0.241	2.07e-08	0
9.64e-13	EIF4EBP2	0.353731	0.343	0.159	2.30e-08	0
9.87e-13	BTG3	-0.432595	0.016	0.139	2.36e-08	0
1.02e-12	HIPK2	0.348844	0.252	0.095	2.43e-08	0
1.04e-12	PTPRC	0.389213	0.813	0.629	2.48e-08	0
1.09e-12	UBL5	0.322214	0.784	0.575	2.60e-08	0
1.14e-12	FAM217B	0.327274	0.18	0.051	2.72e-08	0
1.20e-12	SLC2A3	-0.800877	0.276	0.43	2.87e-08	0
1.31e-12	HPGDS	-0.471715	0	0.105	3.13e-08	0
1.38e-12	LILRA2	0.360561	0.265	0.105	3.30e-08	0
1.59e-12	PFKFB3	-0.597728	0.065	0.214	3.81e-08	0
1.67e-12	ZBTB43	-0.529065	0.067	0.219	3.99e-08	0
1.67e-12	SPRED1	-0.462237	0.011	0.128	3.99e-08	0
1.76e-12	SYTL1	0.320155	0.131	0.026	4.20e-08	0
1.81e-12	EEF1D	0.262939	0.849	0.714	4.33e-08	0
1.86e-12	ALOX5	0.425127	0.321	0.146	4.44e-08	0
1.90e-12	CXCL12	-0.438282	0	0.104	4.53e-08	0
1.95e-12	POLD4	0.343419	0.241	0.091	4.65e-08	0
1.98e-12	CKLF	0.355939	0.494	0.284	4.73e-08	0
2.02e-12	H2AFY	0.370541	0.675	0.486	4.84e-08	0
2.10e-12	NRP2	-0.430587	0.007	0.118	5.02e-08	0
2.11e-12	ARL11	0.258428	0.185	0.053	5.03e-08	0
2.13e-12	TSC22D2	-0.468949	0.069	0.222	5.10e-08	0
2.18e-12	ZNF770	0.335011	0.196	0.061	5.22e-08	0
2.22e-12	SERTAD1	-0.475025	0.047	0.188	5.30e-08	0
2.33e-12	F5	0.404286	0.214	0.074	5.56e-08	0
2.67e-12	CASP1	0.324797	0.488	0.288	6.37e-08	0
2.70e-12	ATP5PB	0.35012	0.461	0.263	6.44e-08	0
2.73e-12	XRCC5	0.305555	0.517	0.311	6.53e-08	0
2.78e-12	CD9	-0.614163	0.022	0.148	6.65e-08	0
2.84e-12	EPS8	-0.384472	0.016	0.138	6.78e-08	0
2.92e-12	UBE2B	-0.45628	0.196	0.384	6.98e-08	0
3.23e-12	PMAIP1	-0.694657	0.049	0.188	7.72e-08	0
3.29e-12	HRH2	0.264442	0.238	0.087	7.86e-08	0
3.43e-12	ALDOA	0.265968	0.276	0.114	8.21e-08	0
3.53e-12	ZFAND2A	-0.6437	0.158	0.331	8.44e-08	0
3.84e-12	PSMB10	0.278982	0.365	0.173	9.17e-08	0
3.96e-12	KLF13	0.355181	0.274	0.114	9.46e-08	0
4.05e-12	SLC25A6	0.324375	0.746	0.555	9.69e-08	0
4.08e-12	IER5	-0.604703	0.269	0.464	9.75e-08	0
4.24e-12	EIF3L	0.338815	0.599	0.409	1.01e-07	0
4.32e-12	HLA-DPB1	-1.12543	0.39	0.514	1.03e-07	0
4.52e-12	NPC2	-0.780845	0.584	0.649	1.08e-07	0
4.63e-12	FOSL1	-0.349082	0.009	0.119	1.11e-07	0
4.86e-12	ZSCAN16-AS1	0.395015	0.31	0.143	1.16e-07	0
4.95e-12	VEGFB	-0.496412	0.02	0.141	1.18e-07	0
5.16e-12	NADK	0.35372	0.305	0.138	1.23e-07	0
5.25e-12	FIBP	0.2597	0.283	0.116	1.26e-07	0
5.32e-12	VNN2	0.329426	0.263	0.105	1.27e-07	0
5.55e-12	CNIH4	0.296412	0.283	0.121	1.33e-07	0
5.64e-12	EIF3M	0.388494	0.481	0.293	1.35e-07	0
5.88e-12	EZR	-0.609411	0.18	0.344	1.41e-07	0
5.92e-12	CSF1R	-0.763109	0.114	0.268	1.41e-07	0
6.45e-12	THBD	-0.641506	0.027	0.152	1.54e-07	0
6.49e-12	RPL35	0.259952	0.933	0.854	1.55e-07	0
6.81e-12	KLF9	-0.426185	0.029	0.155	1.63e-07	0
7.05e-12	THBS1	-0.942238	0.016	0.132	1.68e-07	0
7.67e-12	GMIP	0.361762	0.229	0.087	1.83e-07	0
7.71e-12	CCDC88B	0.399144	0.327	0.155	1.84e-07	0
7.74e-12	PELI1	-0.550565	0.067	0.212	1.85e-07	0
7.75e-12	KLF10	-0.523521	0.109	0.27	1.85e-07	0
7.77e-12	RAE1	0.267506	0.205	0.07	1.86e-07	0
8.01e-12	HSD17B11	0.311087	0.45	0.253	1.92e-07	0
8.11e-12	SPATS2L	-0.442473	0.027	0.151	1.94e-07	0
8.44e-12	RHOA	0.274755	0.82	0.672	2.02e-07	0
8.66e-12	NAA38	0.353029	0.514	0.31	2.07e-07	0
8.79e-12	NFKB1	-0.842337	0.209	0.364	2.10e-07	0
9.06e-12	ANXA11	0.362696	0.439	0.246	2.16e-07	0
1.02e-11	ATP1B1	-0.418919	0.009	0.116	2.45e-07	0
1.11e-11	MT2A	-1.59174	0.432	0.536	2.64e-07	0
1.16e-11	SMIM25	0.371491	0.37	0.189	2.76e-07	0
1.21e-11	JMJD6	-0.484871	0.098	0.253	2.89e-07	0
1.24e-11	CAPN2	0.329876	0.403	0.224	2.96e-07	0
1.31e-11	SCAND1	0.327235	0.479	0.274	3.14e-07	0
1.32e-11	BIRC3	-0.602306	0.045	0.179	3.16e-07	0
1.41e-11	TMEM154	0.369044	0.276	0.121	3.37e-07	0
1.41e-11	ARRDC1	0.298889	0.249	0.101	3.38e-07	0
1.47e-11	LUCAT1	-0.386102	0.024	0.145	3.50e-07	0
1.54e-11	PECAM1	0.360262	0.445	0.251	3.68e-07	0
1.58e-11	TUBB2A	-0.333212	0.009	0.115	3.77e-07	0
1.62e-11	CSK	0.309948	0.332	0.161	3.87e-07	0
1.65e-11	PAK1	0.334096	0.318	0.151	3.94e-07	0
1.75e-11	TRABD	0.353707	0.287	0.128	4.19e-07	0
1.89e-11	HSPA5	-0.705513	0.252	0.418	4.52e-07	0
1.97e-11	TUBA1C	-0.560362	0.107	0.259	4.70e-07	0
2.29e-11	MT1X	-1.2324	0.158	0.317	5.47e-07	0
2.29e-11	ARHGAP30	0.307435	0.392	0.205	5.48e-07	0
2.33e-11	NDUFB10	0.257718	0.488	0.281	5.57e-07	0
2.72e-11	NFAM1	0.356692	0.281	0.125	6.49e-07	0
2.81e-11	NAGK	0.33966	0.363	0.185	6.72e-07	0
3.16e-11	SNX9	-0.417772	0.029	0.149	7.55e-07	0
3.17e-11	ITGAL	0.308798	0.218	0.08	7.58e-07	0
3.26e-11	RGL1	-0.437203	0.009	0.112	7.79e-07	0
3.34e-11	TNFAIP8L2	0.289752	0.18	0.057	7.98e-07	0
3.34e-11	NDUFB7	0.284819	0.492	0.29	7.98e-07	0
3.46e-11	CCNH	-0.56773	0.105	0.251	8.27e-07	0
3.74e-11	MAP3K1	0.299629	0.325	0.156	8.93e-07	0
3.84e-11	FPR1	0.308475	0.568	0.352	9.17e-07	0
4.12e-11	AHR	-0.423054	0.065	0.205	9.83e-07	0
4.21e-11	STAT2	0.307271	0.301	0.138	1.01e-06	0
4.60e-11	LSM6	0.282367	0.341	0.168	1.10e-06	0
4.72e-11	NDUFB3	0.311558	0.416	0.236	1.13e-06	0
4.80e-11	DCN	-0.717941	0.016	0.125	1.15e-06	0
4.85e-11	ATP5F1C	0.290897	0.503	0.312	1.16e-06	0
4.91e-11	OXSR1	-0.444545	0.071	0.212	1.17e-06	0
5.12e-11	CR1	0.344151	0.332	0.163	1.22e-06	0
5.17e-11	TIPARP	-0.468882	0.045	0.172	1.24e-06	0
5.57e-11	CKS2	-0.428526	0.036	0.156	1.33e-06	0
5.70e-11	CHMP2A	0.267131	0.488	0.283	1.36e-06	0
5.90e-11	GCH1	-0.429329	0.051	0.183	1.41e-06	0
6.02e-11	NDUFB9	0.296852	0.581	0.374	1.44e-06	0
6.02e-11	PSMA2	0.261275	0.412	0.224	1.44e-06	0
6.41e-11	MAN1A1	-0.615494	0.076	0.216	1.53e-06	0
7.01e-11	C15orf48	-0.62683	0.018	0.126	1.67e-06	0
7.31e-11	FYB1	0.35772	0.644	0.452	1.75e-06	0
8.28e-11	SKI	-0.454806	0.056	0.188	1.98e-06	0
8.37e-11	UQCRC1	0.290327	0.388	0.21	2.00e-06	0
8.64e-11	ATP5F1D	0.314941	0.661	0.46	2.07e-06	0
9.27e-11	ARPC3	0.274083	0.86	0.757	2.21e-06	0
9.28e-11	EAF1	-0.346103	0.049	0.178	2.22e-06	0
9.85e-11	EVI2A	0.385969	0.428	0.256	2.35e-06	0
1.02e-10	RGS19	0.298224	0.37	0.193	2.43e-06	0
1.05e-10	DOCK8	0.344632	0.401	0.217	2.51e-06	0
1.11e-10	PTMS	-0.584306	0.071	0.206	2.65e-06	0
1.17e-10	SEC11A	0.281429	0.57	0.381	2.80e-06	0
1.19e-10	SLC38A2	-0.575949	0.238	0.398	2.83e-06	0
1.24e-10	MBD4	0.291976	0.31	0.151	2.97e-06	0
1.29e-10	DNTTIP2	-0.45308	0.131	0.284	3.09e-06	0
1.36e-10	TAGLN2	-0.556099	0.383	0.53	3.24e-06	0
1.40e-10	POLE4	0.333808	0.374	0.203	3.35e-06	0
1.44e-10	CCRL2	-0.401379	0.02	0.128	3.45e-06	0
1.45e-10	F13A1	-0.934426	0.151	0.293	3.48e-06	0
1.54e-10	SMIM26	0.278723	0.399	0.216	3.68e-06	0
1.61e-10	ZNF467	0.276405	0.185	0.065	3.84e-06	0
1.63e-10	SULF2	0.326163	0.212	0.081	3.90e-06	0
1.64e-10	CHORDC1	-0.611768	0.203	0.358	3.93e-06	0
1.73e-10	TUBB4B	-0.548989	0.16	0.312	4.15e-06	0
1.86e-10	GDI2	0.316474	0.59	0.426	4.44e-06	0
1.87e-10	CLEC4A	0.269687	0.305	0.146	4.48e-06	0
1.95e-10	MARCH1	0.33573	0.41	0.227	4.66e-06	0
1.95e-10	AC016831.5	-0.338438	0.029	0.142	4.66e-06	0
2.14e-10	GSTP1	0.270088	0.822	0.675	5.10e-06	0
2.18e-10	CCPG1	0.329015	0.347	0.179	5.22e-06	0
2.27e-10	SHKBP1	0.370613	0.359	0.193	5.42e-06	0
2.31e-10	PNPLA8	-0.514942	0.18	0.331	5.51e-06	0
2.32e-10	G6PD	0.301812	0.265	0.119	5.55e-06	0
2.33e-10	FGD3	0.259857	0.203	0.075	5.56e-06	0
2.41e-10	MYADM	-0.640976	0.236	0.385	5.76e-06	0
2.53e-10	LPGAT1	0.339231	0.31	0.155	6.04e-06	0
2.61e-10	PRNP	-0.525733	0.249	0.401	6.23e-06	0
2.79e-10	CHCHD5	0.262976	0.318	0.155	6.67e-06	0
2.80e-10	TCIRG1	0.358592	0.325	0.168	6.69e-06	0
2.96e-10	PTRHD1	0.266705	0.318	0.156	7.06e-06	0
3.14e-10	GLTP	0.273647	0.285	0.131	7.51e-06	0
3.16e-10	PSMB9	0.317575	0.423	0.247	7.54e-06	0
3.27e-10	GAS7	0.294345	0.385	0.21	7.82e-06	0
3.45e-10	CAT	0.250662	0.448	0.261	8.24e-06	0
3.50e-10	BSG	0.26375	0.414	0.229	8.36e-06	0
3.57e-10	DUSP5	-0.302779	0.011	0.108	8.53e-06	0
3.65e-10	SBDS	-0.347617	0.058	0.188	8.73e-06	0
3.72e-10	FNIP2	-0.458007	0.053	0.179	8.88e-06	0
3.77e-10	AC015912.3	-0.331174	0.024	0.134	9.00e-06	0
3.99e-10	ADAR	0.28047	0.33	0.163	9.54e-06	0
4.12e-10	COX8A	0.282116	0.728	0.558	9.84e-06	0
4.49e-10	MAP1LC3B	-0.559452	0.347	0.474	1.07e-05	0
4.58e-10	DPYD	0.386694	0.396	0.226	1.10e-05	0
4.68e-10	IFRD1	-0.592653	0.154	0.297	1.12e-05	0
4.79e-10	COPS9	0.271217	0.563	0.378	1.15e-05	0
5.07e-10	DSTN	-0.609151	0.136	0.277	1.21e-05	0
5.10e-10	NFIL3	-0.431412	0.062	0.192	1.22e-05	0
5.24e-10	NPM1	-0.61075	0.403	0.53	1.25e-05	0
5.48e-10	USP12	-0.328614	0.038	0.152	1.31e-05	0
5.65e-10	HK3	0.26651	0.214	0.085	1.35e-05	0
5.88e-10	XRN2	0.335928	0.439	0.267	1.41e-05	0
5.96e-10	RHOC	-0.348213	0.024	0.132	1.43e-05	0
6.01e-10	BTG1	-0.693317	0.619	0.631	1.44e-05	0
6.03e-10	PDE4DIP	-0.336303	0.033	0.146	1.44e-05	0
6.28e-10	HCST	0.307618	0.679	0.509	1.50e-05	0
6.38e-10	ADIRF	-0.50168	0.011	0.105	1.53e-05	0
6.49e-10	DDX3X	-0.486273	0.345	0.482	1.55e-05	0
6.71e-10	EFHD2	0.251286	0.661	0.456	1.60e-05	0
6.74e-10	SARAF	-0.534088	0.261	0.403	1.61e-05	0
6.79e-10	FOLR3	0.52837	0.298	0.145	1.62e-05	0
6.93e-10	MRPL18	-0.541234	0.107	0.241	1.66e-05	0
7.21e-10	EGR3	-0.379612	0.009	0.101	1.72e-05	0
8.03e-10	ROGDI	0.270531	0.196	0.072	1.92e-05	0
8.06e-10	CYB5D1	-0.377242	0.027	0.132	1.93e-05	0
9.52e-10	AL034397.3	0.271077	0.281	0.132	2.27e-05	0
9.74e-10	RXRA	0.280789	0.385	0.216	2.33e-05	0
1.04e-09	STX10	0.274501	0.256	0.118	2.48e-05	0
1.07e-09	SERPINF1	-0.367162	0.016	0.112	2.55e-05	0
1.12e-09	BCAT1	-0.411595	0.027	0.131	2.68e-05	0
1.12e-09	SLC3A2	-0.488552	0.145	0.286	2.68e-05	0
1.21e-09	IL1R2	-0.367547	0.013	0.108	2.89e-05	0
1.24e-09	SPN	0.311134	0.229	0.097	2.97e-05	0
1.34e-09	ATP5F1A	0.297129	0.423	0.253	3.21e-05	0
1.35e-09	PLIN3	0.276886	0.269	0.128	3.23e-05	0
1.39e-09	WAS	0.280747	0.47	0.293	3.31e-05	0
1.41e-09	NRGN	0.28928	0.343	0.186	3.36e-05	0
1.42e-09	FAR1	0.297998	0.303	0.155	3.39e-05	0
1.60e-09	HCK	0.273376	0.43	0.256	3.83e-05	0
1.75e-09	PHLDA1	-0.381502	0.011	0.101	4.19e-05	0
1.83e-09	GK	-0.55293	0.06	0.179	4.38e-05	0
1.85e-09	RALGDS	-0.298355	0.031	0.138	4.41e-05	0
1.93e-09	ECHDC1	0.269034	0.283	0.138	4.62e-05	0
2.06e-09	R3HDM4	0.267487	0.238	0.105	4.92e-05	0
2.19e-09	SNX17	0.279403	0.298	0.153	5.24e-05	0
2.44e-09	PTK2B	0.285327	0.367	0.203	5.83e-05	0
2.45e-09	ARL6IP1	-0.468485	0.165	0.307	5.85e-05	0
2.50e-09	SNAI1	-0.383872	0.031	0.135	5.97e-05	0
2.63e-09	PPT1	0.286505	0.474	0.301	6.28e-05	0
2.70e-09	EPB41L2	-0.410132	0.016	0.108	6.46e-05	0
2.71e-09	SEMA4A	0.270465	0.218	0.092	6.46e-05	0
2.77e-09	BCAS2	-0.494118	0.08	0.207	6.62e-05	0
2.90e-09	KIAA0930	0.281896	0.372	0.207	6.93e-05	0
3.00e-09	GPBP1	-0.401508	0.198	0.349	7.17e-05	0
3.01e-09	CTNNB1	-0.548941	0.218	0.361	7.20e-05	0
3.06e-09	IMPDH1	0.252601	0.212	0.088	7.31e-05	0
3.08e-09	C19orf53	0.257781	0.457	0.284	7.36e-05	0
3.29e-09	GYG1	0.262063	0.234	0.105	7.86e-05	0
3.44e-09	OST4	0.265459	0.706	0.56	8.21e-05	0
3.45e-09	MFSD14B	0.275701	0.214	0.091	8.26e-05	0
3.49e-09	CLK1	-0.542851	0.225	0.371	8.34e-05	0
3.52e-09	STMP1	0.295175	0.437	0.267	8.41e-05	0
3.53e-09	POLR2L	0.272008	0.67	0.491	8.45e-05	0
3.83e-09	RAPH1	-0.302035	0.013	0.102	9.16e-05	0
3.84e-09	DCUN1D3	-0.317602	0.018	0.111	9.18e-05	0
4.31e-09	CYCS	-0.517785	0.207	0.348	1.03e-04	0
4.74e-09	CYTIP	-0.395877	0.062	0.182	1.13e-04	0
4.84e-09	PCMT1	0.251292	0.379	0.22	1.16e-04	0
5.71e-09	GSR	0.287159	0.245	0.115	1.37e-04	0
6.47e-09	NSA2	0.269422	0.537	0.359	1.55e-04	0
7.14e-09	NHSL2	0.268467	0.158	0.055	1.71e-04	0
7.28e-09	PRDX5	0.272733	0.514	0.335	1.74e-04	0
7.77e-09	CD93	0.261902	0.45	0.273	1.86e-04	0
8.34e-09	STEAP4	0.313183	0.149	0.051	1.99e-04	0
8.59e-09	MOSPD2	0.288982	0.225	0.101	2.05e-04	0
8.77e-09	SORL1	0.300714	0.307	0.162	2.10e-04	0
8.91e-09	MAT2A	-0.495985	0.189	0.325	2.13e-04	0
8.94e-09	ID2	-0.745416	0.218	0.352	2.14e-04	0
9.36e-09	SYK	0.305384	0.405	0.247	2.24e-04	0
9.56e-09	C3AR1	-0.438519	0.071	0.19	2.29e-04	0
1.10e-08	DDAH2	-0.387203	0.076	0.196	2.64e-04	0
1.12e-08	SRSF5	-0.536629	0.323	0.439	2.68e-04	0
1.17e-08	AP1S2	0.294673	0.657	0.487	2.80e-04	0
1.17e-08	CD63	-0.761435	0.619	0.672	2.80e-04	0
1.19e-08	DDX3Y	-0.462053	0.024	0.118	2.85e-04	0
1.27e-08	PURB	-0.525556	0.138	0.266	3.05e-04	0
1.30e-08	TNF	-0.578656	0.047	0.153	3.11e-04	0
1.41e-08	SERPINB2	-1.08469	0.122	0.241	3.37e-04	0
1.42e-08	EIF5	-0.481322	0.339	0.456	3.39e-04	0
1.50e-08	STIP1	-0.379281	0.125	0.256	3.58e-04	0
1.52e-08	PILRA	0.252127	0.396	0.237	3.64e-04	0
1.58e-08	IVNS1ABP	-0.569924	0.196	0.33	3.78e-04	0
1.61e-08	NDUFA7	0.260359	0.207	0.091	3.85e-04	0
1.62e-08	HNRNPDL	-0.475757	0.385	0.509	3.88e-04	0
1.66e-08	GAS6	-0.41675	0.047	0.153	3.96e-04	0
1.71e-08	EHD1	-0.474124	0.154	0.287	4.09e-04	0
1.72e-08	FAAP20	0.263304	0.316	0.172	4.11e-04	0
1.79e-08	HNRNPA2B1	-0.344837	0.722	0.743	4.28e-04	0
1.83e-08	ARHGAP9	0.257791	0.234	0.109	4.36e-04	0
1.85e-08	SMARCD2	0.253015	0.207	0.091	4.43e-04	0
1.86e-08	MRPL52	0.270476	0.392	0.233	4.44e-04	0
1.90e-08	UBR4	0.259823	0.376	0.219	4.55e-04	0
1.95e-08	HLA-DMA	-0.684752	0.276	0.395	4.65e-04	0
2.02e-08	KCNK6	0.284716	0.174	0.068	4.83e-04	0
2.34e-08	FBXO9	0.292078	0.274	0.142	5.59e-04	0
2.37e-08	HBP1	-0.302673	0.089	0.212	5.68e-04	0
2.39e-08	RBM3	0.254311	0.601	0.425	5.70e-04	0
2.45e-08	GNB2	0.319542	0.523	0.354	5.85e-04	0
2.47e-08	TRIM56	0.27851	0.212	0.094	5.91e-04	0
2.64e-08	PDE4A	-0.330116	0.04	0.141	6.31e-04	0
2.65e-08	TCP1	-0.462414	0.22	0.355	6.33e-04	0
2.72e-08	TWISTNB	-0.554307	0.053	0.159	6.49e-04	0
2.79e-08	DAZAP2	0.272932	0.635	0.477	6.67e-04	0
2.81e-08	JAK2	0.261383	0.256	0.125	6.71e-04	0
2.88e-08	LAPTM4A	-0.444704	0.254	0.395	6.88e-04	0
2.89e-08	IL6R	0.323864	0.343	0.197	6.91e-04	0
2.95e-08	KLF2	-0.656127	0.229	0.359	7.05e-04	0
3.02e-08	GPX3	-0.392078	0.022	0.111	7.21e-04	0
3.07e-08	MBOAT7	0.303515	0.343	0.2	7.32e-04	0
3.08e-08	ARHGAP5	-0.439226	0.049	0.152	7.35e-04	0
3.55e-08	TUBB	-0.61622	0.22	0.341	8.49e-04	0
3.67e-08	ACSL1	-0.585916	0.209	0.339	8.77e-04	0
3.71e-08	BCL3	-0.34615	0.065	0.175	8.86e-04	0
3.73e-08	ZNF281	-0.494401	0.114	0.236	8.92e-04	0
3.77e-08	UQCRH	0.273446	0.693	0.567	9.02e-04	0
3.79e-08	CCNI	0.253216	0.708	0.555	9.06e-04	0
3.82e-08	PSME2	0.28431	0.479	0.311	9.13e-04	0
3.86e-08	MPP7	0.267886	0.145	0.051	9.23e-04	0
3.94e-08	ATP6V0D1	0.253271	0.523	0.344	9.42e-04	0
4.16e-08	LFNG	0.291026	0.212	0.097	9.94e-04	0
4.17e-08	HMGN2	0.269921	0.655	0.47	9.98e-04	0
4.38e-08	FAM198B	0.25003	0.292	0.158	1.05e-03	0
4.43e-08	PTX3	-0.693832	0.058	0.162	1.06e-03	0
4.90e-08	RAB20	-0.358898	0.033	0.128	1.17e-03	0
5.10e-08	AC245128.3	-0.528854	0.154	0.281	1.22e-03	0
5.48e-08	ETF1	-0.341553	0.167	0.297	1.31e-03	0
5.71e-08	DNAJB4	-0.364897	0.038	0.134	1.36e-03	0
6.21e-08	ITM2B	-0.503645	0.755	0.763	1.48e-03	0
6.33e-08	MTMR3	0.294001	0.189	0.082	1.51e-03	0
6.78e-08	FMNL1	0.318279	0.388	0.241	1.62e-03	0
7.46e-08	ITPRIP	-0.352839	0.04	0.135	1.78e-03	0
7.47e-08	OGFR	0.262808	0.227	0.109	1.79e-03	0
7.63e-08	STX11	-0.44331	0.105	0.22	1.82e-03	0
7.64e-08	CHD1	-0.507338	0.243	0.368	1.83e-03	0
8.17e-08	IL10RA	-0.398721	0.174	0.305	1.95e-03	0
8.61e-08	SGMS1	-0.388166	0.091	0.205	2.06e-03	0
8.86e-08	HIST2H2AC	0.272328	0.196	0.088	2.12e-03	0
9.68e-08	PTPN2	0.257714	0.281	0.151	2.31e-03	0
9.79e-08	XBP1	-0.464998	0.232	0.362	2.34e-03	0
1.06e-07	TAGAP	-0.382526	0.053	0.153	2.54e-03	0
1.07e-07	H1FX	0.276957	0.41	0.26	2.56e-03	0
1.13e-07	FRMD4B	-0.669154	0.091	0.199	2.69e-03	0
1.29e-07	PET100	0.261714	0.528	0.357	3.09e-03	0
1.33e-07	CD74	-0.881823	0.886	0.849	3.17e-03	0
1.36e-07	RANBP2	-0.524306	0.129	0.25	3.25e-03	0
1.45e-07	XAF1	0.294945	0.267	0.142	3.46e-03	0
1.55e-07	AHSA1	-0.357097	0.109	0.224	3.70e-03	0
1.66e-07	ITGAM	0.270527	0.468	0.317	3.97e-03	0
1.70e-07	DNAJA4	-0.695813	0.183	0.307	4.06e-03	0
1.94e-07	CCT8	0.314934	0.323	0.193	4.64e-03	0
1.97e-07	PLXNC1	0.278064	0.227	0.112	4.70e-03	0
2.12e-07	MRPL54	0.259481	0.263	0.143	5.06e-03	0
2.14e-07	CALM2	-0.48032	0.581	0.624	5.11e-03	0
2.32e-07	POU2F2	0.31257	0.361	0.219	5.54e-03	0
2.40e-07	SPI1	0.264399	0.653	0.51	5.73e-03	0
2.48e-07	TSPYL2	-0.490256	0.056	0.152	5.92e-03	0
2.49e-07	RAB1A	-0.353307	0.169	0.297	5.96e-03	0
2.67e-07	PTPRE	-0.430532	0.385	0.494	6.39e-03	0
2.89e-07	GSN	-0.636946	0.192	0.307	6.91e-03	0
3.12e-07	PTMA	-0.297527	0.94	0.943	7.45e-03	0
3.17e-07	NFKB2	-0.297669	0.051	0.146	7.56e-03	0
3.33e-07	GNS	0.25479	0.343	0.207	7.95e-03	0
3.48e-07	EIF4A2	-0.424617	0.22	0.347	8.31e-03	0
3.65e-07	ARMH1	0.254329	0.169	0.072	8.72e-03	0
4.07e-07	PNP	-0.407817	0.1	0.205	9.72e-03	0
4.20e-07	ADD1	0.268441	0.216	0.109	1.00e-02	0
4.40e-07	SOD1	-0.459762	0.263	0.375	1.05e-02	0
4.48e-07	HLA-DQB1	-0.700401	0.198	0.308	1.07e-02	0
4.56e-07	TMEM91	0.251038	0.169	0.074	1.09e-02	0
4.77e-07	TSPAN4	-0.381519	0.067	0.165	1.14e-02	0
4.96e-07	KDM7A	0.255861	0.212	0.104	1.19e-02	0
5.16e-07	SNRPF	0.265083	0.37	0.236	1.23e-02	0
5.54e-07	CPM	-0.481381	0.085	0.186	1.32e-02	0
5.82e-07	HAVCR2	-0.343701	0.071	0.17	1.39e-02	0
6.26e-07	EIF2AK3	-0.274361	0.024	0.101	1.50e-02	0
6.28e-07	RNF19B	-0.339642	0.06	0.156	1.50e-02	0
6.65e-07	VPS37B	-0.333993	0.067	0.166	1.59e-02	0
7.18e-07	PTGER4	-0.325451	0.031	0.111	1.72e-02	0
7.57e-07	RBM39	-0.342989	0.428	0.516	1.81e-02	0
7.65e-07	TMEM160	0.284813	0.356	0.223	1.83e-02	0
7.75e-07	ARHGAP18	-0.492466	0.12	0.224	1.85e-02	0
7.95e-07	AFF4	-0.317475	0.14	0.26	1.90e-02	0
7.97e-07	INSIG1	-0.673865	0.129	0.237	1.90e-02	0
1.01e-06	RHOB	-0.338859	0.252	0.371	2.41e-02	0
1.04e-06	SPG11	0.25772	0.207	0.104	2.47e-02	0
1.12e-06	MID1IP1	-0.403035	0.076	0.17	2.67e-02	0
1.15e-06	EPB41L3	-0.317434	0.049	0.136	2.76e-02	0
1.19e-06	PIP4P2	0.253815	0.196	0.095	2.85e-02	0
1.29e-06	CASP4	0.262396	0.354	0.224	3.09e-02	0
1.44e-06	AL118516.1	-0.286607	0.033	0.112	3.43e-02	0
1.49e-06	ARL4C	-0.514824	0.031	0.107	3.55e-02	0
1.49e-06	FABP5	-0.966937	0.122	0.222	3.56e-02	0
1.51e-06	FAM133B	-0.370166	0.158	0.274	3.61e-02	0
1.58e-06	YPEL5	-0.37286	0.227	0.344	3.77e-02	0
1.59e-06	ACTN1	0.259285	0.29	0.17	3.81e-02	0
1.63e-06	MAPK6	-0.2746	0.06	0.152	3.89e-02	0
1.64e-06	ZBTB1	-0.297878	0.073	0.169	3.91e-02	0
1.76e-06	RTN4	-0.363186	0.425	0.504	4.20e-02	0
1.79e-06	AC103591.3	-0.318772	0.049	0.135	4.28e-02	0
1.93e-06	PPP1R10	-0.393177	0.14	0.253	4.62e-02	0
1.95e-06	DST	-0.40482	0.045	0.126	4.65e-02	0
2.25e-06	ZC3HAV1	-0.473526	0.134	0.234	5.37e-02	0
2.68e-06	ATP6V1A	0.27255	0.285	0.168	6.40e-02	0
2.68e-06	TCF4	-0.364901	0.067	0.156	6.41e-02	0
2.69e-06	KLHL21	-0.254947	0.029	0.102	6.43e-02	0
2.70e-06	MBNL2	-0.262634	0.038	0.115	6.45e-02	0
2.74e-06	RNF213	0.283547	0.434	0.298	6.54e-02	0
3.02e-06	LAIR1	-0.413552	0.125	0.226	7.21e-02	0
3.08e-06	AGO4	0.27436	0.198	0.104	7.35e-02	0
3.51e-06	FCHO2	-0.332772	0.045	0.124	8.39e-02	0
4.04e-06	MT1E	-0.480384	0.056	0.139	9.66e-02	0
4.10e-06	VAPA	-0.351739	0.445	0.524	9.81e-02	0
4.32e-06	CHD2	-0.295799	0.111	0.213	1.03e-01	0
4.75e-06	MAP2K1	-0.303586	0.134	0.241	1.14e-01	0
5.10e-06	ABL2	-0.296166	0.045	0.124	1.22e-01	0
5.14e-06	SLC40A1	-0.873568	0.174	0.264	1.23e-01	0
5.29e-06	AQP9	-0.470153	0.138	0.241	1.26e-01	0
5.83e-06	HLA-DQA2	-0.437114	0.1	0.196	1.39e-01	0
6.08e-06	HSPA1B	-0.727549	0.668	0.679	1.45e-01	0
6.34e-06	PLCB2	0.258443	0.212	0.114	1.51e-01	0
6.50e-06	DUSP6	-0.44176	0.134	0.234	1.55e-01	0
7.45e-06	IPO7	-0.346578	0.12	0.216	1.78e-01	0
7.88e-06	ZNF106	0.289995	0.428	0.298	1.88e-01	0
8.04e-06	ADAM17	-0.384442	0.187	0.29	1.92e-01	0
8.25e-06	CTSB	-0.858657	0.637	0.652	1.97e-01	0
8.59e-06	HIF1A	-0.464631	0.294	0.384	2.05e-01	0
8.68e-06	SLC25A24	0.257263	0.267	0.159	2.07e-01	0
8.89e-06	WTAP	-0.44283	0.229	0.328	2.12e-01	0
8.89e-06	HBB	-0.416819	0.512	0.393	2.12e-01	0
8.90e-06	HEXIM1	-0.481926	0.082	0.17	2.13e-01	0
9.14e-06	FOXO3	-0.39648	0.154	0.254	2.18e-01	0
1.10e-05	BASP1	-0.7615	0.39	0.426	2.62e-01	0
1.17e-05	STK38L	-0.296104	0.091	0.183	2.78e-01	0
1.17e-05	PDCD4	-0.288273	0.107	0.202	2.80e-01	0
1.20e-05	MCOLN1	-0.364167	0.078	0.165	2.87e-01	0
1.24e-05	UBE2S	-0.357295	0.14	0.237	2.95e-01	0
1.30e-05	RBM5	0.270075	0.303	0.193	3.10e-01	0
1.36e-05	TOB1	-0.379787	0.111	0.205	3.26e-01	0
1.38e-05	CRLF3	0.261323	0.163	0.081	3.30e-01	0
1.56e-05	RPS4Y1	-0.42771	0.087	0.175	3.72e-01	0
1.59e-05	PEBP1	-0.568651	0.183	0.271	3.80e-01	0
1.60e-05	SRGN	-0.449884	0.944	0.868	3.83e-01	0
1.62e-05	ERN1	-0.339507	0.073	0.155	3.87e-01	0
1.64e-05	SLC43A2	-0.277616	0.125	0.224	3.93e-01	0
1.66e-05	GOLIM4	-0.344487	0.06	0.138	3.96e-01	0
1.69e-05	SNX10	0.250087	0.372	0.257	4.04e-01	0
1.71e-05	GYPC	-0.629835	0.214	0.298	4.08e-01	0
1.77e-05	ZNF706	-0.375109	0.2	0.301	4.23e-01	0
1.96e-05	RBBP6	-0.377904	0.109	0.2	4.68e-01	0
2.08e-05	FUS	-0.423561	0.31	0.406	4.96e-01	0
2.24e-05	APOD	-0.895722	0.049	0.122	5.36e-01	0
2.27e-05	HNRNPU	-0.441677	0.59	0.614	5.42e-01	0
2.37e-05	NABP1	-0.451263	0.205	0.301	5.66e-01	0
2.43e-05	CTSZ	-0.627473	0.65	0.632	5.80e-01	0
2.43e-05	PSME4	-0.293991	0.071	0.151	5.82e-01	0
3.31e-05	CDKN1B	-0.338616	0.065	0.139	7.91e-01	0
3.56e-05	CD99	-0.604514	0.437	0.487	8.51e-01	0
3.59e-05	KMT2E	-0.346418	0.198	0.291	8.58e-01	0
3.93e-05	FGD4	-0.355637	0.167	0.263	9.39e-01	0
4.36e-05	HSPA9	-0.315558	0.174	0.268	1.00e+00	0
4.50e-05	NUCKS1	-0.427356	0.214	0.3	1.00e+00	0
4.64e-05	NUFIP2	-0.408032	0.225	0.315	1.00e+00	0
4.80e-05	RILPL2	-0.592032	0.388	0.423	1.00e+00	0
4.98e-05	MFSD1	-0.419679	0.263	0.347	1.00e+00	0
5.42e-05	PCF11	-0.334194	0.165	0.26	1.00e+00	0
5.48e-05	RAB21	-0.330061	0.218	0.307	1.00e+00	0
5.81e-05	PPP4R2	-0.28927	0.138	0.226	1.00e+00	0
7.29e-05	ALAS1	-0.291443	0.067	0.138	1.00e+00	0
7.81e-05	MPC2	-0.406109	0.105	0.183	1.00e+00	0
8.32e-05	GLA	-0.313198	0.06	0.129	1.00e+00	0
8.66e-05	TFRC	-0.388	0.065	0.136	1.00e+00	0
8.85e-05	ZNF267	-0.255566	0.102	0.186	1.00e+00	0
9.07e-05	LCP2	-0.385111	0.243	0.334	1.00e+00	0
9.16e-05	RNMT	-0.299877	0.109	0.192	1.00e+00	0
9.60e-05	CITED2	-0.391015	0.145	0.229	1.00e+00	0
9.85e-05	SERTAD2	-0.257266	0.069	0.141	1.00e+00	0
1.01e-04	FAM177A1	-0.264959	0.114	0.196	1.00e+00	0
1.01e-04	CXCR4	-0.653489	0.207	0.287	1.00e+00	0
1.05e-04	ACSL3	-0.292435	0.098	0.176	1.00e+00	0
1.09e-04	CLEC2B	-0.318631	0.134	0.22	1.00e+00	0
1.10e-04	FCHSD2	-0.285726	0.051	0.116	1.00e+00	0
1.11e-04	YTHDC1	-0.323278	0.205	0.295	1.00e+00	0
1.12e-04	CCT4	-0.324759	0.245	0.328	1.00e+00	0
1.18e-04	STX4	-0.344459	0.089	0.163	1.00e+00	0
1.28e-04	BBX	-0.269244	0.085	0.161	1.00e+00	0
1.33e-04	TACC1	-0.309691	0.234	0.328	1.00e+00	0
1.41e-04	SFPQ	-0.349581	0.412	0.467	1.00e+00	0
1.50e-04	CRIP1	-0.762639	0.232	0.315	1.00e+00	0
1.52e-04	TPM1	-0.396549	0.058	0.122	1.00e+00	0
1.54e-04	RHEB	-0.316001	0.12	0.2	1.00e+00	0
1.59e-04	PPP1CB	-0.349608	0.276	0.361	1.00e+00	0
1.76e-04	CD4	-0.405196	0.147	0.226	1.00e+00	0
1.81e-04	BZW1	-0.313026	0.327	0.408	1.00e+00	0
1.81e-04	SDCBP	-0.268498	0.552	0.595	1.00e+00	0
1.89e-04	ATP6V1F	-0.398513	0.39	0.459	1.00e+00	0
2.19e-04	TRA2B	-0.469992	0.325	0.392	1.00e+00	0
2.53e-04	SLC9A9	-0.273046	0.06	0.124	1.00e+00	0
2.59e-04	CX3CR1	0.254178	0.136	0.072	1.00e+00	0
2.73e-04	PRDX1	-0.60866	0.528	0.544	1.00e+00	0
2.78e-04	PTGES3	-0.313949	0.428	0.489	1.00e+00	0
2.92e-04	SNHG15	-0.29396	0.056	0.118	1.00e+00	0
2.97e-04	WDR45B	-0.278508	0.107	0.182	1.00e+00	0
3.22e-04	DDX21	-0.346872	0.292	0.371	1.00e+00	0
3.33e-04	MAP3K2	-0.358036	0.325	0.391	1.00e+00	0
3.33e-04	FCGRT	-0.724543	0.519	0.516	1.00e+00	0
3.87e-04	TUBA1A	-0.466434	0.245	0.314	1.00e+00	0
4.03e-04	NME4	-0.291094	0.065	0.126	1.00e+00	0
4.47e-04	TAF13	-0.267537	0.08	0.145	1.00e+00	0
4.49e-04	C12orf57	-0.310912	0.12	0.193	1.00e+00	0
6.66e-04	SNHG12	-0.352619	0.051	0.107	1.00e+00	0
6.98e-04	NBDY	-0.272341	0.056	0.112	1.00e+00	0
7.05e-04	TPM4	-0.391063	0.339	0.403	1.00e+00	0
7.40e-04	HERPUD1	-0.373022	0.323	0.395	1.00e+00	0
7.68e-04	TRA2A	-0.295599	0.158	0.229	1.00e+00	0
7.72e-04	GOLGA4	-0.267868	0.14	0.21	1.00e+00	0
7.77e-04	MEF2C	-0.372998	0.269	0.342	1.00e+00	0
8.02e-04	HNRNPH1	-0.300015	0.481	0.528	1.00e+00	0
8.03e-04	ATF4	-0.297381	0.261	0.339	1.00e+00	0
8.70e-04	YME1L1	-0.258226	0.252	0.332	1.00e+00	0
8.92e-04	FUCA1	-0.351786	0.076	0.135	1.00e+00	0
9.02e-04	NEU1	-0.374124	0.098	0.159	1.00e+00	0
1.12e-03	BAZ1A	-0.312967	0.256	0.328	1.00e+00	0
1.20e-03	ARIH1	-0.294281	0.169	0.244	1.00e+00	0
1.21e-03	PLD3	-0.384516	0.163	0.23	1.00e+00	0
1.29e-03	BDP1	-0.26451	0.109	0.173	1.00e+00	0
1.42e-03	AKR1B1	-0.305221	0.085	0.143	1.00e+00	0
1.53e-03	SERINC1	-0.316771	0.225	0.298	1.00e+00	0
1.66e-03	AP2A2	-0.253169	0.096	0.158	1.00e+00	0
1.66e-03	WWP1	-0.453653	0.089	0.145	1.00e+00	0
1.72e-03	JDP2	-0.280288	0.183	0.251	1.00e+00	0
1.97e-03	NENF	-0.355967	0.107	0.166	1.00e+00	0
2.02e-03	NFIC	-0.273654	0.116	0.179	1.00e+00	0
2.10e-03	ST13	-0.291862	0.388	0.438	1.00e+00	0
2.11e-03	SNX6	-0.423325	0.33	0.379	1.00e+00	0
2.16e-03	CHD4	-0.276085	0.167	0.232	1.00e+00	0
2.23e-03	IGKC	-0.450642	0.753	0.554	1.00e+00	0
2.27e-03	DNPH1	-0.284958	0.056	0.105	1.00e+00	0
2.32e-03	PPP1R14B	-0.266157	0.111	0.172	1.00e+00	0
2.56e-03	UBB	-0.337551	0.708	0.69	1.00e+00	0
2.60e-03	PRMT9	-0.321132	0.062	0.112	1.00e+00	0
2.90e-03	TLE4	-0.273343	0.227	0.294	1.00e+00	0
3.00e-03	HSPA6	-0.90528	0.419	0.435	1.00e+00	0
3.05e-03	RHOQ	-0.285103	0.16	0.224	1.00e+00	0
3.07e-03	ITGB1	-0.331114	0.287	0.347	1.00e+00	0
3.40e-03	STAB1	-0.657622	0.252	0.298	1.00e+00	0
3.99e-03	TMEM14C	-0.37685	0.189	0.246	1.00e+00	0
4.12e-03	TGFBI	-0.476521	0.281	0.328	1.00e+00	0
4.15e-03	CD14	-0.735246	0.537	0.548	1.00e+00	0
4.26e-03	PDK4	-0.484579	0.091	0.143	1.00e+00	0
4.46e-03	FOXP1	-0.251918	0.176	0.24	1.00e+00	0
5.22e-03	RNF13	-0.314111	0.212	0.271	1.00e+00	0
5.39e-03	ISCU	-0.262232	0.147	0.205	1.00e+00	0
5.85e-03	FOSL2	-0.320455	0.238	0.294	1.00e+00	0
5.91e-03	ITPR2	-0.350607	0.134	0.189	1.00e+00	0
5.97e-03	RNASET2	-0.517006	0.477	0.48	1.00e+00	0
6.40e-03	ANKRD12	-0.301602	0.292	0.349	1.00e+00	0
6.85e-03	GABARAPL2	-0.3058	0.234	0.284	1.00e+00	0
7.40e-03	LIPA	-0.393487	0.149	0.199	1.00e+00	0
7.53e-03	MIDN	-0.262252	0.274	0.33	1.00e+00	0
8.14e-03	SMS	-0.33498	0.214	0.266	1.00e+00	0
8.50e-03	SPATA13	-0.25281	0.078	0.124	1.00e+00	0
9.75e-03	RGS2	-0.36134	0.47	0.514	1.00e+00	0
4.06e-176	RNASE1	3.62027	0.915	0.05	9.71e-172	2
5.22e-167	LYVE1	2.67588	0.746	0.009	1.25e-162	2
1.18e-165	MRC1	2.37462	0.768	0.015	2.82e-161	2
1.09e-160	MAF	2.4952	0.802	0.03	2.61e-156	2
1.79e-158	SELENOP	2.95948	0.944	0.08	4.29e-154	2
1.38e-138	DAB2	2.17505	0.831	0.062	3.29e-134	2
2.39e-135	LILRB5	1.60591	0.605	0.005	5.72e-131	2
4.66e-124	LTC4S	1.64956	0.616	0.016	1.11e-119	2
1.07e-120	C1QA	2.00524	0.938	0.116	2.55e-116	2
3.23e-117	FOLR2	1.80865	0.836	0.087	7.71e-113	2
1.76e-116	C1QC	1.65412	0.921	0.099	4.20e-112	2
7.20e-115	COLEC12	1.5865	0.588	0.017	1.72e-110	2
8.29e-113	LMNA	2.08142	0.633	0.033	1.98e-108	2
6.55e-109	MAMDC2	1.48388	0.475	0.001	1.57e-104	2
2.18e-96	LGMN	1.53695	0.763	0.08	5.21e-92	2
2.35e-95	NRP1	1.32801	0.508	0.017	5.62e-91	2
3.31e-95	C1QB	1.16051	0.864	0.103	7.92e-91	2
3.95e-94	FPR3	1.06149	0.458	0.008	9.43e-90	2
1.14e-92	EMP1	1.74477	0.508	0.023	2.72e-88	2
1.45e-91	FCGR2B	1.49637	0.565	0.035	3.48e-87	2
3.74e-88	P2RY14	1.1132	0.39	0.001	8.93e-84	2
2.52e-87	S100A9	-4.00522	0.271	0.965	6.02e-83	2
2.52e-86	F13A1	1.80921	0.774	0.14	6.01e-82	2
1.37e-83	RGL1	1.1108	0.418	0.009	3.27e-79	2
6.26e-83	SLCO2B1	1.18112	0.486	0.023	1.50e-78	2
3.14e-78	PTMS	1.2576	0.616	0.07	7.51e-74	2
5.15e-78	CSF1R	1.4813	0.712	0.117	1.23e-73	2
8.40e-78	S100A8	-3.16622	0.254	0.935	2.01e-73	2
1.20e-77	HLA-DQA1	1.65286	0.638	0.081	2.86e-73	2
3.04e-77	VSIG4	1.04456	0.588	0.052	7.27e-73	2
4.11e-72	SPRED1	1.02693	0.424	0.02	9.81e-68	2
1.11e-71	SLC40A1	1.67358	0.718	0.14	2.66e-67	2
2.14e-71	GPR34	1.20122	0.514	0.043	5.12e-67	2
6.89e-71	LYZ	-2.72305	0.689	0.931	1.65e-66	2
1.66e-70	FRMD4B	1.52652	0.588	0.079	3.98e-66	2
2.50e-70	ABCA6	1.27506	0.339	0.005	5.97e-66	2
3.63e-70	CD74	1.60361	0.989	0.841	8.67e-66	2
2.55e-65	ARHGAP5	1.11314	0.48	0.045	6.09e-61	2
1.36e-64	NRP2	0.917752	0.384	0.018	3.25e-60	2
5.66e-63	FCN1	-2.46058	0.056	0.806	1.35e-58	2
1.02e-61	MAN1A1	1.27773	0.571	0.087	2.45e-57	2
1.26e-61	SCN9A	1.09138	0.339	0.012	3.02e-57	2
4.13e-61	CD163	1.44218	0.734	0.197	9.87e-57	2
5.24e-60	HLA-DRB1	1.76454	0.949	0.625	1.25e-55	2
1.33e-59	GAPDH	-1.3365	0.74	0.949	3.19e-55	2
2.05e-59	CXCL12	0.875705	0.339	0.013	4.90e-55	2
4.09e-59	PMP22	1.15883	0.446	0.041	9.77e-55	2
4.32e-59	A2M	1.20381	0.492	0.054	1.03e-54	2
7.38e-58	S100A12	-2.98849	0.062	0.768	1.76e-53	2
9.13e-57	FILIP1L	0.93246	0.299	0.008	2.18e-52	2
8.37e-54	STAB1	1.60733	0.701	0.204	2.00e-49	2
1.28e-53	TGFBI	1.36681	0.74	0.232	3.06e-49	2
2.54e-53	NPC2	1.08673	0.944	0.566	6.08e-49	2
4.08e-53	TNS1	0.722623	0.316	0.015	9.74e-49	2
1.28e-52	VCAN	-2.2176	0.102	0.756	3.07e-48	2
1.96e-52	HLA-DRA	1.49723	0.96	0.763	4.69e-48	2
2.10e-52	MS4A4A	1.10633	0.644	0.145	5.01e-48	2
1.65e-51	GAS6	1.00891	0.441	0.052	3.94e-47	2
4.32e-51	CLEC10A	0.873613	0.316	0.017	1.03e-46	2
9.80e-51	HLA-DPA1	1.38401	0.893	0.459	2.34e-46	2
6.38e-50	ARHGAP18	1.08089	0.565	0.115	1.52e-45	2
1.10e-49	CST3	1.32713	0.972	0.917	2.63e-45	2
4.08e-49	EGFL7	0.938814	0.288	0.013	9.76e-45	2
1.41e-48	MTSS1	0.895883	0.379	0.036	3.36e-44	2
4.07e-48	WWP1	1.21868	0.446	0.065	9.73e-44	2
8.65e-48	ITM2B	1.04034	0.96	0.723	2.07e-43	2
1.43e-47	SIGLEC1	0.948088	0.328	0.025	3.42e-43	2
2.74e-47	RBPJ	1.24931	0.729	0.258	6.56e-43	2
3.68e-47	BCAT1	0.922501	0.373	0.039	8.80e-43	2
3.89e-47	HLA-DPB1	1.24043	0.859	0.394	9.31e-43	2
1.06e-46	HLA-DMA	1.16966	0.768	0.273	2.54e-42	2
1.58e-46	ARHGAP6	0.583062	0.254	0.008	3.77e-42	2
2.00e-46	MSR1	0.862707	0.446	0.058	4.78e-42	2
3.15e-46	CSTA	-1.91306	0.09	0.694	7.54e-42	2
5.30e-46	PDK4	1.34526	0.441	0.066	1.27e-41	2
4.43e-45	SESN1	0.777503	0.316	0.025	1.06e-40	2
4.67e-45	GATM	0.678289	0.288	0.016	1.12e-40	2
9.65e-45	AP2A2	0.94853	0.458	0.075	2.30e-40	2
5.32e-43	MS4A7	1.11765	0.74	0.255	1.27e-38	2
8.46e-43	GFRA2	0.551692	0.226	0.006	2.02e-38	2
1.37e-42	DNM1	0.561912	0.186	0	3.26e-38	2
8.30e-42	IGFBP4	0.623715	0.243	0.01	1.98e-37	2
1.23e-41	RND3	0.743713	0.209	0.004	2.94e-37	2
1.44e-41	MAFB	1.12939	0.734	0.257	3.43e-37	2
1.60e-41	LTBP2	0.536489	0.22	0.006	3.83e-37	2
2.09e-41	COTL1	-1.26555	0.452	0.826	4.99e-37	2
8.07e-41	SEPT11	0.696033	0.299	0.026	1.93e-36	2
8.68e-41	CD163L1	0.531192	0.192	0.002	2.07e-36	2
1.93e-40	FRMD4A	0.691846	0.203	0.004	4.61e-36	2
2.81e-40	SERPINA1	-1.60719	0.102	0.662	6.70e-36	2
2.98e-40	CNRIP1	0.47009	0.215	0.006	7.13e-36	2
3.57e-40	MEF2C	1.08792	0.701	0.244	8.52e-36	2
4.59e-40	EPS8	0.710994	0.356	0.042	1.10e-35	2
1.10e-39	PDGFC	0.607386	0.282	0.023	2.63e-35	2
1.16e-39	TTN	1.29047	0.226	0.009	2.77e-35	2
1.57e-39	TSPAN4	0.743313	0.429	0.072	3.75e-35	2
2.25e-39	HLA-DQB1	1.13725	0.638	0.198	5.37e-35	2
3.05e-39	DPYSL3	0.610144	0.192	0.003	7.29e-35	2
4.64e-39	HRH1	0.610022	0.26	0.017	1.11e-34	2
6.35e-39	PDGFB	0.533875	0.203	0.005	1.52e-34	2
6.50e-39	ZFP36L1	1.35597	0.757	0.323	1.55e-34	2
8.73e-39	HPGDS	0.714169	0.288	0.024	2.09e-34	2
1.29e-38	MNDA	-1.52915	0.401	0.789	3.08e-34	2
2.32e-38	ADGRG6	0.58423	0.181	0.002	5.55e-34	2
3.28e-38	FCGRT	1.01333	0.842	0.458	7.84e-34	2
3.47e-38	CRIP2	0.704265	0.181	0.002	8.30e-34	2
4.53e-38	SPATS2L	0.702576	0.373	0.053	1.08e-33	2
5.65e-38	CD209	0.720226	0.198	0.005	1.35e-33	2
1.36e-37	IGF1	0.694366	0.243	0.014	3.25e-33	2
2.08e-37	FSCN1	0.772817	0.294	0.029	4.97e-33	2
7.88e-37	MERTK	0.610327	0.243	0.015	1.88e-32	2
1.20e-36	PID1	0.699599	0.243	0.016	2.87e-32	2
1.51e-36	DST	0.810642	0.35	0.048	3.62e-32	2
1.70e-36	ITGB5	0.473675	0.243	0.015	4.05e-32	2
3.49e-36	SLC9A9	0.69743	0.356	0.052	8.34e-32	2
1.18e-35	ME1	0.462524	0.209	0.009	2.82e-31	2
1.28e-35	NFATC2	0.544701	0.203	0.008	3.07e-31	2
1.40e-35	CD99	1.22405	0.774	0.412	3.34e-31	2
1.80e-35	ANKH	0.654594	0.271	0.026	4.29e-31	2
2.44e-35	RPL28	-0.660405	0.955	0.986	5.83e-31	2
2.84e-35	MMP14	0.444126	0.192	0.006	6.78e-31	2
5.56e-35	TXNIP	1.17912	0.836	0.503	1.33e-30	2
7.32e-35	SELL	-1.4671	0.017	0.55	1.75e-30	2
7.66e-35	SRGN	-1.04791	0.684	0.936	1.83e-30	2
2.27e-34	SH3BGRL3	-0.866847	0.791	0.925	5.42e-30	2
2.86e-34	CD4	0.921022	0.514	0.137	6.82e-30	2
3.01e-34	SERPINF1	0.58945	0.299	0.034	7.19e-30	2
9.14e-34	TKT	-1.25731	0.362	0.741	2.18e-29	2
1.48e-33	FGFR1	0.494649	0.209	0.011	3.54e-29	2
2.07e-33	CALM2	0.877911	0.881	0.557	4.94e-29	2
2.15e-33	PLTP	0.257318	0.452	0.083	5.14e-29	2
3.61e-33	CD9	0.755928	0.35	0.053	8.62e-29	2
3.85e-33	CMKLR1	0.613235	0.215	0.013	9.19e-29	2
4.64e-33	SLC7A8	0.507064	0.198	0.009	1.11e-28	2
9.13e-33	LST1	-1.08467	0.458	0.792	2.18e-28	2
4.81e-32	ZFHX3	0.849208	0.475	0.119	1.15e-27	2
6.26e-32	LPAR6	0.984731	0.39	0.077	1.50e-27	2
7.24e-32	RHOC	0.58876	0.328	0.047	1.73e-27	2
4.57e-31	DDAH2	0.754175	0.429	0.098	1.09e-26	2
6.26e-31	PLXDC1	0.405618	0.141	0.001	1.50e-26	2
1.08e-30	HECTD2	0.380694	0.147	0.002	2.57e-26	2
1.48e-30	ACP5	0.594968	0.282	0.036	3.53e-26	2
1.71e-30	TUBB6	0.57274	0.232	0.022	4.09e-26	2
1.75e-30	RAPH1	0.621967	0.266	0.032	4.19e-26	2
5.04e-30	MARCKS	0.941557	0.706	0.311	1.20e-25	2
5.61e-30	GOLIM4	0.707975	0.35	0.064	1.34e-25	2
9.03e-30	EPB41L3	0.637491	0.339	0.059	2.16e-25	2
1.81e-29	C20orf194	0.536622	0.254	0.029	4.32e-25	2
2.04e-29	TNFRSF21	0.416051	0.141	0.002	4.88e-25	2
4.18e-29	RAB3IL1	0.384162	0.158	0.005	9.99e-25	2
6.78e-29	GNAS	0.787283	0.847	0.568	1.62e-24	2
7.41e-29	HLA-DRB5	0.835496	0.333	0.059	1.77e-24	2
1.05e-28	CAMK1D	0.551657	0.249	0.029	2.50e-24	2
1.77e-28	GNG11	0.451572	0.181	0.01	4.24e-24	2
2.36e-28	TMEM37	0.553569	0.198	0.014	5.65e-24	2
3.72e-28	MS4A6A	0.750262	0.893	0.64	8.89e-24	2
3.93e-28	EPB41L1	0.432453	0.136	0.002	9.39e-24	2
4.14e-28	LGI2	0.411235	0.136	0.002	9.90e-24	2
4.21e-28	STARD13	0.354724	0.141	0.003	1.01e-23	2
1.03e-27	LSP1	-1.19059	0.102	0.565	2.47e-23	2
1.22e-27	CRIP1	1.71665	0.565	0.232	2.91e-23	2
1.90e-27	CCDC141	0.326227	0.119	0	4.54e-23	2
3.10e-27	CORO1A	-1.17397	0.243	0.632	7.41e-23	2
4.01e-27	H3F3A	-0.705729	0.836	0.927	9.58e-23	2
4.88e-27	CTTNBP2NL	0.455585	0.203	0.018	1.17e-22	2
4.93e-27	ADIRF	0.559154	0.26	0.034	1.18e-22	2
6.25e-27	ATP1B1	0.600253	0.271	0.039	1.49e-22	2
7.49e-27	MFSD1	0.862664	0.621	0.258	1.79e-22	2
9.72e-27	SERPINB1	-1.06334	0.379	0.697	2.32e-22	2
1.40e-26	HLA-DMB	0.784567	0.525	0.176	3.36e-22	2
2.08e-26	NR1D2	0.594515	0.237	0.03	4.97e-22	2
2.29e-26	IGKC	-2.30109	0.277	0.696	5.48e-22	2
6.44e-26	PRSS23	0.340218	0.119	0.001	1.54e-21	2
6.96e-26	SNX6	0.750885	0.672	0.303	1.66e-21	2
7.68e-26	METTL27	0.268461	0.119	0.001	1.84e-21	2
7.85e-26	PSD3	0.351509	0.119	0.001	1.88e-21	2
8.65e-26	TCEAL4	0.668986	0.299	0.054	2.07e-21	2
1.04e-25	FCHO2	0.52637	0.305	0.054	2.49e-21	2
1.07e-25	CMTM3	0.687161	0.379	0.09	2.56e-21	2
1.36e-25	ABCA9	0.469464	0.136	0.004	3.26e-21	2
1.44e-25	ZNF532	0.296627	0.13	0.003	3.44e-21	2
1.64e-25	TRIM47	0.350498	0.141	0.005	3.92e-21	2
1.83e-25	CD200R1	0.35744	0.136	0.004	4.36e-21	2
2.53e-25	RPLP1	-0.669938	0.977	0.989	6.05e-21	2
3.68e-25	TBC1D4	0.38572	0.181	0.014	8.78e-21	2
6.00e-25	CTTNBP2	0.276952	0.107	0	1.43e-20	2
6.14e-25	MARCO	1.14918	0.362	0.09	1.47e-20	2
6.90e-25	NUCKS1	0.715002	0.571	0.211	1.65e-20	2
8.83e-25	ICAM3	-1.13499	0	0.413	2.11e-20	2
9.42e-25	TYMP	-1.0903	0.424	0.745	2.25e-20	2
1.09e-24	STXBP2	-1.1678	0.215	0.601	2.61e-20	2
1.85e-24	DSTN	0.876913	0.497	0.172	4.42e-20	2
1.89e-24	CAMSAP2	0.364692	0.141	0.006	4.51e-20	2
1.99e-24	ETV5	0.375975	0.169	0.012	4.75e-20	2
2.11e-24	TPPP3	0.367038	0.136	0.005	5.05e-20	2
4.32e-24	TCF4	0.623706	0.35	0.08	1.03e-19	2
4.62e-24	FPR1	-1.23892	0.096	0.498	1.10e-19	2
4.95e-24	UBA52	-0.550671	0.898	0.933	1.18e-19	2
5.56e-24	PLAC8	-1.19413	0.011	0.418	1.33e-19	2
9.37e-24	LGALS1	-0.820833	0.616	0.893	2.24e-19	2
1.23e-23	PLD3	0.891027	0.469	0.156	2.94e-19	2
1.24e-23	SERPING1	0.458466	0.232	0.032	2.96e-19	2
1.76e-23	PXDC1	0.389739	0.147	0.008	4.21e-19	2
2.37e-23	ECM1	0.34487	0.136	0.006	5.66e-19	2
3.10e-23	PER3	0.678536	0.203	0.025	7.41e-19	2
3.34e-23	PLBD1	-1.18131	0.198	0.575	7.99e-19	2
3.82e-23	NAV2	0.339094	0.113	0.002	9.13e-19	2
3.92e-23	SORBS3	0.419806	0.169	0.014	9.37e-19	2
4.38e-23	DEPTOR	0.308914	0.119	0.003	1.05e-18	2
4.86e-23	DPYSL2	0.860059	0.621	0.282	1.16e-18	2
5.75e-23	PRKACB	0.583441	0.254	0.043	1.37e-18	2
6.32e-23	GPR183	1.08619	0.39	0.109	1.51e-18	2
7.94e-23	AC020656.1	-1.42918	0.062	0.449	1.90e-18	2
1.22e-22	RPL39	-0.655857	0.955	0.968	2.93e-18	2
1.30e-22	C2	0.546156	0.203	0.025	3.11e-18	2
1.40e-22	HLA-DOA	0.432187	0.186	0.019	3.34e-18	2
1.43e-22	FGR	-1.1074	0.045	0.436	3.42e-18	2
1.58e-22	CD84	0.70542	0.435	0.133	3.76e-18	2
2.68e-22	MYO5A	0.729637	0.384	0.11	6.41e-18	2
2.99e-22	PDLIM1	0.269006	0.136	0.007	7.14e-18	2
4.15e-22	BASP1	-1.39913	0.085	0.471	9.91e-18	2
4.19e-22	CD81	0.500794	0.593	0.226	1.00e-17	2
4.41e-22	STMN1	0.556331	0.407	0.11	1.05e-17	2
4.51e-22	PCDH12	0.330249	0.13	0.006	1.08e-17	2
5.13e-22	TUBA1B	0.614366	0.729	0.397	1.23e-17	2
5.41e-22	GSN	0.694691	0.554	0.209	1.29e-17	2
5.75e-22	TPM1	0.708064	0.294	0.061	1.37e-17	2
5.92e-22	SH3PXD2A	0.258887	0.107	0.002	1.41e-17	2
6.47e-22	CREBL2	0.496799	0.271	0.052	1.55e-17	2
6.63e-22	UACA	0.32565	0.164	0.014	1.59e-17	2
7.96e-22	CD2AP	0.441621	0.22	0.032	1.90e-17	2
9.75e-22	OSBPL1A	0.456131	0.237	0.039	2.33e-17	2
1.07e-21	RETN	-1.62863	0.09	0.472	2.55e-17	2
1.26e-21	C3AR1	0.556857	0.379	0.101	3.01e-17	2
1.75e-21	ITPR2	0.907033	0.401	0.125	4.18e-17	2
2.97e-21	CD63	0.498028	0.859	0.614	7.11e-17	2
3.14e-21	CPED1	0.496863	0.186	0.023	7.51e-17	2
3.26e-21	SLC4A7	0.53012	0.266	0.052	7.78e-17	2
3.56e-21	IL13RA1	0.703254	0.412	0.129	8.52e-17	2
3.89e-21	GPNMB	0.412804	0.333	0.075	9.29e-17	2
4.37e-21	WWC2	0.31845	0.13	0.007	1.04e-16	2
4.92e-21	RIPOR2	-1.07124	0.006	0.37	1.18e-16	2
6.24e-21	ITSN1	0.613575	0.26	0.05	1.49e-16	2
6.63e-21	ATN1	0.292483	0.147	0.011	1.58e-16	2
7.53e-21	EFNB1	0.331587	0.119	0.005	1.80e-16	2
7.93e-21	CKAP4	-1.00936	0.034	0.402	1.89e-16	2
8.85e-21	BLNK	0.312804	0.147	0.011	2.11e-16	2
9.25e-21	STON2	0.309146	0.107	0.003	2.21e-16	2
9.85e-21	TAGLN2	0.934166	0.712	0.429	2.35e-16	2
1.12e-20	CD52	-1.24003	0.056	0.436	2.67e-16	2
1.50e-20	CD48	-0.931781	0.09	0.466	3.59e-16	2
2.21e-20	CDA	-0.944853	0.017	0.377	5.28e-16	2
2.78e-20	ZMYND11	0.436616	0.22	0.037	6.64e-16	2
2.96e-20	ACTB	-0.45758	0.977	0.993	7.08e-16	2
3.55e-20	CLIC2	0.309669	0.169	0.018	8.47e-16	2
3.67e-20	CCDC170	0.395912	0.198	0.028	8.78e-16	2
4.20e-20	KLF9	0.53923	0.299	0.071	1.00e-15	2
5.03e-20	ADAP2	0.811358	0.463	0.171	1.20e-15	2
5.69e-20	PEBP1	0.445882	0.508	0.188	1.36e-15	2
6.13e-20	FARP1	0.304378	0.141	0.011	1.47e-15	2
6.51e-20	CLEC3B	0.367318	0.169	0.019	1.55e-15	2
6.71e-20	CD59	0.468754	0.282	0.058	1.60e-15	2
8.12e-20	LPP	0.670618	0.384	0.117	1.94e-15	2
8.78e-20	WLS	0.67797	0.316	0.083	2.10e-15	2
9.77e-20	PGD	-1.01534	0.119	0.482	2.33e-15	2
1.12e-19	DAAM1	0.486355	0.232	0.041	2.68e-15	2
1.44e-19	ARHGAP21	0.469112	0.237	0.044	3.43e-15	2
1.49e-19	CSF3R	-0.956302	0.164	0.531	3.55e-15	2
1.49e-19	TGFBR1	0.558612	0.266	0.056	3.56e-15	2
1.66e-19	RB1	0.711004	0.412	0.14	3.97e-15	2
2.04e-19	H1F0	0.446825	0.203	0.032	4.87e-15	2
2.22e-19	AHNAK	0.827709	0.757	0.496	5.29e-15	2
2.31e-19	DOCK4	0.361604	0.13	0.009	5.52e-15	2
2.47e-19	NTAN1	0.511757	0.277	0.062	5.89e-15	2
2.99e-19	EPHX1	0.411257	0.203	0.032	7.16e-15	2
3.70e-19	HLA-B	-0.502083	0.881	0.932	8.85e-15	2
3.88e-19	ABCA1	0.678012	0.311	0.079	9.27e-15	2
4.06e-19	MEF2A	0.619215	0.458	0.166	9.71e-15	2
6.28e-19	HMGB2	-1.04096	0.226	0.553	1.50e-14	2
7.65e-19	PEAK1	0.495131	0.186	0.027	1.83e-14	2
8.83e-19	CTNND1	0.456729	0.232	0.044	2.11e-14	2
9.06e-19	KANK2	0.392737	0.136	0.011	2.17e-14	2
9.17e-19	SNX2	0.620614	0.559	0.249	2.19e-14	2
9.46e-19	CPM	0.649283	0.362	0.108	2.26e-14	2
9.64e-19	SLAMF8	0.267979	0.119	0.007	2.30e-14	2
1.06e-18	BCL2A1	-1.65124	0.119	0.461	2.52e-14	2
1.15e-18	CFP	-0.843552	0.09	0.451	2.75e-14	2
1.27e-18	TTC3	0.669381	0.395	0.128	3.03e-14	2
1.77e-18	FCGR2A	0.59889	0.65	0.324	4.22e-14	2
2.00e-18	TNFRSF11A	0.302142	0.107	0.005	4.78e-14	2
2.73e-18	RNASE2	-1.20456	0.034	0.361	6.53e-14	2
2.86e-18	ZBTB38	0.588665	0.271	0.064	6.83e-14	2
2.93e-18	EIF4A2	0.679238	0.548	0.252	7.01e-14	2
3.02e-18	RFLNB	-0.9097	0.023	0.358	7.22e-14	2
3.70e-18	S100A13	0.390019	0.181	0.026	8.85e-14	2
3.92e-18	ENG	0.423941	0.203	0.034	9.37e-14	2
4.58e-18	KCTD12	0.798776	0.701	0.401	1.09e-13	2
4.70e-18	PI4K2A	0.304258	0.169	0.023	1.12e-13	2
5.58e-18	ST6GAL1	0.416153	0.215	0.038	1.33e-13	2
7.59e-18	LMBRD1	0.492725	0.288	0.074	1.81e-13	2
7.97e-18	PRMT2	0.65396	0.418	0.152	1.90e-13	2
8.20e-18	MGLL	0.267944	0.181	0.026	1.96e-13	2
9.03e-18	KIAA1147	0.446873	0.141	0.014	2.16e-13	2
9.09e-18	RGS10	0.638894	0.565	0.269	2.17e-13	2
1.05e-17	MCOLN1	0.584089	0.333	0.094	2.52e-13	2
1.10e-17	SCN1B	0.449533	0.181	0.028	2.62e-13	2
1.13e-17	SDC3	0.596677	0.175	0.025	2.70e-13	2
1.22e-17	LAPTM4A	0.547377	0.605	0.292	2.91e-13	2
1.25e-17	AXL	0.332552	0.13	0.011	2.99e-13	2
1.52e-17	IGLC2	-2.85665	0.079	0.423	3.63e-13	2
1.82e-17	SASH1	0.316435	0.107	0.006	4.34e-13	2
2.06e-17	HLA-DQA2	0.607465	0.373	0.12	4.91e-13	2
2.15e-17	PRAM1	-0.878539	0.011	0.324	5.13e-13	2
2.45e-17	CCDC50	0.48542	0.237	0.05	5.84e-13	2
2.85e-17	CCDC152	0.276442	0.102	0.005	6.81e-13	2
3.55e-17	PAPSS2	0.379704	0.169	0.025	8.47e-13	2
3.86e-17	MGAT5	0.271676	0.169	0.024	9.22e-13	2
4.80e-17	APPL1	0.592219	0.373	0.127	1.15e-12	2
4.86e-17	SLC46A3	0.375635	0.147	0.017	1.16e-12	2
4.90e-17	SNX9	0.553802	0.277	0.071	1.17e-12	2
5.62e-17	MCEMP1	-0.882476	0.011	0.32	1.34e-12	2
5.64e-17	HSP90B1	0.612346	0.718	0.406	1.35e-12	2
6.44e-17	ENO1	-0.793953	0.435	0.673	1.54e-12	2
8.56e-17	PLA2G16	0.363371	0.209	0.039	2.05e-12	2
1.02e-16	PADI4	-0.920765	0.011	0.317	2.43e-12	2
1.07e-16	CCL2	0.715445	0.254	0.057	2.55e-12	2
1.13e-16	RGS1	1.06766	0.299	0.082	2.69e-12	2
1.14e-16	RAB27A	-0.83547	0.006	0.307	2.72e-12	2
1.55e-16	PTMA	0.53921	0.977	0.935	3.70e-12	2
1.55e-16	RIN2	0.520138	0.266	0.068	3.71e-12	2
2.25e-16	VEGFB	0.322308	0.266	0.062	5.38e-12	2
2.35e-16	CLEC12A	-0.901321	0.158	0.487	5.62e-12	2
2.39e-16	TSPO	-0.609539	0.633	0.82	5.72e-12	2
2.56e-16	HTRA1	0.466273	0.192	0.034	6.11e-12	2
2.66e-16	FMN1	0.328022	0.198	0.037	6.36e-12	2
3.44e-16	PROS1	0.30072	0.102	0.006	8.23e-12	2
3.87e-16	HPGD	0.341819	0.136	0.015	9.24e-12	2
4.01e-16	HEXIM1	0.773356	0.322	0.102	9.58e-12	2
4.02e-16	ATP5MPL	-0.725991	0.435	0.668	9.60e-12	2
4.13e-16	SLC11A1	-0.989391	0.085	0.4	9.86e-12	2
4.20e-16	ITGB2	-0.741398	0.605	0.744	1.00e-11	2
4.35e-16	ELOB	-0.668603	0.571	0.747	1.04e-11	2
4.41e-16	OTULINL	0.487816	0.339	0.109	1.05e-11	2
4.99e-16	CTSK	0.357288	0.113	0.009	1.19e-11	2
5.04e-16	APPL2	0.278101	0.153	0.02	1.20e-11	2
5.14e-16	EPB41L2	0.358049	0.22	0.045	1.23e-11	2
5.65e-16	RAP2A	0.465422	0.181	0.032	1.35e-11	2
7.22e-16	CTSS	-0.782993	0.842	0.888	1.73e-11	2
7.67e-16	HLA-A	-0.52268	0.774	0.886	1.83e-11	2
7.87e-16	FEZ2	0.484126	0.35	0.114	1.88e-11	2
8.31e-16	TSPAN33	0.412047	0.175	0.03	1.99e-11	2
9.36e-16	IQGAP2	0.74685	0.554	0.286	2.24e-11	2
9.52e-16	TMSB4X	0.362522	0.994	0.981	2.28e-11	2
9.85e-16	BBX	0.54664	0.316	0.097	2.35e-11	2
1.03e-15	IGHG4	-1.80766	0.096	0.411	2.46e-11	2
1.08e-15	CXCL16	0.496716	0.339	0.106	2.57e-11	2
1.16e-15	TACC1	0.614771	0.525	0.249	2.77e-11	2
1.18e-15	MGP	1.44658	0.35	0.11	2.82e-11	2
1.41e-15	VMO1	0.268391	0.141	0.017	3.36e-11	2
1.57e-15	SLC25A37	-0.813663	0.09	0.402	3.74e-11	2
1.68e-15	CFAP97	0.47773	0.192	0.037	4.03e-11	2
1.79e-15	LILRA5	-0.775877	0.028	0.321	4.28e-11	2
1.99e-15	CHD9	0.468662	0.367	0.127	4.77e-11	2
2.12e-15	BMP2K	0.428671	0.35	0.115	5.06e-11	2
2.20e-15	LRP1	0.608693	0.525	0.247	5.25e-11	2
2.32e-15	ZBTB10	0.384344	0.198	0.039	5.55e-11	2
2.69e-15	HSPB1	0.83895	0.695	0.424	6.43e-11	2
2.90e-15	ZNF703	0.252279	0.124	0.013	6.93e-11	2
3.10e-15	RPS13	-0.455111	0.887	0.948	7.42e-11	2
3.28e-15	AHR	0.513752	0.345	0.115	7.83e-11	2
3.45e-15	RNF13	0.496151	0.486	0.205	8.25e-11	2
3.60e-15	TRAK1	0.332207	0.181	0.033	8.59e-11	2
3.61e-15	MAML2	0.450235	0.26	0.069	8.63e-11	2
3.74e-15	TALDO1	-0.647021	0.497	0.712	8.94e-11	2
3.88e-15	MYO1C	0.29438	0.164	0.027	9.27e-11	2
4.17e-15	MGST1	-0.750804	0.045	0.33	9.96e-11	2
4.40e-15	TBC1D9	0.454553	0.226	0.053	1.05e-10	2
4.70e-15	QPCT	-0.756198	0.017	0.295	1.12e-10	2
4.72e-15	EPS15	0.55766	0.379	0.137	1.13e-10	2
4.74e-15	SELENOM	0.473727	0.175	0.031	1.13e-10	2
5.26e-15	PKM	-0.683319	0.412	0.657	1.26e-10	2
5.74e-15	FXYD6	0.61774	0.26	0.074	1.37e-10	2
6.31e-15	BST1	-0.69931	0.04	0.327	1.51e-10	2
6.35e-15	RNMT	0.457427	0.356	0.124	1.52e-10	2
6.64e-15	LYST	-0.923027	0.147	0.43	1.59e-10	2
6.86e-15	MYO1G	-0.797575	0.028	0.314	1.64e-10	2
7.42e-15	SLC35F6	0.279546	0.192	0.038	1.77e-10	2
7.75e-15	EREG	-2.15092	0.045	0.328	1.85e-10	2
8.58e-15	EEA1	0.530209	0.305	0.096	2.05e-10	2
9.04e-15	GCA	-0.790135	0.198	0.503	2.16e-10	2
9.05e-15	HP	-0.858856	0	0.268	2.16e-10	2
9.38e-15	SRGAP1	0.33377	0.158	0.026	2.24e-10	2
9.41e-15	DUSP6	0.577892	0.407	0.157	2.25e-10	2
1.09e-14	RPS9	-0.367023	0.91	0.944	2.60e-10	2
1.11e-14	NFIA	0.472053	0.249	0.065	2.66e-10	2
1.17e-14	CALU	0.373873	0.282	0.082	2.80e-10	2
1.21e-14	MSRB1	-0.770111	0.028	0.306	2.89e-10	2
1.73e-14	ADAM28	0.38274	0.147	0.023	4.14e-10	2
1.87e-14	CD68	0.534362	0.774	0.564	4.48e-10	2
1.99e-14	CDKN1C	0.380586	0.175	0.033	4.76e-10	2
2.26e-14	GOLGA4	0.539366	0.379	0.148	5.40e-10	2
2.41e-14	TMEM14C	0.47452	0.441	0.184	5.76e-10	2
2.54e-14	ZBTB4	0.333194	0.164	0.029	6.06e-10	2
2.68e-14	ARRDC4	0.295817	0.119	0.013	6.40e-10	2
2.83e-14	LMAN1	0.489608	0.277	0.084	6.75e-10	2
3.27e-14	FMNL2	0.3149	0.119	0.013	7.82e-10	2
3.97e-14	ANXA6	-0.794101	0.102	0.391	9.49e-10	2
4.64e-14	LGALS3BP	0.334387	0.158	0.027	1.11e-09	2
4.64e-14	CYTH4	0.431427	0.367	0.134	1.11e-09	2
4.66e-14	G0S2	-1.70073	0.045	0.317	1.11e-09	2
4.90e-14	INF2	0.346935	0.158	0.028	1.17e-09	2
4.91e-14	IGHG1	-2.17068	0.085	0.375	1.17e-09	2
5.04e-14	STOM	0.389317	0.294	0.09	1.20e-09	2
5.13e-14	RNF130	0.523652	0.718	0.47	1.23e-09	2
6.84e-14	GYPC	0.757195	0.469	0.228	1.63e-09	2
9.12e-14	IFI16	0.598108	0.571	0.311	2.18e-09	2
9.46e-14	PDE4DIP	0.433225	0.26	0.074	2.26e-09	2
9.51e-14	CDK6	0.428773	0.186	0.039	2.27e-09	2
1.14e-13	CTSZ	0.3637	0.797	0.611	2.72e-09	2
1.20e-13	MEGF9	-0.725384	0.102	0.394	2.87e-09	2
1.23e-13	SNX29	0.380408	0.254	0.071	2.95e-09	2
1.50e-13	RTL8A	0.268607	0.124	0.016	3.60e-09	2
1.77e-13	RAB13	0.36587	0.243	0.068	4.23e-09	2
1.84e-13	IL17RA	-0.873012	0.107	0.382	4.39e-09	2
1.87e-13	ID3	0.425949	0.175	0.035	4.46e-09	2
1.93e-13	SH2B3	0.517539	0.333	0.121	4.61e-09	2
1.94e-13	GPX3	0.337501	0.215	0.051	4.64e-09	2
2.06e-13	ATP5F1E	-0.387104	0.893	0.941	4.92e-09	2
2.27e-13	EVI5	0.566319	0.294	0.098	5.41e-09	2
2.31e-13	SWAP70	0.432749	0.26	0.077	5.52e-09	2
2.50e-13	NFIC	0.47296	0.333	0.122	5.97e-09	2
2.56e-13	DIP2B	0.523076	0.237	0.067	6.12e-09	2
2.63e-13	AC245128.3	-0.806856	0.017	0.27	6.28e-09	2
2.68e-13	DSC2	0.344861	0.203	0.048	6.40e-09	2
3.40e-13	CTSC	0.589886	0.588	0.336	8.13e-09	2
3.57e-13	DNAJB4	0.608992	0.243	0.07	8.54e-09	2
3.59e-13	KLF4	1.09214	0.469	0.252	8.57e-09	2
3.60e-13	ABI2	0.304311	0.136	0.022	8.60e-09	2
3.76e-13	ARL2	0.359296	0.215	0.054	8.99e-09	2
4.03e-13	DDIT3	0.488015	0.249	0.073	9.63e-09	2
4.82e-13	C19orf38	-0.662358	0.023	0.273	1.15e-08	2
5.74e-13	WDR36	0.317832	0.186	0.042	1.37e-08	2
5.79e-13	MYL6	-0.410862	0.836	0.911	1.38e-08	2
6.46e-13	MKNK1	0.435817	0.305	0.103	1.54e-08	2
6.63e-13	FUCA1	0.389138	0.271	0.083	1.58e-08	2
7.54e-13	MT-ND2	0.614795	0.91	0.814	1.80e-08	2
8.23e-13	APH1A	0.383855	0.345	0.129	1.97e-08	2
8.57e-13	LIMD2	-0.736686	0.096	0.367	2.05e-08	2
8.63e-13	KMT2E	0.481975	0.463	0.217	2.06e-08	2
9.90e-13	DTD1	0.284486	0.175	0.038	2.37e-08	2
9.91e-13	RAC2	-0.731793	0.209	0.469	2.37e-08	2
1.11e-12	OAZ1	-0.353978	0.881	0.924	2.65e-08	2
1.11e-12	ISCU	0.427607	0.373	0.148	2.65e-08	2
1.12e-12	ANKRD12	0.550955	0.531	0.29	2.69e-08	2
1.33e-12	ITPRIPL2	0.509174	0.277	0.092	3.19e-08	2
1.51e-12	NCOA7	0.55596	0.243	0.072	3.60e-08	2
1.54e-12	SPIN1	0.348505	0.175	0.039	3.67e-08	2
1.63e-12	ADAM9	0.579442	0.282	0.097	3.89e-08	2
1.67e-12	P4HA1	0.434128	0.294	0.1	4.00e-08	2
1.71e-12	IER5L	0.380971	0.215	0.055	4.09e-08	2
1.80e-12	TMEM106A	0.39109	0.158	0.032	4.29e-08	2
2.03e-12	AQP9	-0.863106	0.006	0.237	4.86e-08	2
2.66e-12	NBDY	0.335042	0.232	0.065	6.36e-08	2
2.78e-12	CLOCK	0.362499	0.158	0.032	6.64e-08	2
3.12e-12	FOXP1	0.523531	0.407	0.18	7.46e-08	2
3.15e-12	GLUL	0.305617	0.621	0.338	7.53e-08	2
3.18e-12	IGFBP6	0.535128	0.107	0.013	7.59e-08	2
3.25e-12	NFE2	-0.655856	0	0.225	7.76e-08	2
3.31e-12	ZRSR2	0.332154	0.181	0.042	7.91e-08	2
3.36e-12	CYBRD1	0.35197	0.22	0.06	8.02e-08	2
3.55e-12	TBC1D12	0.358503	0.141	0.026	8.48e-08	2
3.55e-12	CDC42BPB	0.361972	0.164	0.035	8.49e-08	2
3.58e-12	TSPAN3	0.32369	0.164	0.035	8.56e-08	2
3.62e-12	RBP7	-0.899127	0.102	0.357	8.64e-08	2
3.77e-12	SRGAP3	0.277377	0.119	0.017	9.00e-08	2
4.20e-12	IFITM3	0.314862	0.65	0.359	1.00e-07	2
4.84e-12	GPR137B	0.374532	0.169	0.038	1.16e-07	2
5.27e-12	SCARB2	0.541074	0.356	0.143	1.26e-07	2
5.45e-12	AIDA	0.387143	0.22	0.062	1.30e-07	2
5.46e-12	CCDC186	0.461531	0.282	0.097	1.31e-07	2
5.57e-12	AP1B1	0.489419	0.356	0.144	1.33e-07	2
6.87e-12	NMRK1	0.287211	0.153	0.031	1.64e-07	2
7.02e-12	TPT1	0.400647	0.989	0.989	1.68e-07	2
7.04e-12	DOK2	0.553684	0.367	0.159	1.68e-07	2
7.05e-12	ATF3	0.719341	0.379	0.158	1.69e-07	2
7.50e-12	EIF2AK4	0.403072	0.237	0.072	1.79e-07	2
7.52e-12	MALAT1	0.698408	0.881	0.986	1.80e-07	2
8.21e-12	RAD21	0.420236	0.424	0.193	1.96e-07	2
8.39e-12	TNFSF12	0.323624	0.266	0.086	2.01e-07	2
8.64e-12	SCRN1	0.267405	0.107	0.014	2.06e-07	2
9.40e-12	EGR2	0.379406	0.153	0.031	2.25e-07	2
9.40e-12	SRGAP2C	0.341956	0.232	0.07	2.25e-07	2
9.58e-12	TBC1D5	0.348834	0.277	0.093	2.29e-07	2
9.63e-12	CYBA	-0.420634	0.859	0.921	2.30e-07	2
1.10e-11	FOS	1.04783	0.768	0.617	2.64e-07	2
1.11e-11	RPLP2	-0.375269	0.938	0.923	2.65e-07	2
1.19e-11	SMAD5	0.374532	0.186	0.047	2.85e-07	2
1.27e-11	PLP2	-0.686373	0.192	0.443	3.03e-07	2
1.30e-11	LAMP1	0.486634	0.582	0.335	3.10e-07	2
1.40e-11	NRROS	0.267948	0.147	0.03	3.35e-07	2
1.45e-11	AKR1B1	0.276253	0.277	0.092	3.45e-07	2
1.57e-11	HNMT	0.462916	0.514	0.261	3.76e-07	2
1.62e-11	LTA4H	-0.739377	0.198	0.435	3.87e-07	2
1.65e-11	TNFAIP6	-1.2895	0.023	0.245	3.94e-07	2
1.66e-11	JUN	1.03768	0.627	0.423	3.98e-07	2
1.73e-11	NEU1	0.553179	0.288	0.108	4.13e-07	2
1.75e-11	MBNL2	0.335373	0.215	0.061	4.17e-07	2
1.75e-11	RPS28	-0.313842	0.966	0.97	4.19e-07	2
1.76e-11	TBC1D2B	0.303571	0.175	0.042	4.21e-07	2
1.86e-11	SLC2A3	-0.580569	0.147	0.411	4.45e-07	2
1.87e-11	HES1	0.442224	0.153	0.032	4.47e-07	2
1.88e-11	FOLR3	-1.01622	0.017	0.239	4.49e-07	2
2.08e-11	UPP1	-0.712736	0.107	0.359	4.97e-07	2
2.09e-11	CBLB	0.278862	0.102	0.013	5.00e-07	2
2.13e-11	SESN3	0.426806	0.243	0.078	5.09e-07	2
2.29e-11	TNFSF13B	-0.602108	0.22	0.473	5.47e-07	2
2.46e-11	KTN1	0.520843	0.492	0.261	5.88e-07	2
2.58e-11	SERPINB2	-1.19003	0.011	0.228	6.16e-07	2
2.64e-11	TSC22D3	0.512978	0.508	0.264	6.32e-07	2
2.66e-11	DYNLL1	0.627777	0.667	0.482	6.35e-07	2
3.07e-11	BRD2	0.701256	0.441	0.226	7.35e-07	2
3.07e-11	TCF12	0.375612	0.232	0.073	7.35e-07	2
3.32e-11	ARL14EP	0.383946	0.181	0.046	7.93e-07	2
3.47e-11	PGAM1	-0.639119	0.237	0.482	8.29e-07	2
3.82e-11	ZFP36L2	0.469702	0.712	0.49	9.14e-07	2
3.86e-11	ARL4C	0.662807	0.198	0.055	9.23e-07	2
3.86e-11	CEPT1	0.33061	0.198	0.054	9.24e-07	2
3.98e-11	TRAM1	0.463333	0.441	0.213	9.51e-07	2
4.13e-11	AMD1	0.611641	0.384	0.182	9.87e-07	2
4.52e-11	LRRK2	-0.677366	0.113	0.361	1.08e-06	2
4.57e-11	IRAK3	-0.654154	0.13	0.38	1.09e-06	2
4.62e-11	PLEKHA1	0.392499	0.124	0.023	1.10e-06	2
4.75e-11	COLGALT1	0.473143	0.345	0.148	1.14e-06	2
5.61e-11	NISCH	0.384517	0.26	0.088	1.34e-06	2
6.45e-11	SOD2	-1.17465	0.429	0.591	1.54e-06	2
7.04e-11	PPIF	-0.999929	0.068	0.292	1.68e-06	2
7.37e-11	ARL6IP1	0.421799	0.441	0.217	1.76e-06	2
8.33e-11	RUFY2	0.259901	0.119	0.02	1.99e-06	2
8.37e-11	TENT2	0.361393	0.271	0.098	2.00e-06	2
8.89e-11	SERPINB10	-0.703987	0.006	0.209	2.12e-06	2
8.92e-11	SCPEP1	-0.615635	0.13	0.375	2.13e-06	2
9.02e-11	FAM13A	0.335504	0.215	0.064	2.16e-06	2
9.15e-11	MXD1	-0.856841	0.113	0.348	2.19e-06	2
9.26e-11	GCNT1	0.352399	0.175	0.045	2.21e-06	2
1.09e-10	IGHA1	-1.42696	0.085	0.321	2.59e-06	2
1.16e-10	PEPD	0.478343	0.328	0.141	2.78e-06	2
1.17e-10	MOB1B	0.369236	0.215	0.066	2.79e-06	2
1.18e-10	ATRN	0.376916	0.13	0.026	2.82e-06	2
1.19e-10	GAS2L3	0.41566	0.153	0.035	2.85e-06	2
1.19e-10	IL1B	-1.49567	0.158	0.389	2.85e-06	2
1.26e-10	NENF	0.356797	0.299	0.115	3.01e-06	2
1.26e-10	TESC	-0.557904	0.023	0.233	3.02e-06	2
1.33e-10	PPP1R14B	0.382528	0.305	0.12	3.18e-06	2
1.36e-10	PTGS1	0.349698	0.124	0.024	3.25e-06	2
1.48e-10	EIF5	0.598644	0.588	0.378	3.55e-06	2
1.53e-10	JMJD1C	0.566166	0.537	0.291	3.64e-06	2
1.56e-10	STX2	0.302172	0.158	0.038	3.74e-06	2
1.59e-10	ZNRF2	0.29786	0.186	0.051	3.81e-06	2
1.60e-10	YBX1	0.437148	0.842	0.74	3.83e-06	2
1.63e-10	PLXND1	0.488614	0.282	0.107	3.90e-06	2
1.74e-10	ABHD11	0.269411	0.124	0.024	4.15e-06	2
1.77e-10	SERP1	-0.541547	0.48	0.672	4.22e-06	2
1.78e-10	LIPA	0.50091	0.345	0.15	4.26e-06	2
1.86e-10	RPS14	-0.334313	0.966	0.964	4.45e-06	2
2.06e-10	AFF3	0.341977	0.102	0.015	4.92e-06	2
2.11e-10	PFDN6	0.338775	0.203	0.061	5.05e-06	2
2.24e-10	CCL20	-1.81431	0.023	0.226	5.36e-06	2
2.32e-10	PPP1R10	0.437948	0.384	0.177	5.53e-06	2
2.38e-10	CAPG	-0.576344	0.288	0.559	5.69e-06	2
2.45e-10	ARRDC3	0.466679	0.282	0.108	5.85e-06	2
2.56e-10	CCDC69	-0.588739	0.04	0.252	6.12e-06	2
2.59e-10	PGK1	-0.581655	0.384	0.595	6.18e-06	2
2.67e-10	EMB	0.712504	0.621	0.422	6.38e-06	2
2.70e-10	SAMSN1	-1.0419	0.192	0.404	6.46e-06	2
2.78e-10	RPS11	-0.42094	0.893	0.878	6.65e-06	2
2.83e-10	PRDM1	0.34981	0.158	0.038	6.75e-06	2
2.84e-10	FCHSD2	0.465011	0.215	0.069	6.79e-06	2
3.03e-10	ATP8B4	0.358349	0.175	0.047	7.23e-06	2
3.43e-10	TUBA4A	-0.626772	0.011	0.207	8.19e-06	2
3.47e-10	ANXA4	0.477294	0.367	0.168	8.30e-06	2
3.52e-10	RILPL2	-0.661082	0.203	0.447	8.42e-06	2
3.55e-10	GMFG	-0.540477	0.497	0.652	8.49e-06	2
3.55e-10	METTL9	-0.61333	0.254	0.485	8.49e-06	2
3.69e-10	SMIM25	-0.646145	0.073	0.293	8.83e-06	2
3.71e-10	KDSR	0.301246	0.198	0.058	8.87e-06	2
3.76e-10	CAPZA2	0.429329	0.559	0.333	9.00e-06	2
3.78e-10	SLC11A2	0.361492	0.192	0.056	9.03e-06	2
3.83e-10	OTUD6B-AS1	0.458213	0.22	0.072	9.15e-06	2
4.04e-10	INTS6	0.615282	0.412	0.209	9.64e-06	2
4.05e-10	DENND4C	0.310293	0.186	0.053	9.67e-06	2
4.31e-10	AK6	0.25615	0.175	0.047	1.03e-05	2
4.73e-10	YBX3	0.518044	0.514	0.288	1.13e-05	2
4.75e-10	MT-CYB	0.515274	0.898	0.84	1.14e-05	2
5.22e-10	ZBTB20	0.404414	0.226	0.075	1.25e-05	2
5.27e-10	MT-ND5	0.419582	0.791	0.584	1.26e-05	2
5.37e-10	TOPORS	0.278711	0.186	0.053	1.28e-05	2
5.56e-10	SGMS1	0.490689	0.311	0.133	1.33e-05	2
5.63e-10	CHID1	0.342247	0.215	0.069	1.34e-05	2
6.57e-10	G3BP1	0.375525	0.35	0.158	1.57e-05	2
7.11e-10	ZNF117	0.3718	0.13	0.028	1.70e-05	2
7.46e-10	CALR	0.415131	0.576	0.34	1.78e-05	2
7.51e-10	RPL8	-0.340564	0.932	0.939	1.79e-05	2
8.21e-10	LAIR1	0.455947	0.35	0.157	1.96e-05	2
8.30e-10	RUFY1	0.428937	0.237	0.084	1.98e-05	2
8.60e-10	TBC1D14	0.331245	0.192	0.057	2.06e-05	2
8.77e-10	CLTC	0.516097	0.525	0.323	2.10e-05	2
8.91e-10	SNX13	0.497988	0.232	0.082	2.13e-05	2
9.56e-10	PIAS2	0.387354	0.164	0.044	2.28e-05	2
9.91e-10	PRELID1	-0.584703	0.192	0.418	2.37e-05	2
1.00e-09	PPP3R1	0.356361	0.294	0.119	2.40e-05	2
1.03e-09	FBXL5	-0.622813	0.119	0.344	2.46e-05	2
1.18e-09	KLF2	0.734416	0.48	0.278	2.82e-05	2
1.20e-09	DDX24	0.448399	0.39	0.189	2.87e-05	2
1.22e-09	SLC39A10	0.423174	0.192	0.059	2.92e-05	2
1.24e-09	CFD	0.657541	0.751	0.605	2.96e-05	2
1.25e-09	UBE2J1	-0.578203	0.068	0.28	2.98e-05	2
1.27e-09	ATP5MC2	-0.43193	0.599	0.754	3.03e-05	2
1.29e-09	RNF217	0.398398	0.13	0.029	3.09e-05	2
1.34e-09	MAP4	0.352819	0.226	0.077	3.20e-05	2
1.35e-09	MARC1	-0.49847	0.006	0.189	3.23e-05	2
1.43e-09	CIITA	0.372096	0.192	0.059	3.41e-05	2
1.51e-09	PRKCB	-0.64309	0.113	0.326	3.61e-05	2
1.58e-09	SDF4	0.309496	0.26	0.097	3.78e-05	2
1.58e-09	GPR155	0.357033	0.186	0.056	3.78e-05	2
1.71e-09	USP3	-0.595641	0.085	0.297	4.10e-05	2
1.75e-09	PNISR	0.505624	0.441	0.231	4.18e-05	2
1.81e-09	CCND3	-0.582815	0.136	0.365	4.32e-05	2
1.83e-09	SNCA	0.251791	0.164	0.044	4.38e-05	2
1.86e-09	NPM1	0.544	0.655	0.449	4.43e-05	2
1.89e-09	SCAMP2	0.360525	0.367	0.17	4.52e-05	2
2.05e-09	PPP1R9B	0.375677	0.266	0.103	4.91e-05	2
2.17e-09	HMOX1	0.29235	0.497	0.28	5.19e-05	2
2.22e-09	EFHD2	-0.51138	0.35	0.57	5.31e-05	2
2.29e-09	ZNF358	0.265348	0.119	0.025	5.47e-05	2
2.46e-09	SERINC1	0.54057	0.446	0.238	5.87e-05	2
2.50e-09	LUZP1	0.266725	0.169	0.047	5.99e-05	2
2.66e-09	JAML	-0.579588	0.153	0.386	6.36e-05	2
2.89e-09	SH3BGRL	0.489057	0.689	0.506	6.90e-05	2
3.02e-09	MAP2K3	-0.549719	0.186	0.414	7.23e-05	2
3.09e-09	ARPIN	0.348278	0.186	0.057	7.37e-05	2
3.30e-09	CD55	-0.894807	0.362	0.546	7.89e-05	2
3.91e-09	EIF3K	-0.491607	0.503	0.675	9.35e-05	2
4.02e-09	RGCC	0.582007	0.311	0.136	9.62e-05	2
4.17e-09	UNC93B1	0.487543	0.373	0.183	9.97e-05	2
4.38e-09	CEP170	0.391296	0.305	0.132	1.05e-04	2
4.54e-09	LACC1	0.30469	0.141	0.036	1.08e-04	2
4.66e-09	VSTM1	-0.494698	0.006	0.179	1.11e-04	2
4.89e-09	RAB5IF	-0.570393	0.141	0.348	1.17e-04	2
4.95e-09	PLXNB2	0.362567	0.277	0.113	1.18e-04	2
5.25e-09	CACUL1	0.312923	0.237	0.087	1.26e-04	2
5.36e-09	ITGB1	0.502543	0.497	0.292	1.28e-04	2
5.47e-09	SRRM1	0.428781	0.559	0.345	1.31e-04	2
5.50e-09	GLRX	-0.583694	0.322	0.523	1.31e-04	2
5.66e-09	TMEM176A	0.412519	0.514	0.296	1.35e-04	2
5.69e-09	CHD6	0.289687	0.153	0.041	1.36e-04	2
6.33e-09	SLC8A1	0.399947	0.345	0.161	1.51e-04	2
6.33e-09	GLUD1	0.404288	0.333	0.156	1.51e-04	2
6.61e-09	DYRK2	0.308236	0.113	0.024	1.58e-04	2
6.62e-09	TMEM154	-0.541559	0.028	0.209	1.58e-04	2
6.86e-09	EZH1	0.268099	0.153	0.041	1.64e-04	2
6.98e-09	ZC3H14	0.25951	0.158	0.044	1.67e-04	2
7.08e-09	PLEKHO1	0.376546	0.452	0.245	1.69e-04	2
7.25e-09	NFE2L1	0.295665	0.198	0.066	1.73e-04	2
7.48e-09	RPAP3	0.405619	0.169	0.051	1.79e-04	2
7.73e-09	CIRBP	0.394706	0.492	0.277	1.85e-04	2
7.97e-09	TCEAL8	0.379098	0.215	0.076	1.90e-04	2
8.79e-09	RERE	0.423719	0.209	0.073	2.10e-04	2
9.22e-09	PSME2	-0.586088	0.198	0.409	2.20e-04	2
9.46e-09	NASP	0.38259	0.299	0.131	2.26e-04	2
9.54e-09	FNDC3A	0.348325	0.266	0.108	2.28e-04	2
9.72e-09	ATF6	0.30146	0.288	0.119	2.32e-04	2
9.88e-09	ZFYVE21	0.261766	0.102	0.019	2.36e-04	2
9.89e-09	LIMA1	0.256701	0.107	0.022	2.36e-04	2
1.01e-08	CANX	0.485725	0.571	0.372	2.41e-04	2
1.18e-08	FPR2	-0.44176	0.006	0.172	2.82e-04	2
1.38e-08	AIF1	0.363593	0.944	0.857	3.29e-04	2
1.48e-08	ESF1	0.409107	0.203	0.073	3.54e-04	2
1.55e-08	RRP15	0.293918	0.136	0.036	3.71e-04	2
1.55e-08	CLEC2B	0.290293	0.35	0.157	3.71e-04	2
1.56e-08	CES1	-0.582277	0.011	0.177	3.72e-04	2
1.63e-08	IFI27	0.379357	0.119	0.027	3.90e-04	2
1.65e-08	SNHG25	-0.55014	0.107	0.302	3.95e-04	2
1.67e-08	SLC1A3	0.407808	0.147	0.041	4.00e-04	2
1.68e-08	ASGR1	-0.481858	0.056	0.249	4.02e-04	2
1.73e-08	MDFIC	0.315364	0.22	0.081	4.14e-04	2
1.77e-08	AES	0.480523	0.48	0.29	4.23e-04	2
1.81e-08	NUB1	0.304421	0.249	0.098	4.32e-04	2
1.85e-08	TIMP1	-0.693919	0.486	0.636	4.43e-04	2
1.90e-08	RPS10	-0.347557	0.836	0.906	4.53e-04	2
1.92e-08	VPS13C	0.484299	0.497	0.302	4.59e-04	2
2.06e-08	RPL37A	-0.319591	0.915	0.911	4.92e-04	2
2.19e-08	PFN1	-0.273333	0.825	0.885	5.24e-04	2
2.22e-08	CWF19L2	0.307166	0.192	0.065	5.30e-04	2
2.25e-08	CCDC88A	0.384931	0.554	0.341	5.37e-04	2
2.40e-08	MILR1	0.266292	0.164	0.05	5.73e-04	2
2.41e-08	RALBP1	0.512064	0.333	0.162	5.76e-04	2
2.45e-08	ARHGDIB	-0.425906	0.571	0.712	5.85e-04	2
2.45e-08	GADD45B	0.892282	0.559	0.404	5.87e-04	2
2.65e-08	XPC	0.389618	0.153	0.045	6.33e-04	2
2.71e-08	MRPL33	-0.590658	0.209	0.397	6.48e-04	2
2.88e-08	PDIA6	0.366893	0.418	0.223	6.88e-04	2
2.91e-08	CDKN2AIP	0.258173	0.175	0.055	6.96e-04	2
2.93e-08	ZNF644	0.319191	0.271	0.116	7.00e-04	2
2.95e-08	S1PR4	-0.469301	0.011	0.171	7.06e-04	2
3.06e-08	RPL37	-0.281918	0.955	0.947	7.31e-04	2
3.10e-08	SOD1	0.391738	0.497	0.301	7.41e-04	2
3.24e-08	ITSN2	0.40309	0.35	0.174	7.73e-04	2
3.38e-08	NEMF	0.266054	0.249	0.098	8.08e-04	2
3.46e-08	CYP1B1	-0.460165	0.102	0.3	8.28e-04	2
3.53e-08	MXD4	0.311209	0.294	0.129	8.42e-04	2
3.67e-08	SPINT2	0.318953	0.288	0.127	8.76e-04	2
3.70e-08	FUS	0.519848	0.52	0.341	8.84e-04	2
3.89e-08	TMPO	-0.61262	0.13	0.317	9.28e-04	2
3.95e-08	MAP4K4	-0.517877	0.113	0.31	9.44e-04	2
4.09e-08	RPL7	-0.364474	0.791	0.829	9.77e-04	2
4.10e-08	TP53I11	0.264454	0.113	0.026	9.80e-04	2
4.16e-08	EEF1A1	0.2692	1	0.986	9.94e-04	2
4.18e-08	DPP7	0.341807	0.429	0.235	9.99e-04	2
4.28e-08	VCL	-0.514553	0.056	0.238	1.02e-03	2
4.37e-08	PURA	0.384586	0.22	0.085	1.04e-03	2
4.48e-08	IL1RN	-0.505195	0.051	0.235	1.07e-03	2
4.83e-08	RPS3	-0.32161	0.893	0.91	1.15e-03	2
4.86e-08	G6PD	-0.46102	0.034	0.202	1.16e-03	2
4.90e-08	AGTRAP	-0.544708	0.215	0.409	1.17e-03	2
4.95e-08	CORO1B	0.252561	0.26	0.109	1.18e-03	2
5.14e-08	PDCD4	0.390009	0.299	0.14	1.23e-03	2
5.37e-08	RHOB	0.501733	0.486	0.295	1.28e-03	2
5.56e-08	KLF6	0.746275	0.672	0.495	1.33e-03	2
5.61e-08	VNN2	-0.526965	0.028	0.192	1.34e-03	2
5.65e-08	SEPT2	0.383224	0.418	0.227	1.35e-03	2
5.72e-08	DYNLT3	0.264715	0.186	0.064	1.37e-03	2
5.75e-08	HDLBP	0.307941	0.322	0.154	1.37e-03	2
5.91e-08	IQGAP1	0.391849	0.763	0.585	1.41e-03	2
6.04e-08	AKAP9	0.443861	0.407	0.222	1.44e-03	2
6.21e-08	TBC1D9B	0.255924	0.164	0.051	1.48e-03	2
6.43e-08	OLR1	-0.897255	0.051	0.22	1.54e-03	2
6.46e-08	TOB2	0.388692	0.209	0.079	1.54e-03	2
6.48e-08	VSIR	-0.561606	0.26	0.45	1.55e-03	2
6.61e-08	RRAS	0.315423	0.181	0.062	1.58e-03	2
6.62e-08	S100P	-0.665574	0	0.145	1.58e-03	2
6.67e-08	LCP1	-0.392418	0.633	0.725	1.59e-03	2
7.01e-08	CD83	0.841296	0.446	0.281	1.68e-03	2
7.38e-08	ATP2A3	-0.431758	0.006	0.154	1.76e-03	2
7.42e-08	NF1	0.330721	0.169	0.056	1.77e-03	2
7.42e-08	SFT2D2	0.323331	0.226	0.088	1.77e-03	2
7.45e-08	ATF7IP	0.262117	0.299	0.136	1.78e-03	2
7.98e-08	CPPED1	-0.485588	0.051	0.227	1.91e-03	2
8.03e-08	ROMO1	-0.487162	0.305	0.498	1.92e-03	2
8.04e-08	CCDC93	0.263581	0.203	0.075	1.92e-03	2
8.22e-08	ATM	0.456444	0.356	0.18	1.96e-03	2
8.22e-08	TMBIM1	0.298671	0.243	0.099	1.96e-03	2
8.64e-08	KMT2A	0.482475	0.277	0.126	2.06e-03	2
8.76e-08	RTN4	0.410692	0.627	0.446	2.09e-03	2
9.20e-08	GPRIN3	0.287719	0.186	0.066	2.20e-03	2
9.37e-08	COX4I1	-0.32616	0.757	0.824	2.24e-03	2
9.39e-08	CARD16	-0.629586	0.26	0.438	2.24e-03	2
9.47e-08	NRG1	-0.429409	0	0.142	2.26e-03	2
9.83e-08	BTG1	-0.480566	0.458	0.657	2.35e-03	2
1.01e-07	PRNP	0.467287	0.503	0.312	2.41e-03	2
1.01e-07	HNRNPDL	0.407247	0.638	0.428	2.41e-03	2
1.02e-07	SORL1	-0.557558	0.068	0.246	2.43e-03	2
1.03e-07	C3orf58	0.321547	0.186	0.067	2.46e-03	2
1.04e-07	CFL1	-0.304289	0.814	0.858	2.48e-03	2
1.04e-07	WASHC4	0.358967	0.384	0.205	2.48e-03	2
1.04e-07	HADH	0.250034	0.124	0.033	2.49e-03	2
1.06e-07	SARAF	0.362293	0.52	0.317	2.54e-03	2
1.09e-07	RNF125	0.28743	0.13	0.036	2.60e-03	2
1.10e-07	EIF5B	0.374524	0.367	0.191	2.63e-03	2
1.11e-07	TMED10	0.397805	0.39	0.212	2.64e-03	2
1.14e-07	SLC16A3	-0.571538	0.147	0.338	2.72e-03	2
1.15e-07	PCM1	0.410699	0.294	0.135	2.75e-03	2
1.17e-07	LAMP2	0.411823	0.508	0.317	2.81e-03	2
1.20e-07	TLE4	0.380975	0.424	0.24	2.87e-03	2
1.23e-07	AGTPBP1	-0.575368	0.141	0.323	2.94e-03	2
1.23e-07	F5	-0.422473	0.006	0.151	2.94e-03	2
1.29e-07	RALGDS	0.308595	0.203	0.077	3.09e-03	2
1.29e-07	SHLD2	0.301361	0.158	0.051	3.09e-03	2
1.31e-07	PIK3C2A	0.31848	0.186	0.068	3.13e-03	2
1.40e-07	FCGR1A	-0.54257	0.068	0.244	3.35e-03	2
1.41e-07	RNF24	-0.39782	0.028	0.192	3.37e-03	2
1.42e-07	ZNF721	0.277789	0.13	0.036	3.40e-03	2
1.49e-07	SMIM30	0.299204	0.192	0.07	3.55e-03	2
1.49e-07	GCLC	0.329992	0.124	0.034	3.56e-03	2
1.50e-07	SRSF11	0.388956	0.463	0.269	3.58e-03	2
1.52e-07	XIST	0.807097	0.503	0.349	3.63e-03	2
1.56e-07	ARPC1B	-0.384963	0.638	0.745	3.72e-03	2
1.62e-07	ATP5MG	-0.330958	0.695	0.767	3.88e-03	2
1.65e-07	TNFRSF1A	0.326471	0.311	0.151	3.93e-03	2
1.65e-07	IL18	0.285597	0.316	0.151	3.95e-03	2
1.81e-07	NKG7	-0.39764	0.023	0.177	4.32e-03	2
1.82e-07	TGFBR2	0.306083	0.294	0.135	4.34e-03	2
1.90e-07	QSOX1	-0.405427	0.045	0.211	4.55e-03	2
1.90e-07	MRFAP1L1	0.254127	0.124	0.034	4.55e-03	2
1.91e-07	CBX1	0.304668	0.186	0.069	4.57e-03	2
1.93e-07	DCN	0.568702	0.186	0.064	4.62e-03	2
1.96e-07	TMEM70	0.269237	0.203	0.077	4.67e-03	2
1.97e-07	MACF1	0.447101	0.362	0.196	4.72e-03	2
2.00e-07	ZNF706	0.387603	0.418	0.234	4.77e-03	2
2.05e-07	MBOAT7	-0.523986	0.102	0.284	4.91e-03	2
2.12e-07	N4BP2L2	0.361637	0.492	0.298	5.07e-03	2
2.28e-07	CD300E	-0.534331	0.023	0.172	5.44e-03	2
2.29e-07	LTB4R	-0.439889	0.023	0.172	5.47e-03	2
2.31e-07	PELI1	0.488767	0.282	0.132	5.53e-03	2
2.43e-07	PSMB3	-0.525923	0.345	0.504	5.82e-03	2
2.44e-07	CREBRF	0.380202	0.345	0.176	5.82e-03	2
2.54e-07	PSTPIP1	-0.550676	0.09	0.261	6.06e-03	2
2.68e-07	CITED2	0.526514	0.333	0.171	6.40e-03	2
2.75e-07	PABPC1	-0.289801	0.921	0.873	6.56e-03	2
2.81e-07	EIF4E3	-0.355622	0.017	0.165	6.72e-03	2
2.86e-07	CASP1	-0.519274	0.215	0.393	6.84e-03	2
2.88e-07	CALCOCO2	0.364105	0.311	0.156	6.88e-03	2
2.96e-07	SMC3	0.369012	0.215	0.085	7.07e-03	2
2.96e-07	NDUFB9	-0.422398	0.294	0.484	7.07e-03	2
3.19e-07	NACC2	-0.408723	0.023	0.167	7.62e-03	2
3.32e-07	FAM107B	-0.554858	0.164	0.34	7.94e-03	2
3.36e-07	RPS18	-0.295521	0.921	0.968	8.02e-03	2
3.46e-07	MRPL1	0.29929	0.181	0.065	8.27e-03	2
3.50e-07	PTK2B	-0.495344	0.119	0.294	8.36e-03	2
3.62e-07	FGD5-AS1	0.290883	0.254	0.112	8.66e-03	2
3.72e-07	ACSL1	-0.77326	0.147	0.315	8.89e-03	2
3.72e-07	FGD2	0.318846	0.243	0.105	8.89e-03	2
3.84e-07	AL034397.3	-0.460074	0.051	0.215	9.16e-03	2
4.10e-07	FOSL2	-0.464667	0.119	0.3	9.79e-03	2
4.34e-07	EVL	0.295907	0.164	0.056	1.04e-02	2
4.37e-07	AKAP11	0.274466	0.13	0.038	1.04e-02	2
4.37e-07	ZNF503	0.258103	0.136	0.041	1.05e-02	2
4.67e-07	MT-ATP6	0.43455	0.904	0.864	1.12e-02	2
4.92e-07	RBM26	0.354499	0.271	0.128	1.17e-02	2
4.95e-07	PSMB8	-0.505485	0.164	0.335	1.18e-02	2
4.95e-07	CYTOR	-0.688341	0.062	0.219	1.18e-02	2
4.98e-07	CD300LF	-0.415519	0.028	0.175	1.19e-02	2
5.07e-07	TTC37	0.358214	0.226	0.096	1.21e-02	2
5.09e-07	EVI2B	-0.541337	0.401	0.56	1.22e-02	2
5.22e-07	TMEM106B	0.286884	0.175	0.064	1.25e-02	2
5.41e-07	EIF1AX	0.393325	0.503	0.332	1.29e-02	2
5.56e-07	ADD3	-0.33499	0.107	0.29	1.33e-02	2
5.69e-07	JPT1	-0.539773	0.147	0.321	1.36e-02	2
5.70e-07	PCMTD1	0.272103	0.237	0.101	1.36e-02	2
5.80e-07	AFF1	0.304725	0.215	0.088	1.39e-02	2
5.98e-07	CPVL	0.318219	0.548	0.35	1.43e-02	2
6.05e-07	TRPS1	0.372472	0.282	0.135	1.44e-02	2
6.21e-07	LMNB1	-0.417034	0.028	0.171	1.48e-02	2
6.45e-07	EIF4B	0.326592	0.588	0.392	1.54e-02	2
6.54e-07	FAM126A	0.259367	0.175	0.065	1.56e-02	2
6.60e-07	FLNA	-0.434405	0.271	0.483	1.58e-02	2
6.88e-07	NCF2	-0.43856	0.362	0.527	1.64e-02	2
7.00e-07	NFE2L2	0.346195	0.52	0.316	1.67e-02	2
7.01e-07	CYBB	0.35748	0.847	0.717	1.68e-02	2
7.33e-07	TMEM43	0.275001	0.169	0.061	1.75e-02	2
7.33e-07	PARP1	0.322743	0.209	0.084	1.75e-02	2
7.39e-07	CUL4B	0.258941	0.169	0.06	1.77e-02	2
7.73e-07	GADD45G	0.432373	0.153	0.052	1.85e-02	2
8.89e-07	OFD1	0.256758	0.153	0.051	2.13e-02	2
8.99e-07	SENP6	0.296333	0.299	0.148	2.15e-02	2
8.99e-07	NOP53	0.346076	0.486	0.306	2.15e-02	2
9.07e-07	DENND1B	0.287871	0.158	0.056	2.17e-02	2
9.14e-07	MYO1F	-0.592904	0.26	0.427	2.18e-02	2
9.81e-07	SNHG12	0.282818	0.181	0.068	2.34e-02	2
9.88e-07	AKT1	0.269273	0.169	0.062	2.36e-02	2
9.90e-07	USP9X	0.257186	0.282	0.136	2.37e-02	2
1.03e-06	NADK	-0.40296	0.068	0.227	2.47e-02	2
1.04e-06	MIR4435-2HG	-0.432482	0.04	0.184	2.48e-02	2
1.04e-06	H2AFY	-0.467402	0.452	0.579	2.48e-02	2
1.05e-06	ZC3H7A	0.355765	0.203	0.083	2.51e-02	2
1.07e-06	HEBP2	-0.412493	0.192	0.376	2.55e-02	2
1.07e-06	SCAMP1	0.267269	0.153	0.052	2.56e-02	2
1.12e-06	CXCL8	-0.674036	0.345	0.542	2.68e-02	2
1.15e-06	PARP14	0.473731	0.35	0.193	2.74e-02	2
1.19e-06	SECISBP2L	0.309622	0.164	0.059	2.85e-02	2
1.20e-06	FGL2	0.351505	0.667	0.47	2.86e-02	2
1.21e-06	PPM1N	0.312184	0.102	0.027	2.90e-02	2
1.26e-06	ST13	0.337122	0.576	0.389	3.01e-02	2
1.29e-06	SIRPB1	-0.394297	0.034	0.177	3.09e-02	2
1.30e-06	CRISPLD2	-0.377472	0.011	0.138	3.11e-02	2
1.32e-06	RPL18	-0.266477	0.887	0.906	3.16e-02	2
1.36e-06	RCAN1	0.512653	0.119	0.035	3.25e-02	2
1.39e-06	CEACAM4	-0.346184	0.017	0.15	3.31e-02	2
1.47e-06	COX20	0.343229	0.26	0.125	3.52e-02	2
1.52e-06	PYGL	-0.521412	0.113	0.273	3.63e-02	2
1.55e-06	GSTO1	-0.501404	0.333	0.484	3.70e-02	2
1.58e-06	CYFIP1	0.257427	0.299	0.151	3.77e-02	2
1.66e-06	VOPP1	0.367327	0.232	0.105	3.96e-02	2
1.67e-06	SUMO3	0.311799	0.345	0.188	3.98e-02	2
1.67e-06	GPCPD1	-0.515322	0.136	0.303	3.99e-02	2
1.69e-06	NRGN	-0.415371	0.107	0.273	4.05e-02	2
1.74e-06	ERO1B	0.345693	0.147	0.05	4.16e-02	2
1.77e-06	MCTP1	0.381897	0.271	0.137	4.23e-02	2
1.77e-06	PHKB	0.30006	0.266	0.129	4.23e-02	2
1.80e-06	HMGB1	0.253136	0.847	0.733	4.30e-02	2
1.81e-06	MORF4L1	0.35242	0.61	0.444	4.32e-02	2
1.82e-06	VAMP3	0.378278	0.299	0.157	4.35e-02	2
1.82e-06	LILRA2	-0.421525	0.045	0.19	4.35e-02	2
1.85e-06	MPHOSPH8	0.453074	0.316	0.168	4.41e-02	2
2.05e-06	ITGAL	-0.394693	0.023	0.154	4.90e-02	2
2.07e-06	GCH1	-0.464208	0.023	0.152	4.95e-02	2
2.12e-06	OCIAD1	0.323835	0.356	0.198	5.07e-02	2
2.17e-06	RPS8	-0.268581	0.96	0.966	5.18e-02	2
2.18e-06	ZNF292	0.395971	0.209	0.091	5.20e-02	2
2.18e-06	ELOVL5	-0.445256	0.068	0.215	5.20e-02	2
2.19e-06	APOBR	-0.40842	0.017	0.147	5.24e-02	2
2.23e-06	SRSF7	0.492417	0.458	0.295	5.33e-02	2
2.25e-06	IL10RA	0.314476	0.395	0.228	5.38e-02	2
2.27e-06	RPL18A	-0.26971	0.949	0.935	5.43e-02	2
2.29e-06	PCF11	0.410365	0.356	0.199	5.46e-02	2
2.29e-06	DYSF	-0.327212	0.011	0.135	5.47e-02	2
2.29e-06	SSR4	-0.493282	0.48	0.613	5.47e-02	2
2.34e-06	NCL	0.369771	0.576	0.408	5.59e-02	2
2.34e-06	GOLGB1	0.397592	0.294	0.151	5.60e-02	2
2.35e-06	HEXA	0.280801	0.305	0.158	5.61e-02	2
2.36e-06	NBEAL2	-0.395833	0.034	0.172	5.64e-02	2
2.40e-06	GCC2	0.358601	0.282	0.141	5.73e-02	2
2.54e-06	IRF2BP2	0.311521	0.508	0.32	6.08e-02	2
2.56e-06	VAMP8	0.321389	0.695	0.559	6.12e-02	2
2.60e-06	TENT5A	0.475552	0.282	0.148	6.22e-02	2
2.63e-06	NRIP1	0.298646	0.254	0.122	6.28e-02	2
2.64e-06	RABEP1	0.255892	0.164	0.061	6.31e-02	2
2.73e-06	HIPK2	-0.389822	0.04	0.177	6.53e-02	2
2.76e-06	HSPA5	0.485045	0.508	0.325	6.59e-02	2
2.80e-06	NUDT4	0.381084	0.215	0.096	6.68e-02	2
2.84e-06	CWC15	0.2867	0.226	0.102	6.78e-02	2
2.86e-06	UBR4	-0.452718	0.147	0.304	6.83e-02	2
2.87e-06	CDKN2D	-0.375684	0.04	0.18	6.86e-02	2
2.87e-06	SQSTM1	0.346954	0.605	0.421	6.87e-02	2
3.00e-06	APOBEC3A	-0.53437	0.011	0.132	7.16e-02	2
3.00e-06	CDC42EP3	-0.478524	0.147	0.309	7.17e-02	2
3.13e-06	IL6ST	0.440297	0.294	0.157	7.48e-02	2
3.34e-06	PDE4B	-0.572061	0.073	0.225	7.98e-02	2
3.40e-06	UQCRH	-0.420409	0.531	0.631	8.12e-02	2
3.56e-06	RPS6KA3	0.505646	0.345	0.198	8.51e-02	2
3.70e-06	ATP6V0D1	-0.392785	0.26	0.442	8.84e-02	2
3.78e-06	TLR2	-0.502013	0.119	0.276	9.03e-02	2
3.80e-06	RBM3	-0.424714	0.373	0.515	9.08e-02	2
3.82e-06	FBXO11	0.29589	0.254	0.123	9.14e-02	2
3.95e-06	CHM	0.300335	0.147	0.053	9.43e-02	2
4.00e-06	SPN	-0.386768	0.034	0.169	9.56e-02	2
4.07e-06	RSRC2	0.427034	0.407	0.252	9.72e-02	2
4.07e-06	YWHAQ	0.290925	0.35	0.2	9.72e-02	2
4.09e-06	PTRHD1	-0.396208	0.09	0.243	9.76e-02	2
4.12e-06	KRTCAP2	0.297797	0.452	0.279	9.84e-02	2
4.13e-06	SEC62	0.407569	0.599	0.427	9.86e-02	2
4.17e-06	ARID1B	0.298376	0.333	0.181	9.97e-02	2
4.24e-06	NDFIP1	0.279143	0.316	0.168	1.01e-01	2
4.28e-06	GNB4	0.308012	0.271	0.133	1.02e-01	2
4.57e-06	AP2S1	-0.406656	0.362	0.531	1.09e-01	2
4.61e-06	OST4	-0.368594	0.514	0.635	1.10e-01	2
4.88e-06	MYL12A	-0.375154	0.61	0.707	1.17e-01	2
4.96e-06	AC096667.1	-0.281648	0.006	0.118	1.19e-01	2
5.11e-06	AREG	-1.5415	0.068	0.203	1.22e-01	2
5.30e-06	CSDE1	0.385156	0.571	0.409	1.27e-01	2
[truncated: 3,067 more rows]
