# Supplementary material for: Single‐cell RNA sequencing reveals the CRTAC1 + population actively contributes to the pathogenesis of spinal ligament degeneration by SPP1 + macrophage
Source: Aging Cell. 2024 Aug 19;23(12):e14320. doi: 10.1111/acel.14320 (PMC11634701; doi:10.1111/acel.14320)
Supplement: Supplementary file 6 — Table S11. [file ACEL-23-e14320-s001.xlsx]

## Sheet: Sheet1
gene	p_val	avg_log2FC	pct.1	pct.2	p_val_adj	celltype
IGLC2	7.10165e-33	-6.35674	0.243	0.721	1.69708e-28	Mono
IGHG4	4.7752e-29	-4.4908	0.265	0.713	1.14113e-24	Mono
FOLR3	4.2511e-24	-3.50851	0.169	0.596	1.01588e-19	Mono
RPS4Y1	4.6493e-23	-8.97739	0	0.287	1.11104e-18	Mono
IGKC	2.30509e-21	-4.11785	0.712	0.846	5.50847e-17	Mono
IGHG1	3.38395e-17	-5.21237	0.278	0.588	8.08662e-13	Mono
IGHA1	1.72859e-15	-4.04164	0.182	0.507	4.13082e-11	Mono
MT-ATP6	6.76992e-15	-1.40087	0.703	0.912	1.61781e-10	Mono
PADI2	3.35706e-14	-2.9724	0.026	0.257	8.02237e-10	Mono
MT-ND1	3.19581e-13	-1.17634	0.728	0.934	7.63702e-09	Mono
APOD	3.23105e-13	-8.88258	0	0.162	7.72125e-09	Mono
TMEM176B	2.21189e-11	-1.36861	0.364	0.64	5.28575e-07	Mono
MT-ND3	3.20519e-11	-1.18719	0.661	0.868	7.65945e-07	Mono
XIST	5.37819e-11	1.72831	0.546	0.213	1.28523e-06	Mono
MZB1	8.57475e-11	-5.60588	0.01	0.162	2.04911e-06	Mono
DEFA3	1.08012e-10	-5.42864	0.048	0.25	2.58116e-06	Mono
HBM	1.12541e-10	-2.669	0.022	0.199	2.68939e-06	Mono
NEAT1	1.61836e-10	-1.11316	0.821	0.941	3.86741e-06	Mono
MT-CO2	1.21163e-09	-1.02301	0.824	0.949	2.89544e-05	Mono
MT-ND2	1.53857e-09	-1.02628	0.696	0.868	3.67671e-05	Mono
CLEC12A	5.32323e-09	-1.05772	0.578	0.765	0.000127209	Mono
CD52	6.4979e-09	-1.20475	0.431	0.669	0.00015528	Mono
HBD	7.4523e-09	-2.42829	0.045	0.221	0.000178088	Mono
NDUFA4	9.51959e-09	1.02701	0.703	0.434	0.00022749	Mono
HLA-DRB5	1.11853e-08	-3.70046	0.038	0.199	0.000267294	Mono
UBB	5.56737e-08	1.48952	0.776	0.551	0.00133043	Mono
NAMPT	5.84071e-08	-2.26327	0.157	0.375	0.00139576	Mono
SEC61G	8.40978e-08	1.08271	0.633	0.397	0.00200968	Mono
AC004556.1	8.51764e-08	6.09676	0.185	0	0.00203546	Mono
MT-ATP8	1.22369e-07	-2.24383	0.042	0.199	0.00292425	Mono
IGLC3	1.58536e-07	-3.98401	0.089	0.265	0.00378854	Mono
PLEKHA2	1.59053e-07	-1.5892	0.099	0.301	0.00380088	Mono
ORAI2	1.67867e-07	-2.74872	0.045	0.199	0.00401152	Mono
S100P	1.68922e-07	-2.16297	0.086	0.272	0.00403673	Mono
MT-ND5	1.757e-07	-1.27887	0.415	0.632	0.0041987	Mono
HIP1	2.17705e-07	-2.46395	0.058	0.221	0.00520251	Mono
ARID1A	2.31905e-07	-1.21725	0.192	0.434	0.00554183	Mono
ANPEP	2.39617e-07	-1.7181	0.198	0.419	0.00572613	Mono
DDX3Y	3.6447e-07	-6.80125	0	0.081	0.00870973	Mono
RNF145	4.18657e-07	-1.37339	0.182	0.412	0.0100047	Mono
SART1	5.77521e-07	-1.52294	0.054	0.213	0.013801	Mono
TNFRSF1B	6.04826e-07	-1.28811	0.377	0.574	0.0144535	Mono
MSH3	7.51084e-07	-1.95322	0.061	0.221	0.0179487	Mono
SLC43A2	1.00571e-06	-1.58775	0.073	0.243	0.0240334	Mono
ITGAX	1.84922e-06	-1.4979	0.137	0.324	0.0441909	Mono
JCHAIN	2.11126e-06	-5.70976	0.019	0.125	0.0504529	Mono
CCSAP	2.13142e-06	-3.48686	0.01	0.103	0.0509346	Mono
LTF	2.32259e-06	-3.39534	0.064	0.206	0.055503	Mono
RNASE2	2.34121e-06	1.09747	0.613	0.375	0.055948	Mono
AKAP10	2.74157e-06	-1.72198	0.093	0.265	0.0655154	Mono
ATP5MD	2.79768e-06	1.00677	0.604	0.426	0.0668561	Mono
MLXIP	3.13503e-06	-1.71612	0.109	0.287	0.0749179	Mono
XIAP	3.46244e-06	-1.73519	0.089	0.257	0.0827419	Mono
AKAP9	3.55492e-06	-1.29708	0.208	0.419	0.0849519	Mono
BLOC1S6	4.27167e-06	-1.48161	0.109	0.287	0.10208	Mono
LENG9	4.42339e-06	-5.13305	0	0.066	0.105706	Mono
TMEM161B	4.75516e-06	-3.75643	0.006	0.088	0.113634	Mono
QKI	5.45802e-06	-1.09582	0.329	0.537	0.13043	Mono
AFF4	6.4363e-06	-1.29621	0.089	0.257	0.153808	Mono
SCYL1	8.02635e-06	-2.19014	0.032	0.147	0.191806	Mono
SYNE1	8.23519e-06	-1.68699	0.086	0.235	0.196796	Mono
ARHGAP45	9.07284e-06	-1.1745	0.24	0.441	0.216814	Mono
IGLV1-47	9.0851e-06	-6.99946	0.003	0.074	0.217107	Mono
NPIPB5	1.0707e-05	-2.50246	0.019	0.118	0.255864	Mono
HP	1.10307e-05	1.19578	0.473	0.272	0.2636	Mono
UXT	1.22766e-05	1.15363	0.521	0.331	0.293373	Mono
RRAGC	1.29383e-05	-1.61216	0.048	0.176	0.309185	Mono
MNT	1.31183e-05	-2.01251	0.058	0.191	0.313487	Mono
SERPINB10	1.43802e-05	1.22485	0.367	0.169	0.343643	Mono
GSK3B	1.44344e-05	-1.07742	0.099	0.265	0.344938	Mono
PTAFR	1.48996e-05	-1.58448	0.137	0.309	0.356055	Mono
CDK19	1.63125e-05	-1.72125	0.042	0.162	0.389819	Mono
LGALS2	1.74492e-05	-2.18835	0.096	0.243	0.416984	Mono
INPP5D	1.77422e-05	-1.31935	0.179	0.368	0.423986	Mono
RIPOR2	1.82044e-05	-1.12144	0.457	0.632	0.43503	Mono
CTDSP2	1.82846e-05	-1.25318	0.077	0.228	0.436947	Mono
CIITA	1.9444e-05	-1.90407	0.051	0.176	0.464654	Mono
PDE4B	2.0453e-05	-3.36644	0.01	0.088	0.488765	Mono
RPS6KA4	2.09669e-05	-1.31933	0.102	0.265	0.501046	Mono
SLAIN2	2.12543e-05	-1.17286	0.089	0.243	0.507913	Mono
UMPS	2.1404e-05	-3.67225	0.01	0.088	0.511492	Mono
SPATA20	2.16483e-05	-2.77406	0.01	0.088	0.517329	Mono
KDM2A	2.17191e-05	-1.13189	0.153	0.338	0.519021	Mono
CHD2	2.20816e-05	-2.05841	0.07	0.206	0.527684	Mono
C5AR1	2.26762e-05	-1.35269	0.224	0.397	0.541893	Mono
TREM1	2.29267e-05	-3.21956	0.013	0.096	0.547878	Mono
KEAP1	2.32814e-05	-2.26049	0.029	0.132	0.556355	Mono
ATXN2	2.48221e-05	-1.53704	0.096	0.25	0.593173	Mono
SMG1	2.65328e-05	-1.16619	0.15	0.331	0.634055	Mono
APMAP	2.79373e-05	-1.43831	0.102	0.257	0.667618	Mono
RNASEH2B	2.92222e-05	-1.49727	0.102	0.257	0.698324	Mono
NOC3L	2.97596e-05	-2.82427	0.019	0.11	0.711165	Mono
PCNT	3.03304e-05	-2.16703	0.019	0.11	0.724805	Mono
CD9	3.22548e-05	-4.72588	0.003	0.066	0.770793	Mono
CERK	3.24187e-05	-2.09575	0.07	0.206	0.774709	Mono
SUGP2	3.32689e-05	-1.37702	0.093	0.243	0.795027	Mono
KCNK6	3.79106e-05	-1.86217	0.128	0.279	0.90595	Mono
ACAP1	3.81895e-05	-1.25972	0.131	0.301	0.912614	Mono
MIS18BP1	3.96441e-05	-1.17165	0.224	0.419	0.947376	Mono
KIAA0319L	3.96569e-05	-1.43632	0.141	0.309	0.947681	Mono
BTBD7	4.09732e-05	-1.52962	0.058	0.184	0.979136	Mono
C9orf16	4.77506e-05	1.05499	0.444	0.257	1	Mono
VRK2	4.96315e-05	-2.43097	0.032	0.132	1	Mono
CC2D1A	5.04401e-05	-2.43085	0.032	0.132	1	Mono
TAMM41	5.37009e-05	-5.45158	0	0.051	1	Mono
EPB41L2	5.37009e-05	-5.65658	0	0.051	1	Mono
IGHV1-24	5.37009e-05	-7.7512	0	0.051	1	Mono
KDM5D	5.37009e-05	-5.97247	0	0.051	1	Mono
EIF1AY	5.37009e-05	-6.16702	0	0.051	1	Mono
IFNAR2	5.51081e-05	-1.66374	0.099	0.243	1	Mono
BRD7	5.55482e-05	-1.35198	0.144	0.309	1	Mono
SH2B2	5.57977e-05	-2.67802	0.006	0.074	1	Mono
NFIL3	5.73729e-05	-2.02771	0.032	0.132	1	Mono
IQCE	5.83004e-05	-1.97496	0.032	0.132	1	Mono
NDST1	6.29364e-05	-2.35225	0.029	0.125	1	Mono
ACAA1	6.71993e-05	-1.29688	0.166	0.338	1	Mono
SREK1	6.75266e-05	-1.31286	0.093	0.235	1	Mono
TAOK3	7.03271e-05	-1.24558	0.249	0.419	1	Mono
CASP10	7.04238e-05	-2.18998	0.054	0.169	1	Mono
DNAJA3	7.24563e-05	-2.67187	0.01	0.081	1	Mono
UHRF2	7.40347e-05	-1.06138	0.032	0.132	1	Mono
P2RY8	8.1174e-05	-1.58766	0.029	0.125	1	Mono
SHLD2	8.26807e-05	-1.53374	0.032	0.132	1	Mono
WDR18	8.50722e-05	-3.08796	0.013	0.088	1	Mono
NBPF19	8.61394e-05	-2.0593	0.086	0.221	1	Mono
CDK5RAP3	8.62317e-05	-1.23227	0.112	0.265	1	Mono
TIPARP	8.67935e-05	-2.36546	0.019	0.103	1	Mono
RABEP1	8.87603e-05	-1.76065	0.045	0.154	1	Mono
AKNA	9.34739e-05	-1.12102	0.141	0.301	1	Mono
NAGK	9.50024e-05	-1.05326	0.31	0.485	1	Mono
WDR70	9.64421e-05	-1.04716	0.061	0.184	1	Mono
NKTR	9.93509e-05	-1.37956	0.125	0.279	1	Mono
SLC27A3	0.000104399	-1.35729	0.058	0.176	1	Mono
DCLRE1C	0.000104831	-2.21785	0.038	0.14	1	Mono
CLEC10A	0.000111079	-5.1439	0.003	0.059	1	Mono
KMT2E	0.000111232	-1.11893	0.147	0.316	1	Mono
FTX	0.000111826	-1.81305	0.067	0.191	1	Mono
RUNX2	0.000112572	-4.74336	0.003	0.059	1	Mono
BLOC1S3	0.000115615	-3.89911	0.003	0.059	1	Mono
RBL1	0.000120326	-1.75951	0.003	0.059	1	Mono
BTG2	0.000124479	-1.95605	0.035	0.132	1	Mono
MAP3K5	0.000130591	-1.76722	0.073	0.199	1	Mono
PIK3AP1	0.000136941	-1.22887	0.182	0.346	1	Mono
SPEN	0.000139288	-1.05113	0.115	0.265	1	Mono
SCAF11	0.000140635	-1.06039	0.412	0.581	1	Mono
LILRA1	0.00014247	-1.31623	0.109	0.25	1	Mono
SNRNP48	0.000142555	-1.57601	0.035	0.132	1	Mono
GK	0.000147194	-1.87858	0.032	0.125	1	Mono
GOLGA3	0.000148649	-1.48177	0.051	0.162	1	Mono
NDRG1	0.000152264	-1.42146	0.099	0.235	1	Mono
DEFA4	0.000158542	-5.2661	0.006	0.066	1	Mono
ALDH3A2	0.000158781	-1.61232	0.051	0.162	1	Mono
TAF13	0.00015953	-1.43753	0.048	0.154	1	Mono
UTRN	0.000159724	-1.3419	0.112	0.257	1	Mono
ITGA4	0.000160923	-1.47592	0.089	0.221	1	Mono
LRRC59	0.000161358	-1.24353	0.064	0.184	1	Mono
RHOC	0.000162346	-4.47907	0.006	0.066	1	Mono
RIOK2	0.000162736	-2.0683	0.032	0.125	1	Mono
ARFGAP2	0.000165595	-1.04413	0.102	0.243	1	Mono
TMEM259	0.000170249	-1.19445	0.105	0.243	1	Mono
C3AR1	0.000172758	-2.0068	0.042	0.14	1	Mono
VPS4B	0.000175565	-1.12298	0.173	0.331	1	Mono
GOLGA4	0.000176378	-2.01774	0.099	0.235	1	Mono
RASA4	0.000178437	-3.1131	0.006	0.066	1	Mono
XBP1	0.000184207	-1.73393	0.185	0.338	1	Mono
CAPN10	0.000184849	-2.79954	0.006	0.066	1	Mono
TCN2	0.000186069	-2.8853	0.022	0.103	1	Mono
IL1R2	0.000187838	-6.31983	0	0.044	1	Mono
UBA7	0.000188247	-1.10528	0.051	0.162	1	Mono
MT-ND4L	0.000189069	-1.04971	0.425	0.596	1	Mono
ITM2C	0.000198554	-3.42759	0.01	0.074	1	Mono
PTPN23	0.000198554	-3.73653	0.01	0.074	1	Mono
MBTPS1	0.000201946	-1.3938	0.099	0.235	1	Mono
EHMT2	0.000203142	-1.0069	0.032	0.125	1	Mono
CIC	0.000204478	-2.51826	0.022	0.103	1	Mono
POLR3A	0.000211586	-2.42961	0.022	0.103	1	Mono
KHSRP	0.000213017	-1.27665	0.102	0.243	1	Mono
CALR	0.000216466	-1.1472	0.329	0.485	1	Mono
TCF4	0.000223383	-2.10202	0.038	0.132	1	Mono
MMP9	0.000224473	-2.63199	0.016	0.088	1	Mono
SLC39A10	0.000225659	-1.9555	0.042	0.14	1	Mono
GPD1L	0.00022589	-2.12068	0.01	0.074	1	Mono
SNX9	0.00022589	-2.39606	0.01	0.074	1	Mono
MICAL1	0.000228179	-1.40995	0.067	0.184	1	Mono
TLE3	0.000233204	-1.48089	0.099	0.228	1	Mono
BORCS5	0.000236555	-2.85625	0.013	0.081	1	Mono
USP12	0.000237486	-2.93756	0.016	0.088	1	Mono
GNL3L	0.000238336	-1.83197	0.022	0.103	1	Mono
TCF7L2	0.000241	-2.16082	0.019	0.096	1	Mono
SLBP	0.000245553	-1.22947	0.058	0.169	1	Mono
TTI2	0.000246159	-2.52264	0.013	0.081	1	Mono
SLCO3A1	0.000248208	-1.40172	0.176	0.331	1	Mono
TTL	0.000248868	-2.20435	0.016	0.088	1	Mono
PRPF3	0.000251927	-1.89177	0.019	0.096	1	Mono
C20orf194	0.000253563	-1.69133	0.016	0.088	1	Mono
DGLUCY	0.00025395	-1.24283	0.042	0.14	1	Mono
TMEM176A	0.000256562	-1.12531	0.262	0.426	1	Mono
ABT1	0.000257174	-1.71228	0.022	0.103	1	Mono
MCM5	0.000262884	-1.22022	0.042	0.14	1	Mono
UTP14C	0.000265664	-2.02207	0.016	0.088	1	Mono
USP22	0.000273789	-1.67374	0.073	0.191	1	Mono
DENND4B	0.000274402	-1.34742	0.102	0.235	1	Mono
MCM3AP	0.000275988	-1.62593	0.054	0.162	1	Mono
ATP1A1	0.000282229	-1.29354	0.166	0.316	1	Mono
KHDC4	0.000284699	-1.21603	0.058	0.169	1	Mono
MYL6B	0.000288823	-1.07185	0.016	0.088	1	Mono
SUPT16H	0.000314939	-1.11905	0.08	0.206	1	Mono
ZKSCAN1	0.000325325	-1.30891	0.099	0.228	1	Mono
SNRNP70	0.000326342	-1.12744	0.265	0.419	1	Mono
WBP1L	0.000326436	-1.72016	0.051	0.154	1	Mono
ITPK1	0.000328959	-1.20973	0.118	0.257	1	Mono
MRPS9	0.000337165	-1.52645	0.038	0.132	1	Mono
CD93	0.000354611	-1.01328	0.403	0.559	1	Mono
PBX2	0.000357712	-1.07468	0.086	0.213	1	Mono
GPR155	0.000359381	-1.72887	0.035	0.125	1	Mono
OTUD5	0.00036193	-1.51442	0.058	0.162	1	Mono
MTREX	0.000363995	-1.20349	0.064	0.176	1	Mono
IGHA2	0.000365582	-2.42776	0.07	0.176	1	Mono
RBM39	0.000365643	-1.14368	0.383	0.529	1	Mono
LDLR	0.000382602	-1.9724	0.032	0.118	1	Mono
ASB16-AS1	0.000386506	-4.15641	0.003	0.051	1	Mono
KDM4B	0.000386769	-1.64121	0.086	0.206	1	Mono
SEC16A	0.000389048	-1.38323	0.048	0.147	1	Mono
GNA13	0.000391017	-1.4819	0.08	0.199	1	Mono
AC020916.1	0.000391608	-3.71365	0.003	0.051	1	Mono
ARID4B	0.000393785	-1.02047	0.157	0.309	1	Mono
ZNF316	0.000393972	-2.0143	0.054	0.154	1	Mono
FBXO41	0.000396772	-3.3308	0.003	0.051	1	Mono
C15orf48	0.000396772	-3.73713	0.003	0.051	1	Mono
UBIAD1	0.000402	-2.29063	0.003	0.051	1	Mono
IL1B	0.000403887	-1.84871	0.054	0.154	1	Mono
RNF144B	0.000407027	-1.67859	0.048	0.147	1	Mono
SOCS3	0.000412264	-2.24084	0.029	0.11	1	Mono
TTC7A	0.00041896	-1.29084	0.134	0.272	1	Mono
SSH2	0.000420544	-1.01205	0.16	0.309	1	Mono
TCF12	0.000442492	-1.41406	0.048	0.147	1	Mono
OPA1	0.000444848	-1.32652	0.061	0.169	1	Mono
NLN	0.000446859	-1.36436	0.032	0.118	1	Mono
ATP2B4	0.000448628	-1.16862	0.105	0.235	1	Mono
MXD1	0.000480031	-1.50654	0.134	0.265	1	Mono
HSH2D	0.000510375	-1.66991	0.029	0.11	1	Mono
TMEM106A	0.000517885	-2.02356	0.026	0.103	1	Mono
IGLL5	0.00052137	-8.11944	0.006	0.059	1	Mono
PDCD4	0.000525797	-1.55762	0.073	0.184	1	Mono
NOL8	0.000526143	-1.0632	0.058	0.162	1	Mono
PCNX3	0.00053867	-1.69303	0.026	0.103	1	Mono
ENG	0.000539693	-3.93087	0.006	0.059	1	Mono
HBA1	0.000551739	-2.56618	0.236	0.331	1	Mono
C11orf68	0.00056782	-2.32388	0.022	0.096	1	Mono
TEX10	0.00057157	-2.81304	0.006	0.059	1	Mono
SGO2	0.000578152	-3.96068	0.006	0.059	1	Mono
SOGA1	0.000578152	-2.41388	0.006	0.059	1	Mono
TNFAIP2	0.000584566	-1.04211	0.313	0.463	1	Mono
KIAA1109	0.00059739	-1.31096	0.102	0.228	1	Mono
AP3S2	0.000603801	-1.81104	0.07	0.176	1	Mono
MTA2	0.000606205	-2.01191	0.022	0.096	1	Mono
ELK3	0.000610467	-1.01544	0.131	0.272	1	Mono
C1orf56	0.000630209	-1.7165	0.064	0.169	1	Mono
F8A1	0.000634748	-1.87852	0.026	0.103	1	Mono
CHD6	0.000648382	-2.51568	0.019	0.088	1	Mono
TIFA	0.000656405	-2.58125	0.016	0.081	1	Mono
PPME1	0.000657638	-3.08248	0.01	0.066	1	Mono
CDC42BPA	0.000661036	-6.19614	0	0.037	1	Mono
EPAS1	0.000661036	-5.58305	0	0.037	1	Mono
SPARCL1	0.000661036	-6.37376	0	0.037	1	Mono
TRAF2	0.000661036	-4.54773	0	0.037	1	Mono
FEN1	0.000661036	-4.24553	0	0.037	1	Mono
ADIRF	0.000661036	-5.40609	0	0.037	1	Mono
L3HYPDH	0.000661036	-4.68852	0	0.037	1	Mono
CCDC144A	0.000661036	-5.30746	0	0.037	1	Mono
DTNA	0.000661036	-3.51108	0	0.037	1	Mono
PPP1R14A	0.000661036	-6.97313	0	0.037	1	Mono
MIS18A	0.000661036	-3.66977	0	0.037	1	Mono
SPATS2L	0.000664496	-2.76227	0.01	0.066	1	Mono
EGLN2	0.000664496	-2.43861	0.01	0.066	1	Mono
KIF1B	0.000667457	-1.26148	0.089	0.206	1	Mono
ST6GAL1	0.000671421	-2.39542	0.01	0.066	1	Mono
CTNNB1	0.000676421	-1.22965	0.176	0.316	1	Mono
C20orf27	0.000678877	1.07231	0.419	0.279	1	Mono
PHF21A	0.000685575	-1.16071	0.115	0.243	1	Mono
NTNG2	0.000692883	-2.03259	0.013	0.074	1	Mono
PSIP1	0.000694061	-1.39867	0.064	0.169	1	Mono
ARHGAP31	0.000706298	-2.51455	0.013	0.074	1	Mono
FLT3	0.000711813	-2.24418	0.016	0.081	1	Mono
PRPF4	0.000714026	-1.36422	0.051	0.147	1	Mono
HBG2	0.000714398	-1.45988	0.01	0.066	1	Mono
PRPF8	0.00072192	-1.06817	0.134	0.279	1	Mono
PIGG	0.000729283	-1.5182	0.01	0.066	1	Mono
PRKRA	0.000731227	-2.2969	0.016	0.081	1	Mono
LRRC4	0.000731227	-1.97478	0.016	0.081	1	Mono
GAB3	0.000731892	-1.45705	0.038	0.125	1	Mono
CEP250	0.000740901	-2.56865	0.013	0.074	1	Mono
ARHGAP30	0.00074528	-1.03797	0.348	0.493	1	Mono
KIAA2026	0.000760999	-1.47444	0.067	0.176	1	Mono
ZUP1	0.000762411	-1.68108	0.013	0.074	1	Mono
RRS1	0.000764681	-1.57744	0.016	0.081	1	Mono
MARCH6	0.000776845	-1.45242	0.096	0.213	1	Mono
CXorf21	0.000777056	-1.5173	0.067	0.169	1	Mono
CDS2	0.000777716	-1.31749	0.051	0.147	1	Mono
LILRB1	0.00078092	-1.38877	0.157	0.287	1	Mono
BCL3	0.000782908	-1.44931	0.038	0.125	1	Mono
DENND3	0.000786355	-1.2801	0.086	0.199	1	Mono
KIAA0232	0.000788994	-1.62651	0.083	0.191	1	Mono
HK2	0.000790349	-1.46899	0.086	0.199	1	Mono
XRRA1	0.000791994	-1.35683	0.013	0.074	1	Mono
TMED4	0.000799863	-1.16222	0.102	0.228	1	Mono
FUCA1	0.00080793	-1.8696	0.048	0.14	1	Mono
SH3TC1	0.000820095	-2.2563	0.045	0.132	1	Mono
SYNGR2	0.00082517	-1.00917	0.211	0.36	1	Mono
NME4	0.000831626	-1.31584	0.038	0.125	1	Mono
RALA	0.000834278	-1.41545	0.07	0.176	1	Mono
PHF12	0.000837209	-1.14023	0.038	0.125	1	Mono
CRELD2	0.000837229	-2.05945	0.032	0.11	1	Mono
SCLT1	0.000844136	-1.63175	0.058	0.154	1	Mono
LTBR	0.000845971	-1.31583	0.112	0.235	1	Mono
PHF20L1	0.000849026	-1.16744	0.278	0.426	1	Mono
OTULIN	0.000852947	-1.52612	0.061	0.162	1	Mono
GNL3	0.000859022	-1.68167	0.058	0.154	1	Mono
VOPP1	0.000924759	-1.60001	0.083	0.191	1	Mono
FOXK2	0.000926789	-2.66878	0.029	0.103	1	Mono
CNOT10	0.000930558	-1.58384	0.035	0.118	1	Mono
XPO1	0.000944182	-1.00714	0.112	0.235	1	Mono
CREB5	0.000946967	-1.60662	0.131	0.25	1	Mono
TMF1	0.000961513	-1.37717	0.118	0.243	1	Mono
ZHX1	0.000965647	-1.87588	0.032	0.11	1	Mono
POLR2A	0.000966683	-1.19695	0.134	0.272	1	Mono
C5orf51	0.000969622	-1.44565	0.035	0.118	1	Mono
FAM192A	0.000986649	-1.03439	0.109	0.235	1	Mono
RNF7	0.00100162	1.02972	0.364	0.228	1	Mono
HLA-DQA2	0.00100765	-2.42116	0.07	0.169	1	Mono
C9orf139	0.00101809	-1.77408	0.054	0.147	1	Mono
KMT5A	0.0010201	-2.35596	0.029	0.103	1	Mono
TEFM	0.00102919	-1.90701	0.032	0.11	1	Mono
CX3CR1	0.00104605	-1.51627	0.102	0.213	1	Mono
NIPAL3	0.00106604	-2.19499	0.029	0.103	1	Mono
AATBC	0.00112205	-2.0523	0.029	0.103	1	Mono
STK4	0.00114289	-1.02105	0.268	0.419	1	Mono
GATAD2A	0.00117102	-1.25843	0.102	0.221	1	Mono
ZSWIM6	0.00117884	-1.57481	0.102	0.213	1	Mono
NBAS	0.00118077	-1.89841	0.029	0.103	1	Mono
FAM129A	0.00118845	-1.2834	0.157	0.279	1	Mono
SETD5	0.00119902	-1.28256	0.083	0.191	1	Mono
ZFC3H1	0.00120421	-1.03837	0.147	0.279	1	Mono
INTS1	0.00121227	-1.42113	0.102	0.213	1	Mono
ATP9B	0.00124203	-1.84679	0.054	0.147	1	Mono
MIA3	0.00124973	-1.31823	0.077	0.184	1	Mono
DCN	0.00127342	-5.49145	0.003	0.044	1	Mono
ZC3H13	0.00128607	-1.40128	0.134	0.257	1	Mono
PAFAH1B2	0.0012941	-1.10536	0.125	0.25	1	Mono
PWWP2A	0.00130267	-1.29916	0.073	0.176	1	Mono
ACBD5	0.00131023	-1.49643	0.042	0.125	1	Mono
CDKN2AIP	0.00131627	-1.40657	0.029	0.103	1	Mono
CAD	0.00132348	-4.13011	0.003	0.044	1	Mono
ABI2	0.00132348	-4.37257	0.003	0.044	1	Mono
PUS1	0.00132348	-3.7479	0.003	0.044	1	Mono
THBS1	0.00132348	-4.51324	0.003	0.044	1	Mono
SPAG9	0.00133347	-1.19133	0.115	0.235	1	Mono
C2orf42	0.00134057	-3.28325	0.003	0.044	1	Mono
UBR7	0.00134057	-3.33368	0.003	0.044	1	Mono
ZSCAN29	0.00134057	-3.4367	0.003	0.044	1	Mono
FAM78A	0.00135132	-1.18501	0.064	0.162	1	Mono
NR2C2AP	0.00135786	-3.03211	0.003	0.044	1	Mono
GRHPR	0.00137797	2.13202	0.198	0.088	1	Mono
DTX2	0.00138144	-2.45226	0.022	0.088	1	Mono
PRKACB	0.00138645	-1.98701	0.026	0.096	1	Mono
ZNF121	0.00142863	-1.56209	0.026	0.096	1	Mono
VGLL4	0.00144104	-1.19704	0.042	0.125	1	Mono
C1orf35	0.00145758	-1.68703	0.038	0.118	1	Mono
GTF2H3	0.00147199	-1.49092	0.026	0.096	1	Mono
CLUH	0.00147199	-2.45652	0.026	0.096	1	Mono
SCOC	0.00150584	-1.91021	0.038	0.118	1	Mono
TMEM181	0.00150592	-2.28159	0.022	0.088	1	Mono
TBC1D2B	0.00151146	-2.28361	0.035	0.11	1	Mono
SPECC1	0.00153163	-1.0757	0.125	0.25	1	Mono
LRP1	0.00153207	-1.03894	0.268	0.404	1	Mono
DEAF1	0.00154162	-2.44651	0.022	0.088	1	Mono
RNASE1	0.00154162	-2.03004	0.022	0.088	1	Mono
P2RX7	0.00156138	-1.20252	0.08	0.184	1	Mono
HTT	0.00158428	-1.12309	0.073	0.176	1	Mono
FADS1	0.00159044	-2.08658	0.022	0.088	1	Mono
MYO18A	0.00159307	-2.60063	0.019	0.081	1	Mono
NAT10	0.00160286	-1.86073	0.022	0.088	1	Mono
PNP	0.00160652	-1.37038	0.07	0.169	1	Mono
MAPKAPK2	0.00162353	-1.16207	0.105	0.221	1	Mono
C1GALT1	0.00162771	-2.07807	0.038	0.118	1	Mono
ATF5	0.00163275	-2.44861	0.019	0.081	1	Mono
CRY2	0.00169168	-3.36675	0.006	0.051	1	Mono
SAR1B	0.00170008	-1.40441	0.077	0.176	1	Mono
NIPA2	0.0017042	-1.49738	0.058	0.147	1	Mono
DDX10	0.00170551	-1.01625	0.022	0.088	1	Mono
PLXND1	0.00170947	-1.28463	0.086	0.191	1	Mono
DCAF10	0.00171394	-1.62507	0.038	0.118	1	Mono
EHD4	0.00171576	-1.08482	0.089	0.199	1	Mono
UGCG	0.00171665	-2.1058	0.035	0.11	1	Mono
JUN	0.00172112	1.63878	0.361	0.228	1	Mono
NUTM2A-AS1	0.0017289	-2.1554	0.019	0.081	1	Mono
SMC3	0.00173302	-1.51794	0.058	0.147	1	Mono
CFAP20	0.00178825	-3.02531	0.006	0.051	1	Mono
ZNF778	0.00178825	-3.51241	0.006	0.051	1	Mono
TNS3	0.00179261	-1.2593	0.051	0.14	1	Mono
GALNT10	0.00179688	-1.47643	0.048	0.132	1	Mono
DUSP6	0.00179718	-1.44009	0.102	0.206	1	Mono
PPP2R2A	0.001807	-1.23245	0.134	0.257	1	Mono
TRIB3	0.00180817	-2.99498	0.006	0.051	1	Mono
SIRPA	0.00182321	-1.01761	0.188	0.331	1	Mono
SLC25A30	0.00182828	-2.96949	0.006	0.051	1	Mono
PNO1	0.00183023	-1.82098	0.019	0.081	1	Mono
SIK3	0.00185486	-1.32913	0.086	0.191	1	Mono
MPHOSPH8	0.00185492	-1.33149	0.163	0.294	1	Mono
DROSHA	0.00186913	-1.7248	0.006	0.051	1	Mono
RAP2A	0.00186913	-1.87197	0.006	0.051	1	Mono
TTC31	0.00190898	-1.75569	0.035	0.11	1	Mono
SEPT11	0.00191082	-1.49605	0.006	0.051	1	Mono
PHACTR1	0.0019114	-1.77783	0.032	0.103	1	Mono
MS4A7	0.00191365	-1.37064	0.105	0.213	1	Mono
CD2AP	0.00192911	-2.83899	0.013	0.066	1	Mono
AC008124.1	0.00192911	-2.36423	0.013	0.066	1	Mono
CCDC14	0.00192918	-1.22001	0.022	0.088	1	Mono
SUPT5H	0.00192953	-1.32397	0.144	0.265	1	Mono
AHSP	0.00193216	-1.05313	0.051	0.14	1	Mono
TNRC6A	0.00193953	-1.02733	0.089	0.199	1	Mono
MOB3C	0.00196137	-2.68457	0.01	0.059	1	Mono
OGFOD1	0.00196491	-2.7491	0.013	0.066	1	Mono
THOC2	0.00198408	-1.26606	0.144	0.265	1	Mono
ATF7IP	0.00198796	-1.19749	0.125	0.243	1	Mono
POLR1A	0.00200133	-2.56207	0.013	0.066	1	Mono
MPV17L2	0.00200133	-2.33025	0.013	0.066	1	Mono
CLTCL1	0.00201977	-2.33094	0.013	0.066	1	Mono
ANKRD26	0.00202083	-2.23839	0.01	0.059	1	Mono
PHKG1	0.00203836	-2.69049	0.013	0.066	1	Mono
NPAT	0.00203904	-1.35834	0.035	0.11	1	Mono
MINDY3	0.00205711	-2.17163	0.013	0.066	1	Mono
NUSAP1	0.00206139	-2.45413	0.01	0.059	1	Mono
SMIM13	0.00208194	-2.96704	0.01	0.059	1	Mono
TRIM44	0.00208827	-1.11809	0.16	0.294	1	Mono
MPHOSPH6	0.00208924	-1.20905	0.038	0.118	1	Mono
SYNE3	0.00213473	-1.01988	0.121	0.243	1	Mono
ATP6AP1	0.00215256	-1.10627	0.185	0.316	1	Mono
VASH1	0.00221292	-1.59228	0.013	0.066	1	Mono
PPP1R15B	0.00221789	-1.09603	0.067	0.162	1	Mono
FOSB	0.002219	-1.60987	0.109	0.213	1	Mono
ZBTB1	0.00222136	-1.29508	0.048	0.132	1	Mono
TRIM27	0.00222396	-1.02085	0.125	0.243	1	Mono
FXN	0.00223314	-1.34773	0.013	0.066	1	Mono
PCYOX1	0.00226641	-1.39813	0.032	0.103	1	Mono
STAT5B	0.00227688	-1.51282	0.099	0.206	1	Mono
LRCH4	0.00228001	-1.08131	0.157	0.287	1	Mono
RNF149	0.00230125	-1.11585	0.326	0.441	1	Mono
IWS1	0.00234732	-1.38976	0.058	0.147	1	Mono
ACP6	0.00235121	-4.83564	0	0.029	1	Mono
LMNA	0.00235121	-4.30766	0	0.029	1	Mono
MYOC	0.00235121	-5.75905	0	0.029	1	Mono
C1orf21	0.00235121	-5.04306	0	0.029	1	Mono
NAV1	0.00235121	-3.80688	0	0.029	1	Mono
UBE2T	0.00235121	-4.95679	0	0.029	1	Mono
AL591895.1	0.00235121	-4.6372	0	0.029	1	Mono
SMYD5	0.00235121	-3.39969	0	0.029	1	Mono
SH3BP4	0.00235121	-4.47851	0	0.029	1	Mono
ZBTB47	0.00235121	-4.90131	0	0.029	1	Mono
LINC02009	0.00235121	-6.29909	0	0.029	1	Mono
ACSL6	0.00235121	-3.9764	0	0.029	1	Mono
PRDM1	0.00235121	-4.42553	0	0.029	1	Mono
AC016831.7	0.00235121	-3.80036	0	0.029	1	Mono
SUV39H1	0.00235121	-5.75635	0	0.029	1	Mono
PIM2	0.00235121	-5.07623	0	0.029	1	Mono
CHIC1	0.00235121	-5.64579	0	0.029	1	Mono
AC009630.2	0.00235121	-5.20164	0	0.029	1	Mono
SIT1	0.00235121	-5.51632	0	0.029	1	Mono
HEMGN	0.00235121	-5.40372	0	0.029	1	Mono
MSANTD3	0.00235121	-3.74446	0	0.029	1	Mono
TRAF1	0.00235121	-4.79053	0	0.029	1	Mono
PPP1R26	0.00235121	-4.42212	0	0.029	1	Mono
P2RY6	0.00235121	-5.31188	0	0.029	1	Mono
PLAU	0.00235121	-3.62744	0	0.029	1	Mono
IGHD	0.00235121	-5.49773	0	0.029	1	Mono
AL031714.1	0.00235121	-3.1683	0	0.029	1	Mono
NUPR1	0.00235121	-5.73138	0	0.029	1	Mono
AC007611.1	0.00235121	-4.50426	0	0.029	1	Mono
PARD6A	0.00235121	-5.16214	0	0.029	1	Mono
SLC47A1	0.00235121	-3.42676	0	0.029	1	Mono
AC060780.1	0.00235121	-4.6036	0	0.029	1	Mono
AC100847.1	0.00235121	-3.99328	0	0.029	1	Mono
TPX2	0.00235121	-4.7382	0	0.029	1	Mono
TIMP3	0.00235121	-5.88628	0	0.029	1	Mono
C2CD2	0.00235121	-4.96613	0	0.029	1	Mono
C21orf58	0.00235121	-3.72032	0	0.029	1	Mono
UTY	0.00235121	-5.57404	0	0.029	1	Mono
GANAB	0.00237022	-1.08077	0.109	0.221	1	Mono
TARS	0.00239632	-1.28565	0.067	0.162	1	Mono
MRFAP1L1	0.00240834	-1.4282	0.032	0.103	1	Mono
TCOF1	0.00240928	-1.13309	0.045	0.125	1	Mono
RRP8	0.00245743	-1.4203	0.032	0.103	1	Mono
AGO2	0.00249191	-1.08012	0.058	0.147	1	Mono
AP2A2	0.00252247	-1.02549	0.067	0.162	1	Mono
FCGR2A	0.00252446	-1.14626	0.313	0.441	1	Mono
RCOR3	0.00253541	-1.16128	0.067	0.162	1	Mono
ABI3	0.00254027	-2.01089	0.029	0.096	1	Mono
PTPRJ	0.00255251	-1.04518	0.144	0.265	1	Mono
SEPT9	0.00257179	-1.1924	0.214	0.346	1	Mono
NAA15	0.00257235	-1.45755	0.045	0.125	1	Mono
BSDC1	0.00261854	-1.21504	0.045	0.125	1	Mono
FBXL3	0.00263815	-1.28896	0.099	0.206	1	Mono
SLC26A2	0.00266308	-1.04085	0.032	0.103	1	Mono
KDSR	0.00266308	-1.52942	0.032	0.103	1	Mono
ATP6V1H	0.00268185	-1.09508	0.067	0.162	1	Mono
YLPM1	0.00270645	-1.10478	0.054	0.14	1	Mono
ADGRE5	0.00280116	-1.10615	0.188	0.309	1	Mono
ST3GAL5	0.00285831	-1.54973	0.042	0.118	1	Mono
C12orf4	0.00289853	-1.55072	0.029	0.096	1	Mono
ISG20	0.0029743	-3.10666	0.022	0.081	1	Mono
DDX21	0.00300255	-1.11748	0.252	0.382	1	Mono
IER5	0.00300904	1.60843	0.307	0.184	1	Mono
CHST12	0.00304175	-1.46852	0.029	0.096	1	Mono
TOR1AIP2	0.00305773	-1.09864	0.08	0.176	1	Mono
TMEM8A	0.00307	-1.37294	0.086	0.184	1	Mono
SLC31A2	0.00311002	-1.57397	0.051	0.132	1	Mono
ISY1	0.0031725	-1.11142	0.054	0.14	1	Mono
NUP98	0.00321304	-1.46422	0.07	0.162	1	Mono
IQSEC1	0.00322932	-1.40327	0.077	0.169	1	Mono
ELOF1	0.0032318	-1.8526	0.038	0.11	1	Mono
GBP1	0.00324946	-1.76189	0.048	0.125	1	Mono
PSMD12	0.00330369	-1.11138	0.096	0.199	1	Mono
ACTR1B	0.00348069	-1.50871	0.026	0.088	1	Mono
GLMP	0.00351107	-1.03911	0.061	0.147	1	Mono
NXT2	0.00355565	-1.72854	0.026	0.088	1	Mono
FAM168B	0.00372558	-1.24981	0.048	0.125	1	Mono
YTHDF1	0.00377037	-1.84585	0.038	0.11	1	Mono
SLF2	0.0037763	-1.48355	0.058	0.14	1	Mono
CCDC84	0.00378122	-2.14949	0.022	0.081	1	Mono
RBM10	0.00383666	-1.74704	0.058	0.14	1	Mono
SUSD6	0.0038402	-1.25456	0.038	0.11	1	Mono
FLCN	0.0038402	-1.37526	0.038	0.11	1	Mono
PDCD11	0.00388741	-1.63262	0.038	0.11	1	Mono
ERC1	0.00394204	-1.423	0.048	0.125	1	Mono
ELMO1	0.00398371	-1.15416	0.086	0.184	1	Mono
PDPK1	0.0040051	-1.01954	0.096	0.199	1	Mono
DTYMK	0.00401184	-1.90128	0.022	0.081	1	Mono
SDHAF2	0.00402744	-1.46159	0.073	0.162	1	Mono
WDFY4	0.00403221	-1.37751	0.038	0.11	1	Mono
BTN2A2	0.00410157	-1.44592	0.022	0.081	1	Mono
SELPLG	0.00419962	-1.05633	0.195	0.316	1	Mono
REV1	0.00422087	-2.12231	0.035	0.103	1	Mono
CREBRF	0.00426198	-1.06844	0.16	0.279	1	Mono
PPP1R12B	0.00430111	-1.49386	0.035	0.103	1	Mono
ANAPC10	0.00433554	-2.74577	0.019	0.074	1	Mono
MMP25	0.00436928	-1.79908	0.019	0.074	1	Mono
IRF4	0.00440795	-5.02861	0.003	0.037	1	Mono
MTSS1	0.00440795	-3.79539	0.003	0.037	1	Mono
KIAA1191	0.00441396	-1.0721	0.022	0.081	1	Mono
OPA3	0.00441396	-1.06447	0.022	0.081	1	Mono
CHD4	0.00442829	-1.16988	0.134	0.243	1	Mono
GPN1	0.00443421	-1.43698	0.048	0.125	1	Mono
GFOD2	0.00443747	-1.77428	0.019	0.074	1	Mono
NUP35	0.00446337	-3.901	0.003	0.037	1	Mono
LONRF3	0.00446337	-3.62185	0.003	0.037	1	Mono
MIRLET7BHG	0.00446337	-3.14247	0.003	0.037	1	Mono
TSC1	0.00446575	-1.24332	0.035	0.103	1	Mono
BRD8	0.00447193	-1.97328	0.019	0.074	1	Mono
TMC6	0.00447487	-1.40432	0.073	0.162	1	Mono
TOP3A	0.00449374	-1.49245	0.035	0.103	1	Mono
ZGRF1	0.00451942	-3.16437	0.003	0.037	1	Mono
LINC00685	0.00451942	-3.68405	0.003	0.037	1	Mono
PORCN	0.00451942	-3.87746	0.003	0.037	1	Mono
FAM120C	0.00451942	-3.28748	0.003	0.037	1	Mono
IL18BP	0.00451942	-3.65061	0.003	0.037	1	Mono
ALG11	0.00451942	-2.89803	0.003	0.037	1	Mono
KNL1	0.00451942	-3.7273	0.003	0.037	1	Mono
CDT1	0.00451942	-2.84812	0.003	0.037	1	Mono
ZNF253	0.00451942	-3.43098	0.003	0.037	1	Mono
URB1-AS1	0.00451942	-4.46106	0.003	0.037	1	Mono
TET3	0.00452187	-1.01122	0.077	0.169	1	Mono
ATXN7L3	0.00453404	-1.15604	0.048	0.125	1	Mono
KBTBD7	0.00454485	-1.07533	0.022	0.081	1	Mono
TAP2	0.00455019	-1.57828	0.035	0.103	1	Mono
BATF3	0.00457611	-2.66885	0.003	0.037	1	Mono
TEC	0.00457611	-3.10151	0.003	0.037	1	Mono
HLA-DOA	0.00457611	-2.89164	0.003	0.037	1	Mono
ZNF205	0.00457611	-3.03122	0.003	0.037	1	Mono
CSNK1D	0.00462876	-1.08184	0.093	0.191	1	Mono
TLE1	0.00463345	-1.94089	0.003	0.037	1	Mono
WDHD1	0.00463345	-2.30914	0.003	0.037	1	Mono
RAD9A	0.00465726	-2.99961	0.016	0.066	1	Mono
KLC1	0.00467055	-1.52402	0.073	0.162	1	Mono
CHERP	0.00468381	-1.18488	0.019	0.074	1	Mono
ZCCHC7	0.00468544	-1.55155	0.045	0.118	1	Mono
MTF1	0.00468659	-1.16138	0.115	0.221	1	Mono
NLK	0.00471999	-1.82652	0.019	0.074	1	Mono
DLAT	0.00475643	-1.67652	0.019	0.074	1	Mono
MIS12	0.00481261	-2.74914	0.016	0.066	1	Mono
TSTD1	0.00483007	-1.52703	0.019	0.074	1	Mono
PPARA	0.00483007	-1.69924	0.019	0.074	1	Mono
GPATCH4	0.00486727	-1.40099	0.019	0.074	1	Mono
ACTR1A	0.004937	-1.12504	0.115	0.221	1	Mono
LPIN1	0.00502548	-1.26433	0.035	0.103	1	Mono
PCF11	0.00503542	-1.08631	0.131	0.243	1	Mono
RCE1	0.00505444	-2.19048	0.016	0.066	1	Mono
RAB8A	0.00506619	-1.01552	0.192	0.316	1	Mono
SLC27A4	0.00509579	-2.33802	0.016	0.066	1	Mono
GAS6	0.00510269	-2.87904	0.029	0.088	1	Mono
CCDC117	0.0051028	-1.23955	0.045	0.118	1	Mono
TPRG1L	0.00511594	-2.18704	0.042	0.11	1	Mono
PGLYRP1	0.005137	-2.49793	0.029	0.088	1	Mono
SPATA13	0.005138	-1.26822	0.054	0.132	1	Mono
ZBTB25	0.00517942	-1.44062	0.016	0.066	1	Mono
MAP3K11	0.00519995	-1.1892	0.166	0.279	1	Mono
RBM48	0.0052217	-1.97179	0.016	0.066	1	Mono
SLAMF7	0.00522745	-3.92683	0.006	0.044	1	Mono
WDR74	0.00526019	-1.70433	0.102	0.199	1	Mono
PARP14	0.00533141	-1.30986	0.217	0.324	1	Mono
MOV10	0.00534016	-3.49567	0.006	0.044	1	Mono
TTYH2	0.00535042	-1.2932	0.016	0.066	1	Mono
ANO10	0.00535386	-1.76262	0.061	0.14	1	Mono
MARK2	0.00537077	-1.0328	0.102	0.199	1	Mono
KATNB1	0.00542638	-2.18601	0.013	0.059	1	Mono
CUL9	0.00547392	-2.3942	0.013	0.059	1	Mono
ARL4C	0.00548199	-1.83125	0.016	0.066	1	Mono
BRCA2	0.00548199	-1.52939	0.016	0.066	1	Mono
BCAT1	0.00552183	-2.26383	0.013	0.059	1	Mono
TIMM50	0.00552638	-1.7247	0.051	0.125	1	Mono
SLC25A26	0.00552649	-1.16144	0.016	0.066	1	Mono
SECTM1	0.00554761	-1.30299	0.109	0.206	1	Mono
SPATA33	0.00557011	-2.56168	0.013	0.059	1	Mono
USP36	0.00557011	-1.98836	0.013	0.059	1	Mono
TBC1D10A	0.00557011	-2.21555	0.013	0.059	1	Mono
ZBED3	0.00557132	-1.29608	0.016	0.066	1	Mono
MFAP3	0.00557219	-2.70885	0.006	0.044	1	Mono
GPSM2	0.00561878	-2.23636	0.013	0.059	1	Mono
WWOX	0.0056316	-2.3025	0.006	0.044	1	Mono
MBIP	0.00566783	-1.89987	0.013	0.059	1	Mono
CTTNBP2NL	0.00569158	-2.56023	0.006	0.044	1	Mono
C12orf75	0.00569158	-3.63204	0.006	0.044	1	Mono
NPIPB11	0.00569158	-2.18964	0.006	0.044	1	Mono
KAT2A	0.00569158	-2.82194	0.006	0.044	1	Mono
AP3D1	0.00569367	-1.3606	0.093	0.184	1	Mono
MAPKBP1	0.00571727	-2.18594	0.013	0.059	1	Mono
ATP13A2	0.00571767	-2.76969	0.01	0.051	1	Mono
SERPING1	0.00571767	-3.12306	0.01	0.051	1	Mono
ANKRD36C	0.0057671	-1.95758	0.013	0.059	1	Mono
KIF20B	0.0057671	-2.02304	0.013	0.059	1	Mono
RTN1	0.0057671	-1.94727	0.013	0.059	1	Mono
XYLT1	0.0057671	-2.25517	0.013	0.059	1	Mono
RNASEL	0.0057853	-1.46864	0.032	0.096	1	Mono
ADNP2	0.0057853	-1.47563	0.032	0.096	1	Mono
SCIMP	0.00580427	-1.25432	0.224	0.331	1	Mono
PPM1B	0.00581034	-1.17978	0.102	0.199	1	Mono
CEP68	0.00581328	-1.9497	0.006	0.044	1	Mono
TICAM2	0.00581328	-1.65562	0.006	0.044	1	Mono
PLEKHG2	0.00581328	-2.27692	0.006	0.044	1	Mono
SFXN1	0.00581732	-2.17248	0.013	0.059	1	Mono
PARP6	0.0058271	-2.68806	0.01	0.051	1	Mono
TSPAN14	0.00585105	-1.05757	0.176	0.294	1	Mono
BRSK1	0.00586793	-1.60985	0.013	0.059	1	Mono
ZNF671	0.005875	-1.13905	0.006	0.044	1	Mono
WDR4	0.005875	-1.40602	0.006	0.044	1	Mono
BPGM	0.00588253	-2.66538	0.01	0.051	1	Mono
MXRA7	0.00591894	-2.05623	0.013	0.059	1	Mono
AC139887.2	0.00593842	-1.86767	0.01	0.051	1	Mono
MAEA	0.00595041	-1.19404	0.061	0.14	1	Mono
ADAM28	0.00597034	-1.53197	0.013	0.059	1	Mono
TTI1	0.00597034	-1.53813	0.013	0.059	1	Mono
TMEM229B	0.0059948	-2.16164	0.01	0.051	1	Mono
ATRN	0.0059948	-2.19273	0.01	0.051	1	Mono
RPGR	0.00602215	-1.13715	0.013	0.059	1	Mono
ECD	0.00602215	-1.14286	0.013	0.059	1	Mono
GSDMD	0.00603297	-1.27209	0.089	0.184	1	Mono
PHYKPL	0.00604249	-1.38282	0.07	0.154	1	Mono
TTN-AS1	0.00604731	-1.35804	0.032	0.096	1	Mono
AIG1	0.00605165	-1.76712	0.01	0.051	1	Mono
ASB6	0.00605165	-2.12194	0.01	0.051	1	Mono
KIF1BP	0.00605165	-2.0767	0.01	0.051	1	Mono
RFC3	0.00605165	-1.81166	0.01	0.051	1	Mono
PYCARD-AS1	0.00605165	-2.21253	0.01	0.051	1	Mono
LRRC45	0.00605165	-1.75978	0.01	0.051	1	Mono
MCCC1	0.00607437	-1.12723	0.013	0.059	1	Mono
TRIM66	0.00607437	-1.25485	0.013	0.059	1	Mono
HLA-DQA1	0.00607577	-2.43348	0.048	0.118	1	Mono
MYO1C	0.00612699	-1.3891	0.013	0.059	1	Mono
RCC1	0.00616283	-1.64561	0.032	0.096	1	Mono
RBM15	0.00616283	-1.36752	0.032	0.096	1	Mono
PSD4	0.00627389	-1.3045	0.067	0.147	1	Mono
WSB2	0.00633545	-1.17056	0.093	0.184	1	Mono
JOSD1	0.00644443	-1.29897	0.061	0.14	1	Mono
PIP4P2	0.00653021	-1.05518	0.16	0.279	1	Mono
CNOT3	0.00659664	-1.03003	0.042	0.11	1	Mono
GBP3	0.00670758	-1.88842	0.038	0.103	1	Mono
FAM122B	0.00674724	-2.20991	0.038	0.103	1	Mono
PDIA4	0.00676951	-1.08666	0.077	0.162	1	Mono
MFAP1	0.00682789	-1.44416	0.058	0.132	1	Mono
TFCP2	0.00690413	-1.52013	0.067	0.147	1	Mono
PRCP	0.00691724	-1.21755	0.109	0.206	1	Mono
SAMSN1	0.00692942	-1.02964	0.15	0.257	1	Mono
IDE	0.00704999	-1.59955	0.029	0.088	1	Mono
GNPTG	0.00711462	-1.25417	0.077	0.162	1	Mono
DHTKD1	0.00711689	-2.3403	0.026	0.081	1	Mono
LINC01001	0.00714525	-1.46532	0.058	0.132	1	Mono
ITGA5	0.00714525	-1.44937	0.058	0.132	1	Mono
RNF44	0.00719106	-1.12088	0.093	0.184	1	Mono
PHC2	0.00724152	-1.5485	0.105	0.199	1	Mono
NEDD9	0.00726347	-2.0737	0.026	0.081	1	Mono
CEP95	0.00732944	-1.33699	0.029	0.088	1	Mono
C16orf91	0.00736269	-2.02448	0.026	0.081	1	Mono
ATP7A	0.00737697	-1.06629	0.029	0.088	1	Mono
GPATCH11	0.00766768	-1.94688	0.026	0.081	1	Mono
TMEM134	0.00766768	-1.9847	0.026	0.081	1	Mono
CALU	0.00771353	-1.12008	0.077	0.162	1	Mono
PRKCSH	0.00774015	-1.0701	0.182	0.287	1	Mono
STK40	0.00774854	-1.25281	0.083	0.169	1	Mono
RB1CC1	0.00784168	-1.12876	0.112	0.206	1	Mono
FOXK1	0.00785521	-1.08069	0.038	0.103	1	Mono
DDB1	0.00800229	-1.341	0.109	0.206	1	Mono
ANKRD10	0.0081784	-1.54313	0.048	0.118	1	Mono
TRMT2A	0.00822751	-1.3167	0.038	0.103	1	Mono
GAK	0.00823199	-1.063	0.179	0.287	1	Mono
B3GNT8	0.00827514	-1.2551	0.038	0.103	1	Mono
PIP5K1A	0.00831617	-2.39218	0.022	0.074	1	Mono
MYO5A	0.00835375	-1.11907	0.093	0.184	1	Mono
DIP2A	0.00835692	-1.18031	0.089	0.176	1	Mono
PCK2	0.00836766	-1.39273	0.026	0.081	1	Mono
RNF220	0.00839093	-1.6141	0.08	0.162	1	Mono
CSNK1G2	0.00839208	-1.17579	0.089	0.176	1	Mono
ARL6IP1	0.00842671	-1.04678	0.134	0.235	1	Mono
KAT6B	0.00846813	-1.11097	0.038	0.103	1	Mono
BAZ2A	0.0085057	-1.35415	0.109	0.199	1	Mono
ARHGEF19	0.00852123	-3.28126	0	0.022	1	Mono
BTBD19	0.00852123	-3.64385	0	0.022	1	Mono
GSTM3	0.00852123	-4.79492	0	0.022	1	Mono
C1orf198	0.00852123	-4.74067	0	0.022	1	Mono
ZNF670	0.00852123	-4.86753	0	0.022	1	Mono
AC104695.3	0.00852123	-3.70972	0	0.022	1	Mono
TRABD2A	0.00852123	-4.80643	0	0.022	1	Mono
IGKV1-5	0.00852123	-5.08567	0	0.022	1	Mono
IL18R1	0.00852123	-5.42627	0	0.022	1	Mono
MFSD9	0.00852123	-4.46909	0	0.022	1	Mono
TFPI	0.00852123	-5.8462	0	0.022	1	Mono
TSEN2	0.00852123	-4.026	0	0.022	1	Mono
ODAPH	0.00852123	-3.62575	0	0.022	1	Mono
NUDT6	0.00852123	-4.39476	0	0.022	1	Mono
SPEF2	0.00852123	-3.27879	0	0.022	1	Mono
THBS4	0.00852123	-5.86389	0	0.022	1	Mono
RFESD	0.00852123	-3.23045	0	0.022	1	Mono
LEAP2	0.00852123	-4.19245	0	0.022	1	Mono
TIFAB	0.00852123	-2.79463	0	0.022	1	Mono
AL139274.2	0.00852123	-3.13337	0	0.022	1	Mono
SASH1	0.00852123	-4.45853	0	0.022	1	Mono
AQP1	0.00852123	-4.23236	0	0.022	1	Mono
FIGNL1	0.00852123	-3.00995	0	0.022	1	Mono
ZSCAN25	0.00852123	-4.44724	0	0.022	1	Mono
TRBC1	0.00852123	-5.23611	0	0.022	1	Mono
ALAS2	0.00852123	-3.3537	0	0.022	1	Mono
DMTN	0.00852123	-2.85772	0	0.022	1	Mono
BMP1	0.00852123	-4.01474	0	0.022	1	Mono
PLAT	0.00852123	-3.77233	0	0.022	1	Mono
MYBL1	0.00852123	-3.90723	0	0.022	1	Mono
AC103706.1	0.00852123	-4.24727	0	0.022	1	Mono
BRD3OS	0.00852123	-4.94034	0	0.022	1	Mono
PTGDS	0.00852123	-4.25318	0	0.022	1	Mono
LBHD1	0.00852123	-3.2207	0	0.022	1	Mono
UCP3	0.00852123	-4.73449	0	0.022	1	Mono
AC069544.1	0.00852123	-5.2583	0	0.022	1	Mono
BLNK	0.00852123	-5.59142	0	0.022	1	Mono
TULP3	0.00852123	-4.43186	0	0.022	1	Mono
PRICKLE1	0.00852123	-4.85177	0	0.022	1	Mono
AC010173.1	0.00852123	-3.51016	0	0.022	1	Mono
GPR137C	0.00852123	-4.20481	0	0.022	1	Mono
AC007262.2	0.00852123	-2.96279	0	0.022	1	Mono
IGHV4-59	0.00852123	-6.09476	0	0.022	1	Mono
CCDC9B	0.00852123	-3.46252	0	0.022	1	Mono
SHF	0.00852123	-3.23055	0	0.022	1	Mono
MFGE8	0.00852123	-4.18906	0	0.022	1	Mono
ZFP1	0.00852123	-3.06163	0	0.022	1	Mono
CHRNE	0.00852123	-4.31645	0	0.022	1	Mono
PMP22	0.00852123	-2.59171	0	0.022	1	Mono
AC127024.6	0.00852123	-2.74099	0	0.022	1	Mono
CCL2	0.00852123	-2.95621	0	0.022	1	Mono
PIGW	0.00852123	-3.45542	0	0.022	1	Mono
AC005332.4	0.00852123	-4.71799	0	0.022	1	Mono
ITGB4	0.00852123	-4.51228	0	0.022	1	Mono
TWSG1	0.00852123	-5.6466	0	0.022	1	Mono
RBFA	0.00852123	-2.83703	0	0.022	1	Mono
PSPN	0.00852123	-3.42341	0	0.022	1	Mono
ZNF181	0.00852123	-3.53153	0	0.022	1	Mono
ZNF790	0.00852123	-4.23925	0	0.022	1	Mono
EID2B	0.00852123	-5.21481	0	0.022	1	Mono
APOE	0.00852123	-4.47419	0	0.022	1	Mono
CENPM	0.00852123	-3.52038	0	0.022	1	Mono
CU638689.4	0.00852123	-4.3471	0	0.022	1	Mono
AC007325.4	0.00852123	-4.71068	0	0.022	1	Mono
FP565260.1	0.00852123	-5.05202	0	0.022	1	Mono
AC008105.3	0.00854319	-1.23949	0.064	0.14	1	Mono
RIN1	0.00859426	-1.13191	0.026	0.081	1	Mono
CSF1R	0.00865287	-1.04947	0.086	0.176	1	Mono
RFFL	0.00866576	-1.87921	0.045	0.11	1	Mono
ABHD11	0.00867522	-2.77753	0.022	0.074	1	Mono
BFAR	0.00876497	-1.29234	0.058	0.132	1	Mono
UBN2	0.0088084	-1.35526	0.048	0.118	1	Mono
MFN1	0.00885177	-1.11609	0.058	0.132	1	Mono
PIGBOS1	0.00885806	-1.08021	0.067	0.147	1	Mono
PRPF19	0.00898342	-1.1423	0.058	0.132	1	Mono
PIGQ	0.00910157	-1.03838	0.035	0.096	1	Mono
PEX26	0.00928459	-1.14611	0.048	0.118	1	Mono
RAB29	0.00937455	-1.25408	0.109	0.199	1	Mono
MSL1	0.00939323	-1.08118	0.157	0.257	1	Mono
SIGLEC14	0.009541	4.40621	0.048	0	1	Mono
PTPN7	0.00956741	-1.68634	0.022	0.074	1	Mono
XPC	0.00976345	-1.89761	0.045	0.11	1	Mono
STMN1	0.00982813	-1.03375	0.035	0.096	1	Mono
HDAC8	0.00983692	-1.63811	0.022	0.074	1	Mono
UCKL1	0.00988611	-1.16573	0.035	0.096	1	Mono
RHOT1	0.00989323	-1.12079	0.096	0.184	1	Mono
CDK4	0.00990535	-1.85441	0.022	0.074	1	Mono
ANKRD40	0.00990535	-1.43463	0.022	0.074	1	Mono
KLHL36	0.0100349	-1.2032	0.086	0.169	1	Mono
ZFP14	0.0100619	-1.32139	0.035	0.096	1	Mono
C16orf54	0.0100836	-1.52582	0.045	0.11	1	Mono
CCDC66	0.010147	-1.00343	0.048	0.118	1	Mono
GGH	0.0101833	-1.31245	0.022	0.074	1	Mono
MIDN	0.010246	-1.097	0.24	0.353	1	Mono
F13A1	0.0104226	-1.03567	0.121	0.221	1	Mono
EPHB6	0.0104595	-2.2638	0.019	0.066	1	Mono
AHR	0.0104688	-1.25546	0.045	0.11	1	Mono
CARD6	0.0104781	-2.01277	0.042	0.103	1	Mono
LCN2	0.0105545	-1.13839	0.073	0.147	1	Mono
HHEX	0.0106016	-1.04599	0.163	0.265	1	Mono
NINJ2	0.0106594	1.02595	0.089	0.022	1	Mono
CBFA2T2	0.0107697	-2.37032	0.019	0.066	1	Mono
NCOA1	0.0107871	-1.2506	0.08	0.162	1	Mono
EVA1B	0.0108096	-1.12053	0.064	0.14	1	Mono
MAP3K13	0.0108444	-1.3444	0.073	0.154	1	Mono
RAB22A	0.010856	-1.28123	0.035	0.096	1	Mono
ARPP19	0.0108923	-1.16233	0.089	0.176	1	Mono
AHSA1	0.0109012	-1.0063	0.083	0.169	1	Mono
MFSD11	0.011011	-1.94837	0.042	0.103	1	Mono
MAML3	0.0110598	-1.00625	0.054	0.125	1	Mono
WIPF2	0.0111165	-1.02687	0.089	0.176	1	Mono
IL32	0.0111411	-4.13939	0.016	0.059	1	Mono
IFITM1	0.0111688	-1.24592	0.019	0.066	1	Mono
CALHM2	0.0112502	-2.57344	0.019	0.066	1	Mono
POLM	0.0113321	-1.95592	0.019	0.066	1	Mono
ZNF37A	0.011399	-1.11563	0.045	0.11	1	Mono
TM2D2	0.0114145	-2.11402	0.019	0.066	1	Mono
SGTA	0.011485	-2.27646	0.032	0.088	1	Mono
DOCK10	0.0115742	-1.27864	0.07	0.147	1	Mono
DNAJB2	0.0116312	-1.7193	0.042	0.103	1	Mono
ADGRG3	0.0116725	-2.87155	0.016	0.059	1	Mono
NCBP1	0.0117478	-1.09552	0.064	0.14	1	Mono
ZNF101	0.0117496	-1.22478	0.019	0.066	1	Mono
DDX41	0.0117598	-1.30702	0.093	0.176	1	Mono
MID1IP1	0.0117899	-1.14367	0.054	0.125	1	Mono
HLA-DMA	0.011804	-1.10855	0.246	0.346	1	Mono
EXOG	0.0118348	-1.61203	0.019	0.066	1	Mono
TRAK1	0.0118546	-2.96594	0.016	0.059	1	Mono
WRAP73	0.0118878	-1.55818	0.042	0.103	1	Mono
AC011899.2	0.0119205	-1.48193	0.019	0.066	1	Mono
RBM19	0.0120067	-1.10467	0.019	0.066	1	Mono
TBC1D24	0.0120067	-1.31662	0.019	0.066	1	Mono
VPS37B	0.01202	-2.00182	0.048	0.11	1	Mono
ARHGAP26	0.0120238	-1.06318	0.22	0.324	1	Mono
EPC1	0.0120241	-1.1585	0.096	0.184	1	Mono
PANK3	0.0121005	-1.02901	0.07	0.147	1	Mono
CD2	0.0121324	-3.29387	0.016	0.059	1	Mono
RAD17	0.0121808	-1.11173	0.019	0.066	1	Mono
PRKAB2	0.0122687	-1.29123	0.019	0.066	1	Mono
ARL1	0.0125657	-1.14068	0.032	0.088	1	Mono
TNFRSF10C	0.0126083	-2.33267	0.016	0.059	1	Mono
ZNF785	0.0126083	-2.68926	0.016	0.059	1	Mono
AC073957.3	0.0128033	-2.72378	0.016	0.059	1	Mono
ZC2HC1A	0.0128033	-2.47157	0.016	0.059	1	Mono
RNF168	0.0128171	-1.51756	0.051	0.118	1	Mono
CBFA2T3	0.0128171	-1.23846	0.051	0.118	1	Mono
MARCH9	0.0129017	-2.28859	0.016	0.059	1	Mono
DNAJC30	0.0131007	-2.16133	0.016	0.059	1	Mono
CD300E	0.0131231	-1.21325	0.112	0.199	1	Mono
CCDC186	0.0131529	-1.40711	0.073	0.147	1	Mono
CSNK1G1	0.0131782	-1.17065	0.032	0.088	1	Mono
PKP4	0.0132012	-1.68437	0.016	0.059	1	Mono
DPAGT1	0.0132012	-1.87221	0.016	0.059	1	Mono
ZFYVE19	0.0132012	-2.35048	0.016	0.059	1	Mono
FAM118A	0.013368	1.07921	0.163	0.081	1	Mono
CSF2RA	0.0133709	-1.03096	0.137	0.235	1	Mono
CHMP7	0.0134042	-1.8438	0.016	0.059	1	Mono
PLEKHA1	0.0134042	-2.0233	0.016	0.059	1	Mono
CISD1	0.0134909	-1.11847	0.061	0.132	1	Mono
KIAA1143	0.0136215	-1.73059	0.058	0.125	1	Mono
ADM	0.0137139	-1.43293	0.016	0.059	1	Mono
MXD3	0.0138186	-1.42513	0.016	0.059	1	Mono
CDC42BPB	0.0138186	-1.42481	0.016	0.059	1	Mono
GCNT1	0.0138292	-1.3336	0.042	0.103	1	Mono
YDJC	0.0138481	-1.77813	0.029	0.081	1	Mono
DCAF15	0.0139239	-1.65127	0.016	0.059	1	Mono
C3orf38	0.013978	-1.32896	0.042	0.103	1	Mono
CPED1	0.0140299	-1.23723	0.016	0.059	1	Mono
LRRC23	0.0140299	-1.83947	0.016	0.059	1	Mono
TTC5	0.0140299	-1.39254	0.016	0.059	1	Mono
DST	0.0141066	-1.88751	0.029	0.081	1	Mono
PDLIM5	0.0141163	-1.05436	0.105	0.191	1	Mono
ANKRD36	0.0141367	-1.17351	0.016	0.059	1	Mono
TMEM184B	0.0141937	-2.00595	0.029	0.081	1	Mono
SAP25	0.0142244	-1.03112	0.051	0.118	1	Mono
ATP23	0.0142442	-1.07608	0.016	0.059	1	Mono
LRRK1	0.014433	-1.31517	0.042	0.103	1	Mono
PAF1	0.0144498	-2.44867	0.038	0.096	1	Mono
CRISP3	0.0145132	-1.78927	0.013	0.051	1	Mono
PIAS2	0.014547	-1.41801	0.029	0.081	1	Mono
SCAMP1	0.0146102	-1.91444	0.038	0.096	1	Mono
DSE	0.0147174	-1.31228	0.109	0.191	1	Mono
CYBRD1	0.0147519	-1.5583	0.048	0.11	1	Mono
AGER	0.0147527	-2.19384	0.013	0.051	1	Mono
KIF3A	0.0148357	-4.30821	0.003	0.029	1	Mono
CD3G	0.0148357	-3.89147	0.003	0.029	1	Mono
AC009403.1	0.0148738	-2.36705	0.013	0.051	1	Mono
CEACAM3	0.0148738	-2.05973	0.013	0.051	1	Mono
ANKRD13A	0.0149116	-1.00197	0.157	0.257	1	Mono
PRELP	0.0150153	-4.87341	0.003	0.029	1	Mono
RNF144A	0.0150153	-3.18775	0.003	0.029	1	Mono
MAP7	0.0150153	-3.84922	0.003	0.029	1	Mono
AC044849.1	0.0150153	-3.94988	0.003	0.029	1	Mono
AC009779.2	0.0150153	-4.02886	0.003	0.029	1	Mono
ACBD4	0.0150153	-3.37243	0.003	0.029	1	Mono
ZNF606	0.0150153	-3.95991	0.003	0.029	1	Mono
CCNT2	0.0150688	-1.09092	0.067	0.14	1	Mono
ZNF697	0.0151838	-1.34364	0.029	0.081	1	Mono
AL359915.2	0.0151968	-2.70603	0.003	0.029	1	Mono
TPST1	0.0151968	-3.1384	0.003	0.029	1	Mono
MIR222HG	0.0151968	-2.9787	0.003	0.029	1	Mono
BRF2	0.0151968	-4.04041	0.003	0.029	1	Mono
NAIF1	0.0151968	-2.44981	0.003	0.029	1	Mono
SSH3	0.0151968	-2.52894	0.003	0.029	1	Mono
TMEM273	0.0151968	-3.55454	0.003	0.029	1	Mono
GAS2L3	0.0151968	-3.17976	0.003	0.029	1	Mono
NGRN	0.0151968	-3.01702	0.003	0.029	1	Mono
CDR2	0.0151968	-3.42121	0.003	0.029	1	Mono
ZNF768	0.0151968	-2.86027	0.003	0.029	1	Mono
TYMS	0.0151968	-3.4888	0.003	0.029	1	Mono
AGPAT3	0.0152302	-1.20883	0.083	0.162	1	Mono
DOCK7	0.0152423	-2.63256	0.013	0.051	1	Mono
PIGZ	0.0152423	-1.98777	0.013	0.051	1	Mono
C16orf58	0.0152423	-1.84769	0.013	0.051	1	Mono
NEK8	0.0152423	-1.91735	0.013	0.051	1	Mono
TRAPPC12	0.0153373	-1.31998	0.067	0.14	1	Mono
AC015912.3	0.0153669	-1.83212	0.013	0.051	1	Mono
SLC26A11	0.0153669	-1.6658	0.013	0.051	1	Mono
JRKL	0.0153702	-1.38938	0.029	0.081	1	Mono
MORN1	0.0153802	-2.6845	0.003	0.029	1	Mono
AC009948.1	0.0153802	-2.20465	0.003	0.029	1	Mono
SEPT8	0.0153802	-2.21339	0.003	0.029	1	Mono
GET4	0.0153802	-2.11727	0.003	0.029	1	Mono
SORBS3	0.0153802	-2.62636	0.003	0.029	1	Mono
TRMT12	0.0153802	-2.7428	0.003	0.029	1	Mono
TPRN	0.0153802	-2.7045	0.003	0.029	1	Mono
PHLDA1	0.0153802	-2.50745	0.003	0.029	1	Mono
C14orf28	0.0153802	-2.77112	0.003	0.029	1	Mono
FAM161B	0.0153802	-3.47143	0.003	0.029	1	Mono
ZNF439	0.0153802	-2.67653	0.003	0.029	1	Mono
AC092279.1	0.0153802	-2.75837	0.003	0.029	1	Mono
SIK1	0.0153802	-2.26582	0.003	0.029	1	Mono
RASGRP4	0.0153986	-1.22137	0.157	0.25	1	Mono
DOT1L	0.0154361	-1.28698	0.038	0.096	1	Mono
EIF2AK3	0.0154924	-1.66852	0.013	0.051	1	Mono
MCM4	0.0154924	-1.63064	0.013	0.051	1	Mono
EHBP1	0.0155655	-1.198	0.003	0.029	1	Mono
MCM6	0.0155655	-1.0526	0.003	0.029	1	Mono
CHCHD6	0.0155655	-2.12654	0.003	0.029	1	Mono
ZCWPW1	0.0155655	-1.90578	0.003	0.029	1	Mono
ZNF862	0.0155655	-1.70894	0.003	0.029	1	Mono
INCENP	0.0155655	-1.31045	0.003	0.029	1	Mono
CDC42EP2	0.0155655	-2.21933	0.003	0.029	1	Mono
AC079322.1	0.0155655	-1.37783	0.003	0.029	1	Mono
RPP25	0.0155655	-1.88431	0.003	0.029	1	Mono
ORC6	0.0155655	-1.53911	0.003	0.029	1	Mono
COG1	0.0155655	-1.38305	0.003	0.029	1	Mono
KLK1	0.0155655	-1.89769	0.003	0.029	1	Mono
MMP8	0.0156287	-3.2953	0.01	0.044	1	Mono
ACSL5	0.0156536	-1.27845	0.029	0.081	1	Mono
FBXO11	0.015735	-1.09439	0.089	0.169	1	Mono
PQLC2	0.0157461	-1.35078	0.013	0.051	1	Mono
RRAGB	0.0157461	-1.80825	0.013	0.051	1	Mono
MAGT1	0.0157463	-1.02086	0.093	0.176	1	Mono
SNX8	0.0157491	-1.10285	0.029	0.081	1	Mono
GRAMD1A	0.0157972	-1.18023	0.089	0.169	1	Mono
MRPS30	0.015845	-1.18608	0.029	0.081	1	Mono
PDCL	0.015845	-1.02638	0.029	0.081	1	Mono
SLC16A1	0.0158743	-1.24559	0.013	0.051	1	Mono
WRN	0.0158743	-1.50336	0.013	0.051	1	Mono
LDLRAD3	0.0158743	-1.22594	0.013	0.051	1	Mono
SCARF1	0.0159109	-3.15821	0.01	0.044	1	Mono
HCG11	0.0159415	-1.41031	0.029	0.081	1	Mono
NBPF10	0.0160034	-1.44121	0.013	0.051	1	Mono
EHD1	0.0160523	-1.046	0.128	0.213	1	Mono
APOBEC3A	0.0161672	-1.52691	0.093	0.169	1	Mono
HIBCH	0.0162645	-1.1281	0.013	0.051	1	Mono
MACO1	0.0163327	-1.14312	0.029	0.081	1	Mono
FAM98A	0.0163427	-3.51318	0.01	0.044	1	Mono
AC006064.4	0.0163427	-2.57892	0.01	0.044	1	Mono
KLF2	0.0163806	-1.04012	0.201	0.294	1	Mono
EBP	0.0163945	-1.35625	0.048	0.11	1	Mono
GUF1	0.0164812	-1.29392	0.038	0.096	1	Mono
IL7R	0.0165063	-3.8062	0.006	0.037	1	Mono
ST3GAL2	0.0165598	-1.36173	0.064	0.132	1	Mono
ARFGEF2	0.0166232	-1.78249	0.07	0.14	1	Mono
AC231981.1	0.0166362	-2.16896	0.01	0.044	1	Mono
AC016831.1	0.0166362	-2.74701	0.01	0.044	1	Mono
CLSTN3	0.0166362	-2.06938	0.01	0.044	1	Mono
TMEM109	0.0166504	-1.23364	0.073	0.147	1	Mono
SPHK1	0.0166732	-3.10073	0.006	0.037	1	Mono
THAP5	0.016752	-1.10198	0.038	0.096	1	Mono
NADK2	0.0167847	-2.5598	0.01	0.044	1	Mono
C19orf47	0.0167847	-2.6554	0.01	0.044	1	Mono
CD58	0.0168833	-1.05374	0.102	0.184	1	Mono
ARMC6	0.0168924	-1.54674	0.048	0.11	1	Mono
PTGIR	0.0169343	-1.55723	0.01	0.044	1	Mono
LRRC8B	0.0170115	-2.67713	0.006	0.037	1	Mono
TLDC1	0.0170115	-3.3885	0.006	0.037	1	Mono
SERPINF1	0.0170115	-3.47479	0.006	0.037	1	Mono
CAMKK1	0.0170115	-2.92556	0.006	0.037	1	Mono
ZNF274	0.0170115	-3.56961	0.006	0.037	1	Mono
TXLNA	0.0170267	-1.09524	0.038	0.096	1	Mono
NFYA	0.0170851	-2.39467	0.01	0.044	1	Mono
TK1	0.0170851	-2.30028	0.01	0.044	1	Mono
BBX	0.0170856	-1.33734	0.064	0.132	1	Mono
COQ10B	0.0171463	-1.17219	0.048	0.11	1	Mono
FTSJ3	0.0171463	-1.07041	0.048	0.11	1	Mono
HIST2H2AA4	0.0171478	-1.73911	0.026	0.074	1	Mono
MTRR	0.0172371	-1.71457	0.01	0.044	1	Mono
NUDCD1	0.0172371	-1.6834	0.01	0.044	1	Mono
LIN52	0.0172371	-2.33198	0.01	0.044	1	Mono
RHEB	0.0173296	-1.22423	0.096	0.176	1	Mono
ST7L	0.0173558	-2.24672	0.006	0.037	1	Mono
BOLA1	0.0173558	-2.25041	0.006	0.037	1	Mono
AC010969.2	0.0173558	-1.96697	0.006	0.037	1	Mono
AL357060.1	0.0173558	-2.45938	0.006	0.037	1	Mono
USP42	0.0173558	-2.44399	0.006	0.037	1	Mono
WDR25	0.0173558	-1.47815	0.006	0.037	1	Mono
PPP5D1	0.0173558	-2.16186	0.006	0.037	1	Mono
TARBP1	0.0173903	-1.82626	0.01	0.044	1	Mono
AFF3	0.0173903	-1.23287	0.01	0.044	1	Mono
TUBGCP4	0.0173903	-1.04866	0.01	0.044	1	Mono
TIMM17B	0.0174193	1.07839	0.22	0.132	1	Mono
TOMM70	0.0174933	-1.36704	0.038	0.096	1	Mono
TRMT44	0.0175447	-1.89086	0.01	0.044	1	Mono
TSPYL4	0.0175447	-1.90583	0.01	0.044	1	Mono
TRG-AS1	0.0175447	-1.5028	0.01	0.044	1	Mono
TBC1D12	0.0175447	-1.2694	0.01	0.044	1	Mono
ACOT2	0.0175447	-2.32914	0.01	0.044	1	Mono
GZF1	0.0175447	-2.30564	0.01	0.044	1	Mono
ICAM4	0.0175866	-1.65297	0.026	0.074	1	Mono
TBC1D9	0.017588	-1.01785	0.038	0.096	1	Mono
SUPT6H	0.0176119	-1.11326	0.109	0.191	1	Mono
SLC7A6	0.0176978	-1.86921	0.026	0.074	1	Mono
FARP2	0.0177003	-1.30401	0.01	0.044	1	Mono
FDX2	0.0177003	-1.15626	0.01	0.044	1	Mono
IFFO2	0.0177062	-1.92234	0.006	0.037	1	Mono
CTPS1	0.0177062	-1.4666	0.006	0.037	1	Mono
PID1	0.0177062	-2.24762	0.006	0.037	1	Mono
ZMYM3	0.0177062	-1.50061	0.006	0.037	1	Mono
SLC10A3	0.0177062	-1.62435	0.006	0.037	1	Mono
ADGRA2	0.0177062	-1.08074	0.006	0.037	1	Mono
RNF139-AS1	0.0177062	-2.01296	0.006	0.037	1	Mono
WDR90	0.0177062	-1.92739	0.006	0.037	1	Mono
NLE1	0.0177062	-1.62647	0.006	0.037	1	Mono
CHAF1A	0.0177062	-2.01598	0.006	0.037	1	Mono
DUS3L	0.0177062	-2.16721	0.006	0.037	1	Mono
NFIX	0.0177062	-1.98681	0.006	0.037	1	Mono
SRSF8	0.0178097	-1.60899	0.026	0.074	1	Mono
JRK	0.0179222	-1.71461	0.026	0.074	1	Mono
COA7	0.0180628	-1.12581	0.006	0.037	1	Mono
ASF1B	0.0180628	-1.41195	0.006	0.037	1	Mono
COP1	0.0182547	-1.49871	0.089	0.169	1	Mono
ARHGEF40	0.0183427	-1.11195	0.064	0.132	1	Mono
SRPRA	0.0183853	-1.03573	0.102	0.184	1	Mono
DAPK1	0.018555	-1.7055	0.077	0.147	1	Mono
CCNL2	0.0185806	-1.09412	0.093	0.169	1	Mono
H2AFX	0.0186101	-1.24129	0.026	0.074	1	Mono
PANK2	0.0186954	-1.09869	0.147	0.235	1	Mono
SOWAHD	0.018727	-1.45384	0.026	0.074	1	Mono
ZNF605	0.0188445	-1.25591	0.026	0.074	1	Mono
CCT7	0.0193165	-1.08444	0.121	0.213	1	Mono
FLYWCH1	0.0193211	-1.39488	0.026	0.074	1	Mono
CORO2A	0.0193428	-1.35892	0.045	0.103	1	Mono
FAM13A	0.0193797	-1.12777	0.054	0.118	1	Mono
SPNS3	0.0195633	-1.37452	0.026	0.074	1	Mono
IMP3	0.0196691	-1.20143	0.112	0.199	1	Mono
BARD1	0.0198082	-1.30914	0.026	0.074	1	Mono
HTATSF1	0.0199373	-1.55493	0.045	0.103	1	Mono
PACS2	0.020037	-1.34092	0.035	0.088	1	Mono
BLOC1S4	0.0200557	2.593	0.054	0.007	1	Mono
FAM104A	0.0203712	-1.17561	0.035	0.088	1	Mono
MON1B	0.0204368	-1.11184	0.093	0.169	1	Mono
G2E3	0.0206181	1.93843	0.089	0.029	1	Mono
SLC19A1	0.0207103	-1.03909	0.035	0.088	1	Mono
TRIM21	0.0207154	1.95792	0.089	0.029	1	Mono
AP002954.1	0.0208719	3.34444	0.038	0	1	Mono
UBR3	0.0209193	-1.00022	0.064	0.132	1	Mono
EPS15L1	0.0209391	-1.45042	0.035	0.088	1	Mono
STOM	0.0211603	-1.37131	0.061	0.125	1	Mono
RALGAPB	0.0212802	-1.12852	0.045	0.103	1	Mono
CPT2	0.0212865	-1.32433	0.035	0.088	1	Mono
SETD1B	0.0214137	-1.55301	0.022	0.066	1	Mono
RCHY1	0.0215208	-1.05476	0.035	0.088	1	Mono
SPIN1	0.0216388	-1.15635	0.035	0.088	1	Mono
CEP57	0.021683	-1.09523	0.08	0.154	1	Mono
SLC4A7	0.0217089	-1.17671	0.045	0.103	1	Mono
VPS26B	0.021828	-1.15747	0.061	0.125	1	Mono
NR4A2	0.0219631	-2.06201	0.032	0.081	1	Mono
SLC16A1-AS1	0.0219778	-1.75054	0.022	0.066	1	Mono
HMGCS1	0.0219962	-1.10802	0.035	0.088	1	Mono
ZMYND11	0.0221208	-1.87131	0.022	0.066	1	Mono
CENPF	0.0224093	-1.26303	0.022	0.066	1	Mono
BISPR	0.0224414	-1.55798	0.042	0.096	1	Mono
DHX32	0.0225548	-1.74314	0.022	0.066	1	Mono
AKT1	0.0229144	-1.30378	0.061	0.125	1	Mono
USP5	0.0231547	-1.08661	0.045	0.103	1	Mono
CAMK2G	0.0234123	-1.1286	0.07	0.14	1	Mono
TCAF1	0.0234449	-1.13478	0.022	0.066	1	Mono
PEMT	0.0234449	-1.00039	0.022	0.066	1	Mono
SRF	0.0235099	-1.49041	0.032	0.081	1	Mono
IER5L	0.023643	-1.88642	0.032	0.081	1	Mono
RAPGEF1	0.0236477	-1.2475	0.067	0.132	1	Mono
CDK12	0.0239432	-1.01375	0.147	0.235	1	Mono
ITGA1	0.0241818	-1.76845	0.032	0.081	1	Mono
ZNF28	0.0241818	-1.64203	0.032	0.081	1	Mono
DLGAP4	0.0242534	-1.15576	0.077	0.147	1	Mono
RCN3	0.0243182	-1.68008	0.032	0.081	1	Mono
KCTD2	0.0245217	-1.03561	0.022	0.066	1	Mono
NDUFAF1	0.0245929	-1.65246	0.032	0.081	1	Mono
CPNE8	0.0251193	-1.01208	0.061	0.125	1	Mono
CLEC2D	0.0251504	-1.1611	0.032	0.081	1	Mono
CTU1	0.0251504	-1.13268	0.032	0.081	1	Mono
GCDH	0.0254221	-1.37154	0.054	0.118	1	Mono
CASC8	0.0255187	2.2115	0.064	0.015	1	Mono
NLRC5	0.0256471	1.17974	0.163	0.088	1	Mono
MIGA2	0.0258904	-2.48697	0.019	0.059	1	Mono
TRIT1	0.0260663	-2.08184	0.019	0.059	1	Mono
ALG6	0.0261524	-1.326	0.032	0.081	1	Mono
REPS1	0.0262983	-1.28054	0.032	0.081	1	Mono
GTF2H2C	0.0266001	-1.86766	0.019	0.059	1	Mono
ADAM8	0.0266148	-1.37839	0.134	0.213	1	Mono
EZH2	0.0267801	-2.15923	0.019	0.059	1	Mono
SNX20	0.0267818	-1.34573	0.058	0.118	1	Mono
BTN3A3	0.0268891	-1.17128	0.032	0.081	1	Mono
UPF3B	0.0270728	-1.16482	0.042	0.096	1	Mono
PDK2	0.0271433	-2.0991	0.019	0.059	1	Mono
HNRNPA1P48	0.0271887	1.46641	0.086	0.029	1	Mono
NUP37	0.0271887	-1.10861	0.032	0.081	1	Mono
RMND5B	0.0273265	-1.36934	0.019	0.059	1	Mono
MED11	0.0273265	-1.30578	0.019	0.059	1	Mono
PTGES2	0.0273774	-1.11876	0.067	0.132	1	Mono
PTGER4	0.0275108	-2.00871	0.019	0.059	1	Mono
TMEM30A	0.0276514	-1.0191	0.182	0.265	1	Mono
ADCY9	0.0276961	-1.31513	0.019	0.059	1	Mono
RPAP3	0.0277446	-1.10373	0.058	0.118	1	Mono
RDH14	0.0278825	-1.23362	0.019	0.059	1	Mono
NUP210	0.0278985	-1.09021	0.083	0.154	1	Mono
DTX3L	0.0281037	-1.01086	0.128	0.213	1	Mono
DNAJC11	0.028105	-1.1643	0.032	0.081	1	Mono
VPS52	0.0284482	-1.14202	0.019	0.059	1	Mono
TPRA1	0.0286772	-1.61838	0.038	0.088	1	Mono
TMUB1	0.0287081	-1.54635	0.048	0.103	1	Mono
MAN1A1	0.0287371	-1.01623	0.058	0.118	1	Mono
MTMR9	0.0292545	-1.57025	0.054	0.11	1	Mono
MYLIP	0.0295013	-1.32333	0.058	0.118	1	Mono
PAICS	0.0296094	-1.09455	0.019	0.059	1	Mono
TMEM80	0.02967	-1.38963	0.048	0.103	1	Mono
PFKFB3	0.0299499	-1.77786	0.048	0.103	1	Mono
OSGIN2	0.0300907	-1.34526	0.048	0.103	1	Mono
HLA-DQB1	0.0303113	-1.46383	0.173	0.257	1	Mono
RPA1	0.0303448	-1.6286	0.038	0.088	1	Mono
FCGR3A	0.0305428	-2.17925	0.016	0.051	1	Mono
HLA-DPA1	0.0306424	-1.59001	0.438	0.478	1	Mono
LIPA	0.0306775	-1.1146	0.125	0.206	1	Mono
CPSF1	0.0308357	-1.65172	0.029	0.074	1	Mono
PLAGL2	0.0309813	-2.1737	0.016	0.051	1	Mono
LINC02470	0.0312025	-2.99283	0.016	0.051	1	Mono
PRKD2	0.0313675	-1.8091	0.029	0.074	1	Mono
TFRC	0.0315301	-1.80568	0.048	0.103	1	Mono
XPO7	0.0315301	-1.31901	0.048	0.103	1	Mono
PLBD2	0.0317264	-1.45134	0.029	0.074	1	Mono
ARHGEF3	0.0319048	-1.07216	0.07	0.132	1	Mono
SLC2A5	0.0320002	-4.98451	0	0.015	1	Mono
DHRS3	0.0320002	-4.93322	0	0.015	1	Mono
LINC01783	0.0320002	-2.57414	0	0.015	1	Mono
HSPG2	0.0320002	-4.91117	0	0.015	1	Mono
RHCE	0.0320002	-2.68296	0	0.015	1	Mono
AL033528.2	0.0320002	-2.53302	0	0.015	1	Mono
MATN1	0.0320002	-5.111	0	0.015	1	Mono
TSSK3	0.0320002	-3.31357	0	0.015	1	Mono
TMEM54	0.0320002	-3.17842	0	0.015	1	Mono
STIL	0.0320002	-2.32188	0	0.015	1	Mono
CYB5RL	0.0320002	-3.03394	0	0.015	1	Mono
F3	0.0320002	-2.47775	0	0.015	1	Mono
EXTL2	0.0320002	-3.8556	0	0.015	1	Mono
PPM1J	0.0320002	-5.35148	0	0.015	1	Mono
MAGI3	0.0320002	-3.66869	0	0.015	1	Mono
AP4B1-AS1	0.0320002	-2.19739	0	0.015	1	Mono
HIST2H4A	0.0320002	-4.24141	0	0.015	1	Mono
FCRL5	0.0320002	-4.91851	0	0.015	1	Mono
CD1C	0.0320002	-4.33792	0	0.015	1	Mono
RGS1	0.0320002	-5.16028	0	0.015	1	Mono
FMOD	0.0320002	-4.89716	0	0.015	1	Mono
LAX1	0.0320002	-3.97372	0	0.015	1	Mono
CD34	0.0320002	-4.39254	0	0.015	1	Mono
DTL	0.0320002	-2.94452	0	0.015	1	Mono
WDR35	0.0320002	-2.50225	0	0.015	1	Mono
SDC1	0.0320002	-4.52406	0	0.015	1	Mono
DNAJC27-AS1	0.0320002	-2.95253	0	0.015	1	Mono
LBH	0.0320002	-4.93051	0	0.015	1	Mono
AC017002.1	0.0320002	-4.02777	0	0.015	1	Mono
EPB41L5	0.0320002	-3.3259	0	0.015	1	Mono
FMNL2	0.0320002	-3.26417	0	0.015	1	Mono
ZNF804A	0.0320002	-2.75192	0	0.015	1	Mono
AC017071.1	0.0320002	-2.84973	0	0.015	1	Mono
NEMP2	0.0320002	-4.05668	0	0.015	1	Mono
TNS1	0.0320002	-3.33937	0	0.015	1	Mono
AC012510.1	0.0320002	-4.09516	0	0.015	1	Mono
SCLY	0.0320002	-2.51617	0	0.015	1	Mono
FANCD2	0.0320002	-2.78661	0	0.015	1	Mono
COLQ	0.0320002	-3.27712	0	0.015	1	Mono
TMPPE	0.0320002	-4.18034	0	0.015	1	Mono
ZKSCAN7	0.0320002	-3.53178	0	0.015	1	Mono
AC098613.1	0.0320002	-3.10916	0	0.015	1	Mono
CCR5	0.0320002	-3.97801	0	0.015	1	Mono
CDC25A	0.0320002	-2.75192	0	0.015	1	Mono
LINC02019	0.0320002	-3.89412	0	0.015	1	Mono
GCSAM	0.0320002	-2.99264	0	0.015	1	Mono
RAB43	0.0320002	-2.40938	0	0.015	1	Mono
TM4SF1	0.0320002	-4.96649	0	0.015	1	Mono
ARHGEF26	0.0320002	-3.76655	0	0.015	1	Mono
AC068631.1	0.0320002	-2.38208	0	0.015	1	Mono
AC105345.1	0.0320002	-3.55617	0	0.015	1	Mono
USP53	0.0320002	-3.62608	0	0.015	1	Mono
MND1	0.0320002	-2.65908	0	0.015	1	Mono
LRP2BP	0.0320002	-4.06869	0	0.015	1	Mono
CCDC152	0.0320002	-3.01062	0	0.015	1	Mono
AC093297.2	0.0320002	-4.28075	0	0.015	1	Mono
AC008966.1	0.0320002	-4.50893	0	0.015	1	Mono
ZNF366	0.0320002	-2.50008	0	0.015	1	Mono
EDIL3	0.0320002	-3.4539	0	0.015	1	Mono
ARSK	0.0320002	-3.43169	0	0.015	1	Mono
AC106791.1	0.0320002	-2.99264	0	0.015	1	Mono
ANKHD1-EIF4EBP3	0.0320002	-2.26711	0	0.015	1	Mono
PDGFRB	0.0320002	-4.8866	0	0.015	1	Mono
FAXDC2	0.0320002	-2.36556	0	0.015	1	Mono
HIST1H3J	0.0320002	-3.68889	0	0.015	1	Mono
ZSCAN26	0.0320002	-2.45508	0	0.015	1	Mono
LINC00243	0.0320002	-4.2387	0	0.015	1	Mono
GTF2H4	0.0320002	-2.79889	0	0.015	1	Mono
MSH5	0.0320002	-3.02938	0	0.015	1	Mono
TMEM217	0.0320002	-3.27183	0	0.015	1	Mono
COL12A1	0.0320002	-4.99731	0	0.015	1	Mono
C6orf163	0.0320002	-3.83952	0	0.015	1	Mono
BACH2	0.0320002	-3.3164	0	0.015	1	Mono
Z97989.1	0.0320002	-2.58823	0	0.015	1	Mono
DCBLD1	0.0320002	-3.70114	0	0.015	1	Mono
TBC1D32	0.0320002	-4.32266	0	0.015	1	Mono
LAMA2	0.0320002	-4.63738	0	0.015	1	Mono
MTHFD1L	0.0320002	-4.44915	0	0.015	1	Mono
ESR1	0.0320002	-3.32955	0	0.015	1	Mono
RPS6KA2	0.0320002	-2.3848	0	0.015	1	Mono
PDGFA	0.0320002	-2.1541	0	0.015	1	Mono
GSDME	0.0320002	-5.39538	0	0.015	1	Mono
AC005162.3	0.0320002	-2.43253	0	0.015	1	Mono
AC006027.1	0.0320002	-3.90018	0	0.015	1	Mono
ABCB4	0.0320002	-3.9916	0	0.015	1	Mono
LAMB1	0.0320002	-4.77695	0	0.015	1	Mono
SYP	0.0320002	-4.71068	0	0.015	1	Mono
PPP1R3F	0.0320002	-2.80462	0	0.015	1	Mono
RTL5	0.0320002	-5.40217	0	0.015	1	Mono
TAF7L	0.0320002	-3.41109	0	0.015	1	Mono
PLXNA3	0.0320002	-4.83714	0	0.015	1	Mono
XKR6	0.0320002	-4.78387	0	0.015	1	Mono
GFRA2	0.0320002	-4.36088	0	0.015	1	Mono
AC064807.1	0.0320002	-4.79071	0	0.015	1	Mono
GDAP1	0.0320002	-3.67405	0	0.015	1	Mono
CA13	0.0320002	-3.60635	0	0.015	1	Mono
AP003354.2	0.0320002	-2.52291	0	0.015	1	Mono
AC090922.1	0.0320002	-2.36471	0	0.015	1	Mono
ZNF696	0.0320002	-4.14785	0	0.015	1	Mono
ENHO	0.0320002	-2.69119	0	0.015	1	Mono
TJP2	0.0320002	-2.50781	0	0.015	1	Mono
APBA1	0.0320002	-4.04086	0	0.015	1	Mono
OGN	0.0320002	-4.60242	0	0.015	1	Mono
C9orf3	0.0320002	-3.90815	0	0.015	1	Mono
CTNNAL1	0.0320002	-3.86854	0	0.015	1	Mono
TNC	0.0320002	-4.51967	0	0.015	1	Mono
AK1	0.0320002	-2.91073	0	0.015	1	Mono
MTRNR2L8	0.0320002	-3.53461	0	0.015	1	Mono
PLEKHA7	0.0320002	-2.81272	0	0.015	1	Mono
NCR3LG1	0.0320002	-2.73505	0	0.015	1	Mono
LRP4-AS1	0.0320002	-4.14617	0	0.015	1	Mono
FAM111B	0.0320002	-2.99774	0	0.015	1	Mono
TUT1	0.0320002	-3.12287	0	0.015	1	Mono
SPTBN2	0.0320002	-2.60687	0	0.015	1	Mono
GVQW3	0.0320002	-2.2091	0	0.015	1	Mono
AP000766.1	0.0320002	-4.82896	0	0.015	1	Mono
POU2AF1	0.0320002	-4.77155	0	0.015	1	Mono
JHY	0.0320002	-2.39057	0	0.015	1	Mono
AL117336.3	0.0320002	-2.76689	0	0.015	1	Mono
KCNMA1	0.0320002	-4.90993	0	0.015	1	Mono
BMPR1A	0.0320002	-2.71787	0	0.015	1	Mono
KIF11	0.0320002	-2.3848	0	0.015	1	Mono
KCNIP2	0.0320002	-2.75192	0	0.015	1	Mono
B4GALNT3	0.0320002	-4.7696	0	0.015	1	Mono
AC004803.1	0.0320002	-3.18948	0	0.015	1	Mono
A2M-AS1	0.0320002	-4.34493	0	0.015	1	Mono
PCED1B	0.0320002	-3.7286	0	0.015	1	Mono
DTX3	0.0320002	-4.249	0	0.015	1	Mono
AC135279.3	0.0320002	-2.37846	0	0.015	1	Mono
SLC41A2	0.0320002	-2.99264	0	0.015	1	Mono
BCL7A	0.0320002	-2.40793	0	0.015	1	Mono
PABPC3	0.0320002	-4.74935	0	0.015	1	Mono
LHFPL6	0.0320002	-3.44096	0	0.015	1	Mono
UBAC2-AS1	0.0320002	-2.33262	0	0.015	1	Mono
GPR183	0.0320002	-2.92874	0	0.015	1	Mono
MMP14	0.0320002	-3.41982	0	0.015	1	Mono
IPO4	0.0320002	-2.89745	0	0.015	1	Mono
NYNRIN	0.0320002	-2.37023	0	0.015	1	Mono
AL139353.1	0.0320002	-2.83641	0	0.015	1	Mono
CLEC14A	0.0320002	-5.12281	0	0.015	1	Mono
EFCAB11	0.0320002	-2.57237	0	0.015	1	Mono
IGHV1-2	0.0320002	-5.2776	0	0.015	1	Mono
IGHV4-34	0.0320002	-6.19637	0	0.015	1	Mono
AC091057.2	0.0320002	-2.45508	0	0.015	1	Mono
AC012236.1	0.0320002	-4.98726	0	0.015	1	Mono
AC012651.1	0.0320002	-4.94248	0	0.015	1	Mono
CAPN3	0.0320002	-3.28554	0	0.015	1	Mono
EPB42	0.0320002	-3.13102	0	0.015	1	Mono
C15orf65	0.0320002	-4.40325	0	0.015	1	Mono
AC110048.2	0.0320002	-5.13123	0	0.015	1	Mono
STARD5	0.0320002	-4.39957	0	0.015	1	Mono
MESP1	0.0320002	-2.41169	0	0.015	1	Mono
HAGHL	0.0320002	-3.13803	0	0.015	1	Mono
CCNF	0.0320002	-2.49421	0	0.015	1	Mono
AC106820.2	0.0320002	-2.58051	0	0.015	1	Mono
AC093525.6	0.0320002	-4.34346	0	0.015	1	Mono
NPIPB2	0.0320002	-2.88755	0	0.015	1	Mono
SYT17	0.0320002	-2.92663	0	0.015	1	Mono
AC009021.1	0.0320002	-2.2712	0	0.015	1	Mono
SEZ6L2	0.0320002	-2.56027	0	0.015	1	Mono
IRX3	0.0320002	-3.6022	0	0.015	1	Mono
AC027682.6	0.0320002	-4.25542	0	0.015	1	Mono
AC004943.2	0.0320002	-2.12729	0	0.015	1	Mono
AC009053.2	0.0320002	-3.50594	0	0.015	1	Mono
CDH15	0.0320002	-2.42527	0	0.015	1	Mono
TMEM88	0.0320002	-3.90233	0	0.015	1	Mono
TMEM220	0.0320002	-2.55451	0	0.015	1	Mono
HS3ST3B1	0.0320002	-3.62998	0	0.015	1	Mono
ZNF286A	0.0320002	-2.68621	0	0.015	1	Mono
PLD6	0.0320002	-4.17862	0	0.015	1	Mono
CAVIN1	0.0320002	-4.76034	0	0.015	1	Mono
MYL4	0.0320002	-2.37846	0	0.015	1	Mono
SP2-AS1	0.0320002	-3.81246	0	0.015	1	Mono
ITGA3	0.0320002	-3.22602	0	0.015	1	Mono
ABCA9	0.0320002	-2.40226	0	0.015	1	Mono
CYGB	0.0320002	-4.35194	0	0.015	1	Mono
DSG3	0.0320002	-2.51987	0	0.015	1	Mono
B4GALT6	0.0320002	-2.77678	0	0.015	1	Mono
AC027097.2	0.0320002	-2.87058	0	0.015	1	Mono
LZTS3	0.0320002	-4.0412	0	0.015	1	Mono
PPP1R16B	0.0320002	-4.52515	0	0.015	1	Mono
ADA	0.0320002	-2.46727	0	0.015	1	Mono
BCAS4	0.0320002	-3.57588	0	0.015	1	Mono
PMEPA1	0.0320002	-4.68491	0	0.015	1	Mono
PLPP2	0.0320002	-4.99254	0	0.015	1	Mono
ARRDC5	0.0320002	-5.07562	0	0.015	1	Mono
AC092069.1	0.0320002	-4.74635	0	0.015	1	Mono
INSL3	0.0320002	-4.30646	0	0.015	1	Mono
ZNF726	0.0320002	-2.19739	0	0.015	1	Mono
LSR	0.0320002	-4.55088	0	0.015	1	Mono
ZNF345	0.0320002	-3.87525	0	0.015	1	Mono
C19orf33	0.0320002	-2.99418	0	0.015	1	Mono
AXL	0.0320002	-4.10005	0	0.015	1	Mono
MEGF8	0.0320002	-2.49886	0	0.015	1	Mono
LYPD3	0.0320002	-2.69365	0	0.015	1	Mono
IL4I1	0.0320002	-3.2018	0	0.015	1	Mono
ZNF473	0.0320002	-3.34032	0	0.015	1	Mono
ZNF470	0.0320002	-3.82095	0	0.015	1	Mono
ZNF814	0.0320002	-3.36917	0	0.015	1	Mono
ZNF544	0.0320002	-2.75209	0	0.015	1	Mono
LINC00266-4P	0.0320002	-2.76151	0	0.015	1	Mono
AC006547.3	0.0320002	-3.55707	0	0.015	1	Mono
IGLV6-57	0.0320002	-4.62203	0	0.015	1	Mono
IGLV2-14	0.0320002	-8.34742	0	0.015	1	Mono
NEFH	0.0320002	-4.41623	0	0.015	1	Mono
GTSE1	0.0320002	-2.44921	0	0.015	1	Mono
PANX2	0.0320002	-4.34431	0	0.015	1	Mono
U62317.2	0.0320002	-4.75808	0	0.015	1	Mono
ADAMTS1	0.0320002	-4.84571	0	0.015	1	Mono
N6AMT1	0.0320002	-3.60044	0	0.015	1	Mono
LSS	0.0320002	-4.0681	0	0.015	1	Mono
IGKV1-12	0.0320002	-6.00217	0	0.015	1	Mono
GUCY2D	0.0320002	-4.1655	0	0.015	1	Mono
SIGLEC11	0.0320002	-3.7817	0	0.015	1	Mono
DGKG	0.0320888	-1.20288	0.029	0.074	1	Mono
CTDP1	0.0320888	-1.35383	0.029	0.074	1	Mono
CCDC92	0.0321012	-2.12093	0.016	0.051	1	Mono
SGK1	0.0321324	-1.24794	0.093	0.162	1	Mono
SLFN5	0.0322675	-1.07478	0.064	0.125	1	Mono
METTL16	0.0322714	-1.14667	0.029	0.074	1	Mono
BCR	0.0322714	-1.60715	0.029	0.074	1	Mono
TMEM62	0.0324548	-1.44439	0.029	0.074	1	Mono
TNNT1	0.0325135	1.23786	0.105	0.044	1	Mono
POU2F2	0.0326954	-1.18483	0.339	0.412	1	Mono
WDR45	0.0328885	-1.7915	0.083	0.147	1	Mono
ARIH2	0.0330108	-1.09018	0.064	0.125	1	Mono
UMAD1	0.0330219	-1.56998	0.016	0.051	1	Mono
MED12	0.0330219	-1.64678	0.016	0.051	1	Mono
TUBD1	0.0332556	-1.83303	0.016	0.051	1	Mono
GMEB2	0.0332556	-1.01931	0.016	0.051	1	Mono
OTUD4	0.0334218	-1.10081	0.038	0.088	1	Mono
BNIP3	0.0334907	-1.26693	0.016	0.051	1	Mono
CEBPZOS	0.0335433	-1.29236	0.093	0.162	1	Mono
PRKCE	0.0337273	-1.42862	0.016	0.051	1	Mono
RMDN3	0.0337273	-1.21202	0.016	0.051	1	Mono
CMTM4	0.033764	-1.01701	0.029	0.074	1	Mono
TOR3A	0.0337851	-1.51233	0.045	0.096	1	Mono
ZNF592	0.0337998	-1.00158	0.048	0.103	1	Mono
HS1BP3	0.0339312	-1.68997	0.038	0.088	1	Mono
TMEM128	0.0339652	-1.53849	0.016	0.051	1	Mono
TIMM21	0.0339652	-1.43341	0.016	0.051	1	Mono
ZNF641	0.0341025	-1.39794	0.038	0.088	1	Mono
COMMD1	0.034124	1.00257	0.173	0.103	1	Mono
KMO	0.0342046	-1.2123	0.016	0.051	1	Mono
DTNBP1	0.0342046	-1.46921	0.016	0.051	1	Mono
IFIT5	0.0342046	-1.54867	0.016	0.051	1	Mono
C19orf48	0.0342046	-1.58409	0.016	0.051	1	Mono
TP53INP1	0.0344705	-1.10231	0.064	0.125	1	Mono
PLEKHM1	0.0346123	-1.1366	0.064	0.125	1	Mono
GCFC2	0.0346877	-1.18747	0.016	0.051	1	Mono
TRDMT1	0.0346877	-1.34376	0.016	0.051	1	Mono
DCPS	0.0349208	2.94626	0.07	0.022	1	Mono
AC009005.1	0.0349314	-2.54563	0.016	0.051	1	Mono
PTGFR	0.0353774	3.66503	0.032	0	1	Mono
UNC50	0.0353894	-1.0284	0.048	0.103	1	Mono
CCDC88C	0.0356788	-1.17551	0.077	0.14	1	Mono
PNKP	0.0365828	-1.1891	0.086	0.154	1	Mono
CC2D1B	0.0366517	-2.23062	0.026	0.066	1	Mono
WWC3	0.0366517	-1.87	0.026	0.066	1	Mono
GPX3	0.0367501	-2.94284	0.013	0.044	1	Mono
ADGRE1	0.0369382	1.70177	0.102	0.044	1	Mono
GBP4	0.03703	-2.40521	0.013	0.044	1	Mono
SOWAHC	0.03703	-2.60611	0.013	0.044	1	Mono
ZDHHC4	0.0370843	-2.24867	0.026	0.066	1	Mono
ZNF230	0.0373117	-2.33362	0.013	0.044	1	Mono
PIK3IP1	0.0373117	-2.70012	0.013	0.044	1	Mono
WDR73	0.0376183	-1.83508	0.035	0.081	1	Mono
ARHGAP21	0.0377412	-1.97145	0.026	0.066	1	Mono
SLC25A29	0.038009	-1.86543	0.035	0.081	1	Mono
TBC1D10C	0.0381461	-1.19698	0.083	0.147	1	Mono
SQLE	0.0381678	-1.72357	0.013	0.044	1	Mono
CRTC2	0.0381782	-1.13553	0.061	0.118	1	Mono
EIF2AK4	0.0381782	-1.27534	0.061	0.118	1	Mono
MAP2K5	0.0381846	-1.46033	0.026	0.066	1	Mono
PLEKHA3	0.0382018	-1.6706	0.045	0.096	1	Mono
TECR	0.0384057	1.41523	0.31	0.235	1	Mono
SAMD1	0.038408	-2.30312	0.026	0.066	1	Mono
LRP8	0.0384569	-1.83516	0.013	0.044	1	Mono
JADE2	0.0384569	-1.84776	0.013	0.044	1	Mono
ZNF500	0.0384569	-2.05439	0.013	0.044	1	Mono
B4GALT3	0.038561	-1.37818	0.045	0.096	1	Mono
LRSAM1	0.0387478	-2.3067	0.013	0.044	1	Mono
XPR1	0.0388581	-2.15401	0.026	0.066	1	Mono
SCARB1	0.0390406	-2.18699	0.013	0.044	1	Mono
KHNYN	0.0390848	-1.34909	0.026	0.066	1	Mono
CHST15	0.0392237	-1.12195	0.089	0.154	1	Mono
ARAF	0.0392912	-1.34868	0.096	0.162	1	Mono
MUT	0.0393127	-1.38386	0.026	0.066	1	Mono
PTPN4	0.0393353	-1.91221	0.013	0.044	1	Mono
CD24	0.0393353	-1.64019	0.013	0.044	1	Mono
SYVN1	0.0393353	-1.71134	0.013	0.044	1	Mono
DHX34	0.0393353	-1.6339	0.013	0.044	1	Mono
SLC27A1	0.0393734	-1.04248	0.077	0.14	1	Mono
SFT2D2	0.039513	-1.02674	0.099	0.169	1	Mono
FEM1B	0.0395218	-1.27515	0.077	0.14	1	Mono
TBL3	0.0396065	-1.3085	0.035	0.081	1	Mono
TADA2A	0.0396318	-1.75934	0.013	0.044	1	Mono
SPATA2	0.0396318	-1.77465	0.013	0.044	1	Mono
NELFB	0.0396706	-1.37973	0.077	0.14	1	Mono
SEPSECS-AS1	0.0397859	3.02105	0.058	0.015	1	Mono
RAP2C	0.0397911	-1.11023	0.061	0.118	1	Mono
TARS2	0.0399303	-1.80419	0.013	0.044	1	Mono
PDK1	0.0399303	-1.53853	0.013	0.044	1	Mono
SENP1	0.0399303	-1.14465	0.013	0.044	1	Mono
SPART	0.0401683	-1.41651	0.067	0.125	1	Mono
BTD	0.0402306	-2.35402	0.013	0.044	1	Mono
HIVEP1	0.0402306	-1.51294	0.013	0.044	1	Mono
FMN1	0.0402306	-1.38835	0.013	0.044	1	Mono
ZNF518B	0.0405329	-1.76757	0.013	0.044	1	Mono
UGDH	0.0405329	-1.30179	0.013	0.044	1	Mono
UCKL1-AS1	0.0405329	-1.51014	0.013	0.044	1	Mono
AP5M1	0.0407771	-1.21138	0.045	0.096	1	Mono
CDK14	0.0408371	-1.17671	0.013	0.044	1	Mono
AP5S1	0.0408371	-1.08129	0.013	0.044	1	Mono
ZNF260	0.0408371	-1.07664	0.013	0.044	1	Mono
SLC4A2	0.0408417	-1.44136	0.035	0.081	1	Mono
CSPP1	0.0411763	-1.70069	0.026	0.066	1	Mono
ZNF611	0.0411763	-1.92358	0.026	0.066	1	Mono
MMADHC	0.0411961	1.1575	0.185	0.118	1	Mono
EMC1	0.0414144	-1.28295	0.026	0.066	1	Mono
GLMN	0.0414513	-2.02324	0.013	0.044	1	Mono
MCM3	0.0414513	-1.17884	0.013	0.044	1	Mono
HIST1H4E	0.0417613	-1.05097	0.013	0.044	1	Mono
BANP	0.0418958	-1.00341	0.035	0.081	1	Mono
JADE1	0.0421094	-1.54774	0.035	0.081	1	Mono
HIC2	0.0421359	-1.111	0.026	0.066	1	Mono
ARMC8	0.0422856	-1.32292	0.067	0.125	1	Mono
RUFY1	0.0427255	-1.13734	0.102	0.169	1	Mono
SMIM12	0.0430109	-1.41377	0.102	0.169	1	Mono
MGAT2	0.0430397	-1.57385	0.051	0.103	1	Mono
ATMIN	0.0431109	-1.57548	0.042	0.088	1	Mono
UBAP2	0.0431143	-1.00243	0.026	0.066	1	Mono
RCN2	0.0431247	-1.09992	0.067	0.125	1	Mono
MRPL44	0.0437989	-1.1058	0.051	0.103	1	Mono
BBC3	0.044216	-3.32875	0.01	0.037	1	Mono
IPO9	0.0445062	-1.07205	0.045	0.096	1	Mono
AC016745.2	0.0453197	-2.52731	0.01	0.037	1	Mono
ING2	0.0453197	-2.9261	0.01	0.037	1	Mono
SETD9	0.0453197	-1.84048	0.01	0.037	1	Mono
MPP5	0.0453197	-2.36842	0.01	0.037	1	Mono
ARRDC4	0.0453197	-2.4307	0.01	0.037	1	Mono
C17orf97	0.0453197	-2.31243	0.01	0.037	1	Mono
PDPR	0.0454221	-1.81954	0.042	0.088	1	Mono
ZNF710	0.0455388	-2.19294	0.022	0.059	1	Mono
AC012368.1	0.0456928	-2.03068	0.01	0.037	1	Mono
DDX51	0.0460684	-2.05025	0.01	0.037	1	Mono
KIAA0556	0.0460684	-2.22606	0.01	0.037	1	Mono
ZNF708	0.0460684	-2.11787	0.01	0.037	1	Mono
ZC3H14	0.0460702	-1.25721	0.042	0.088	1	Mono
ZNF766	0.0460911	-1.82808	0.022	0.059	1	Mono
ING5	0.0461139	-1.03688	0.035	0.081	1	Mono
TMEM53	0.0464466	-2.06231	0.01	0.037	1	Mono
FAAH	0.0464466	-2.39618	0.01	0.037	1	Mono
ZEB2-AS1	0.0464466	-2.05592	0.01	0.037	1	Mono
AREG	0.0464466	-1.64953	0.01	0.037	1	Mono
FKBP14	0.0464466	-2.32887	0.01	0.037	1	Mono
DUS4L	0.0464466	-2.28677	0.01	0.037	1	Mono
STRBP	0.0464466	-1.89462	0.01	0.037	1	Mono
SACS	0.0464466	-1.78681	0.01	0.037	1	Mono
AFMID	0.0464466	-2.30739	0.01	0.037	1	Mono
TMEM203	0.0467118	2.59016	0.067	0.022	1	Mono
RABL2A	0.0468274	-1.7902	0.01	0.037	1	Mono
EPHB3	0.0468274	-1.6642	0.01	0.037	1	Mono
TCTEX1D2	0.0468274	-2.21567	0.01	0.037	1	Mono
ALKBH2	0.0468274	-1.80642	0.01	0.037	1	Mono
APOL1	0.0468274	-1.09044	0.01	0.037	1	Mono
CTDSPL	0.0470188	-1.31867	0.01	0.037	1	Mono
HLTF	0.0472108	-1.92934	0.01	0.037	1	Mono
IPO11	0.0472108	-1.37751	0.01	0.037	1	Mono
CAHM	0.0472108	-1.29011	0.01	0.037	1	Mono
AC147651.4	0.0472108	-1.86449	0.01	0.037	1	Mono
AC064805.1	0.0472108	-1.24122	0.01	0.037	1	Mono
ZNF551	0.0472108	-1.49228	0.01	0.037	1	Mono
TBCC	0.0472126	-2.08457	0.022	0.059	1	Mono
GPS1	0.0472336	-1.05271	0.112	0.184	1	Mono
GADD45G	0.0474965	-2.02222	0.022	0.059	1	Mono
AC108134.3	0.0474965	-1.68064	0.022	0.059	1	Mono
MLF2	0.0475327	-1.02096	0.112	0.184	1	Mono
PDIK1L	0.0475969	-1.11348	0.01	0.037	1	Mono
UTP20	0.0475969	-1.33148	0.01	0.037	1	Mono
CLN6	0.0475969	-1.38965	0.01	0.037	1	Mono
FBXL19	0.0475969	-1.31136	0.01	0.037	1	Mono
HLA-DPB1	0.0477117	-1.78868	0.377	0.419	1	Mono
SP4	0.0479856	-1.41047	0.01	0.037	1	Mono
C1RL-AS1	0.0479856	-1.1553	0.01	0.037	1	Mono
CREB3	0.0480687	-2.03306	0.022	0.059	1	Mono
TNFRSF10A	0.0482873	-1.35169	0.042	0.088	1	Mono
G0S2	0.0485138	-1.23249	0.042	0.088	1	Mono
MRPS17	0.0486466	-1.57665	0.022	0.059	1	Mono
MED27	0.0486466	-1.42037	0.022	0.059	1	Mono
PTGS2	0.0487413	-1.18485	0.042	0.088	1	Mono
VPS26C	0.0487642	-1.00828	0.064	0.118	1	Mono
RHBDD2	0.0488515	-1.35024	0.058	0.11	1	Mono
NAF1	0.0492304	-1.77131	0.022	0.059	1	Mono
C2CD2L	0.0492304	-1.44335	0.022	0.059	1	Mono
TERF2IP	0.0493933	-1.01046	0.16	0.243	1	Mono
SLC35F5	0.0495245	-1.49197	0.022	0.059	1	Mono
CD3D	0.0495391	-4.42418	0.006	0.029	1	Mono
TRAC	0.0495391	-3.26759	0.006	0.029	1	Mono
ZNF428	0.04961	-1.30207	0.073	0.132	1	Mono
TRAPPC13	0.04982	-1.47819	0.022	0.059	1	Mono
ULK2	0.0499081	-1.90967	0.032	0.074	1	Mono
DDX3Y	1.34104e-17	-8.98018	0	0.472	3.20468e-13	Mac-C1QA
RPS4Y1	1.57232e-13	-7.89419	0	0.361	3.75737e-09	Mac-C1QA
IGHG1	2.17643e-13	-7.37132	0.007	0.389	5.20102e-09	Mac-C1QA
ARL4C	2.1656e-11	-4.47836	0.106	0.556	5.17513e-07	Mac-C1QA
COL3A1	3.44756e-11	-4.12907	0.021	0.389	8.23864e-07	Mac-C1QA
APOE	1.07529e-10	-2.48934	0.099	0.583	2.56962e-06	Mac-C1QA
GPR183	1.77217e-10	-2.48021	0.284	0.806	4.23496e-06	Mac-C1QA
IGLC2	2.62786e-10	-4.97619	0.014	0.333	6.27979e-06	Mac-C1QA
IGKC	4.88018e-10	-4.32661	0.177	0.667	1.16622e-05	Mac-C1QA
S100A10	1.00406e-09	3.39234	0.851	0.417	2.39941e-05	Mac-C1QA
ITGAX	8.24414e-09	-3.37079	0.035	0.361	0.00019701	Mac-C1QA
CALM2	1.28459e-08	1.44729	0.922	0.722	0.00030698	Mac-C1QA
CXCL3	1.84647e-08	-3.14963	0.142	0.556	0.00044125	Mac-C1QA
ARHGAP4	3.19314e-08	-2.17757	0.213	0.667	0.000763064	Mac-C1QA
IL1B	3.34695e-08	-3.72404	0.085	0.444	0.000799821	Mac-C1QA
S100A4	5.64385e-08	2.51542	0.872	0.611	0.00134871	Mac-C1QA
DCD	1.03266e-07	-6.96369	0	0.194	0.00246775	Mac-C1QA
ZNF331	1.47491e-07	-3.01346	0.156	0.528	0.0035246	Mac-C1QA
SAMSN1	2.9205e-07	-2.59717	0.121	0.472	0.00697911	Mac-C1QA
SOCS3	2.94241e-07	-3.6409	0.177	0.528	0.00703148	Mac-C1QA
CRIP1	4.50227e-07	2.61818	0.66	0.194	0.0107591	Mac-C1QA
IGHG4	7.52612e-07	-5.14297	0.043	0.306	0.0179852	Mac-C1QA
CD14	7.65791e-07	-1.25933	0.667	0.972	0.0183001	Mac-C1QA
CFLAR	1.05305e-06	-1.50252	0.34	0.75	0.0251647	Mac-C1QA
IGHG3	1.15723e-06	-3.62291	0.021	0.25	0.0276543	Mac-C1QA
SASH1	1.30284e-06	-2.41272	0.05	0.333	0.0311339	Mac-C1QA
LYPD3	1.33431e-06	-5.49747	0.007	0.194	0.0318861	Mac-C1QA
SLC2A3	1.34721e-06	-4.33342	0.085	0.389	0.0321943	Mac-C1QA
IGHG2	1.40391e-06	-5.5898	0.007	0.194	0.0335493	Mac-C1QA
PTGER4	1.45319e-06	-1.9237	0.085	0.417	0.0347269	Mac-C1QA
CXCL2	1.66312e-06	-2.88451	0.234	0.583	0.0397436	Mac-C1QA
BCL6	1.77904e-06	-3.28742	0.057	0.333	0.0425137	Mac-C1QA
VIM	2.07882e-06	1.51707	0.915	0.833	0.0496775	Mac-C1QA
PPP1R15B	2.83003e-06	-2.17679	0.184	0.528	0.0676293	Mac-C1QA
DUSP2	3.43942e-06	-3.14325	0.156	0.472	0.0821918	Mac-C1QA
SAT1	3.58969e-06	-1.73185	0.78	0.917	0.0857827	Mac-C1QA
RWDD1	3.60088e-06	5.41546	0.447	0.028	0.0860502	Mac-C1QA
S100A6	4.57121e-06	2.25741	0.851	0.694	0.109238	Mac-C1QA
TXNIP	4.77119e-06	1.33735	0.915	0.528	0.114017	Mac-C1QA
LAPTM5	5.56985e-06	-1.28604	0.638	0.944	0.133103	Mac-C1QA
BTG1	6.92538e-06	-1.92706	0.39	0.722	0.165496	Mac-C1QA
ZFP36	6.95729e-06	-1.96599	0.532	0.778	0.166258	Mac-C1QA
CCRL2	9.74315e-06	-4.89466	0.014	0.194	0.232832	Mac-C1QA
CCL3L1	1.07241e-05	-2.102	0.121	0.417	0.256273	Mac-C1QA
CXorf40A	1.14767e-05	-5.86138	0.007	0.167	0.27426	Mac-C1QA
SRGN	1.48312e-05	-1.52216	0.645	0.833	0.354422	Mac-C1QA
NNMT	1.57812e-05	-2.73125	0.014	0.194	0.377124	Mac-C1QA
ENPP2	2.01277e-05	-2.95584	0.035	0.25	0.480992	Mac-C1QA
CCL3	2.14638e-05	-1.62738	0.199	0.528	0.512921	Mac-C1QA
ICAM1	2.51602e-05	-2.30841	0.199	0.5	0.601254	Mac-C1QA
PIM3	2.73291e-05	-2.87444	0.078	0.333	0.653082	Mac-C1QA
NFKBIA	2.91483e-05	-1.57896	0.567	0.806	0.696557	Mac-C1QA
LYVE1	3.18655e-05	1.25442	0.816	0.472	0.761489	Mac-C1QA
SORL1	3.29572e-05	-3.68188	0.028	0.222	0.787579	Mac-C1QA
AHNAK	3.38177e-05	1.38562	0.794	0.611	0.808142	Mac-C1QA
SDC3	3.51465e-05	-1.28533	0.113	0.417	0.839896	Mac-C1QA
AREG	3.5452e-05	-3.58854	0.028	0.222	0.847195	Mac-C1QA
RRP12	3.95327e-05	-3.62547	0.028	0.222	0.944712	Mac-C1QA
SOD2	4.00055e-05	-1.94953	0.369	0.667	0.956011	Mac-C1QA
TNFAIP2	4.09981e-05	-1.48779	0.369	0.694	0.97973	Mac-C1QA
NAMPT	4.32732e-05	-2.2372	0.369	0.667	1	Mac-C1QA
WDR45B	5.41318e-05	-1.9859	0.156	0.444	1	Mac-C1QA
FOSL2	6.06065e-05	-3.29312	0.071	0.306	1	Mac-C1QA
LIPA	6.20697e-05	-1.59814	0.277	0.611	1	Mac-C1QA
BCL2A1	6.40263e-05	-3.47236	0.071	0.306	1	Mac-C1QA
MBLAC2	6.75138e-05	-4.73662	0	0.111	1	Mac-C1QA
CD72	6.75138e-05	-6.00909	0	0.111	1	Mac-C1QA
PTGDS	6.75138e-05	-5.7231	0	0.111	1	Mac-C1QA
TTTY15	6.75138e-05	-5.73204	0	0.111	1	Mac-C1QA
TTTY14	6.75138e-05	-5.23575	0	0.111	1	Mac-C1QA
KDM5D	6.75138e-05	-5.62514	0	0.111	1	Mac-C1QA
ABCA1	7.30528e-05	-2.14505	0.248	0.556	1	Mac-C1QA
ARSA	7.46019e-05	-2.49415	0.043	0.25	1	Mac-C1QA
TNFAIP3	7.52487e-05	-2.24578	0.241	0.528	1	Mac-C1QA
ASAH1	7.67608e-05	-1.13581	0.404	0.722	1	Mac-C1QA
DUS3L	7.69457e-05	-4.3297	0.014	0.167	1	Mac-C1QA
DPYSL2	8.65966e-05	1.34098	0.688	0.361	1	Mac-C1QA
DYNLL1	8.99729e-05	1.64512	0.709	0.5	1	Mac-C1QA
SDS	9.16908e-05	-7.10291	0.007	0.139	1	Mac-C1QA
CREM	9.75834e-05	-2.23066	0.163	0.444	1	Mac-C1QA
EMP1	0.000101101	2.03439	0.582	0.222	1	Mac-C1QA
EXT2	0.000111047	-3.65223	0.007	0.139	1	Mac-C1QA
GADD45B	0.000121323	-1.25866	0.489	0.833	1	Mac-C1QA
CD83	0.000124278	-1.18365	0.376	0.722	1	Mac-C1QA
LY86	0.000129072	-1.47365	0.177	0.472	1	Mac-C1QA
RGS2	0.000130981	-1.02967	0.355	0.639	1	Mac-C1QA
VEGFA	0.000133153	-3.07564	0.099	0.333	1	Mac-C1QA
CXCR4	0.00015092	-2.43881	0.106	0.361	1	Mac-C1QA
RHOU	0.000154192	-2.73911	0.05	0.25	1	Mac-C1QA
EMD	0.00016035	-2.97896	0.064	0.278	1	Mac-C1QA
MIDN	0.000165758	-1.80607	0.284	0.583	1	Mac-C1QA
ARID3A	0.00016771	-1.55894	0.085	0.333	1	Mac-C1QA
ALOX5AP	0.000188835	1.45738	0.681	0.361	1	Mac-C1QA
BCL3	0.000198751	-2.3204	0.113	0.361	1	Mac-C1QA
C11orf96	0.000200139	-3.3946	0.028	0.194	1	Mac-C1QA
ATP1B3	0.000200862	-2.31635	0.319	0.583	1	Mac-C1QA
LRRC25	0.000212653	-1.45057	0.106	0.361	1	Mac-C1QA
ZBTB10	0.000215935	-1.67077	0.142	0.417	1	Mac-C1QA
PRKAR2A	0.000217321	-2.55633	0.113	0.361	1	Mac-C1QA
SNN	0.000234529	-1.66941	0.078	0.306	1	Mac-C1QA
PLEKHG2	0.000236527	-3.1634	0.071	0.278	1	Mac-C1QA
JUNB	0.000244356	-1.50528	0.546	0.806	1	Mac-C1QA
TGFBI	0.000250214	1.32582	0.766	0.639	1	Mac-C1QA
CYTOR	0.000254314	-2.74752	0.028	0.194	1	Mac-C1QA
BAK1	0.000254314	-2.33799	0.028	0.194	1	Mac-C1QA
OLFML2B	0.00026738	-1.41736	0.05	0.25	1	Mac-C1QA
STX11	0.000276216	-2.80401	0.071	0.278	1	Mac-C1QA
ZNF267	0.000302482	-1.21108	0.113	0.361	1	Mac-C1QA
LILRB2	0.000305476	-1.30274	0.248	0.556	1	Mac-C1QA
THBD	0.000306054	-2.92308	0.071	0.278	1	Mac-C1QA
SPARC	0.000316312	-2.83161	0.043	0.222	1	Mac-C1QA
PLTP	0.000356272	-1.67475	0.397	0.667	1	Mac-C1QA
NCBP2-AS2	0.000375934	-3.79241	0.021	0.167	1	Mac-C1QA
MYL6B	0.000389862	-3.2377	0.021	0.167	1	Mac-C1QA
CALM1	0.000393807	1.06474	0.759	0.556	1	Mac-C1QA
XIST	0.000398538	1.51107	0.582	0.194	1	Mac-C1QA
ALDH16A1	0.000414682	-1.76575	0.071	0.278	1	Mac-C1QA
P2RY14	0.000460174	2.22565	0.454	0.139	1	Mac-C1QA
RAB20	0.000464686	-1.75664	0.043	0.222	1	Mac-C1QA
NR4A3	0.000468542	-1.27782	0.106	0.333	1	Mac-C1QA
GSAP	0.000477022	-1.30122	0.121	0.361	1	Mac-C1QA
PID1	0.000487713	-1.36757	0.184	0.472	1	Mac-C1QA
IL18BP	0.000501712	-2.00423	0.021	0.167	1	Mac-C1QA
PLAUR	0.000509386	-2.73406	0.305	0.528	1	Mac-C1QA
AL139246.5	0.000544373	-3.5056	0.035	0.194	1	Mac-C1QA
PPARD	0.00055292	-4.50278	0.014	0.139	1	Mac-C1QA
JUND	0.000555488	-1.38331	0.702	0.889	1	Mac-C1QA
SATB1	0.000567476	-1.9034	0.057	0.25	1	Mac-C1QA
AC044849.1	0.000575463	-4.70268	0.014	0.139	1	Mac-C1QA
NFKB1	0.000581255	-2.40191	0.149	0.389	1	Mac-C1QA
HIST2H2AA4	0.000583496	-6.34865	0	0.083	1	Mac-C1QA
CRABP2	0.000583496	-6.18453	0	0.083	1	Mac-C1QA
SDC1	0.000583496	-6.00049	0	0.083	1	Mac-C1QA
RBKS	0.000583496	-4.33881	0	0.083	1	Mac-C1QA
QPCT	0.000583496	-4.11271	0	0.083	1	Mac-C1QA
CISH	0.000583496	-5.48455	0	0.083	1	Mac-C1QA
TOR2A	0.000583496	-4.44904	0	0.083	1	Mac-C1QA
DNAJC24	0.000583496	-4.23717	0	0.083	1	Mac-C1QA
FOLR3	0.000583496	-5.88753	0	0.083	1	Mac-C1QA
HCAR2	0.000583496	-5.14272	0	0.083	1	Mac-C1QA
POSTN	0.000583496	-5.68836	0	0.083	1	Mac-C1QA
AL121603.2	0.000583496	-4.94415	0	0.083	1	Mac-C1QA
RIOX1	0.000583496	-4.61758	0	0.083	1	Mac-C1QA
DUS2	0.000583496	-4.47724	0	0.083	1	Mac-C1QA
C17orf107	0.000583496	-5.37626	0	0.083	1	Mac-C1QA
CCL14	0.000583496	-5.94001	0	0.083	1	Mac-C1QA
SOCS7	0.000583496	-4.11978	0	0.083	1	Mac-C1QA
ZNF700	0.000583496	-4.8892	0	0.083	1	Mac-C1QA
EIF1AY	0.000583496	-4.97665	0	0.083	1	Mac-C1QA
AC092803.2	0.00059886	-3.67534	0.014	0.139	1	Mac-C1QA
NRP2	0.00059889	-1.03967	0.326	0.611	1	Mac-C1QA
GLA	0.000601431	-2.26284	0.113	0.333	1	Mac-C1QA
GAK	0.000607551	-1.85231	0.106	0.333	1	Mac-C1QA
FNBP1L	0.000616012	-1.9881	0.035	0.194	1	Mac-C1QA
PPIF	0.000616012	-2.98728	0.035	0.194	1	Mac-C1QA
DERL2	0.00062072	-2.09058	0.106	0.333	1	Mac-C1QA
DEFA3	0.00062314	-3.69779	0.014	0.139	1	Mac-C1QA
TXNDC16	0.000635244	-3.38064	0.035	0.194	1	Mac-C1QA
NEAT1	0.000647486	-1.23148	0.766	0.917	1	Mac-C1QA
RAD51C	0.000655033	-2.69682	0.035	0.194	1	Mac-C1QA
C15orf48	0.000674471	-2.84006	0.014	0.139	1	Mac-C1QA
MAP3K8	0.000690684	-1.89717	0.199	0.444	1	Mac-C1QA
BHLHE40	0.000704527	-1.64219	0.149	0.389	1	Mac-C1QA
CXCL8	0.00072117	-1.3676	0.291	0.556	1	Mac-C1QA
GRASP	0.000735026	-2.79542	0.099	0.306	1	Mac-C1QA
FAM193B	0.000740065	-2.76915	0.035	0.194	1	Mac-C1QA
SGK1	0.000764733	-1.64586	0.305	0.556	1	Mac-C1QA
PLSCR1	0.000784957	-1.65152	0.142	0.389	1	Mac-C1QA
AOAH	0.00081743	-2.01668	0.092	0.306	1	Mac-C1QA
TMEM186	0.000820458	-3.96343	0.007	0.111	1	Mac-C1QA
RGPD5	0.000858836	-3.62446	0.007	0.111	1	Mac-C1QA
GPR84	0.000858836	-3.90791	0.007	0.111	1	Mac-C1QA
PTGIR	0.000858836	-3.27459	0.007	0.111	1	Mac-C1QA
TRPV4	0.000858836	-3.44082	0.007	0.111	1	Mac-C1QA
NFKBIE	0.000860767	-2.08229	0.035	0.194	1	Mac-C1QA
SDC2	0.000860767	-2.46592	0.035	0.194	1	Mac-C1QA
EMB	0.000869902	1.49034	0.674	0.417	1	Mac-C1QA
HBEGF	0.000880259	-1.40886	0.142	0.389	1	Mac-C1QA
CXCL14	0.000898872	-2.15115	0.007	0.111	1	Mac-C1QA
CA1	0.000898872	-2.00351	0.007	0.111	1	Mac-C1QA
DOCK6	0.000898872	-1.57947	0.007	0.111	1	Mac-C1QA
ARID1B	0.00092453	-1.1477	0.277	0.556	1	Mac-C1QA
RALGDS	0.000971427	-1.85147	0.156	0.389	1	Mac-C1QA
JMY	0.000989975	-1.73217	0.078	0.278	1	Mac-C1QA
RNF144B	0.00104632	-1.54336	0.149	0.389	1	Mac-C1QA
ATP2B1-AS1	0.00106084	-2.18729	0.163	0.389	1	Mac-C1QA
RAB8A	0.00113035	-1.72207	0.17	0.417	1	Mac-C1QA
IFNGR2	0.00114583	-2.0896	0.156	0.389	1	Mac-C1QA
CXCL12	0.00116398	-1.0132	0.277	0.583	1	Mac-C1QA
ALG13	0.00117658	-1.13196	0.206	0.472	1	Mac-C1QA
DPYSL3	0.00118932	5.31715	0.241	0	1	Mac-C1QA
NINJ1	0.00119034	-1.00855	0.305	0.611	1	Mac-C1QA
IER3	0.00121471	-1.07982	0.489	0.722	1	Mac-C1QA
PRDM1	0.00122487	-1.19493	0.113	0.333	1	Mac-C1QA
IER2	0.0012261	-1.31256	0.475	0.694	1	Mac-C1QA
CSRNP1	0.00123486	-2.41313	0.199	0.417	1	Mac-C1QA
FILIP1L	0.00123693	3.10986	0.355	0.083	1	Mac-C1QA
FCN1	0.00128328	-3.47079	0.028	0.167	1	Mac-C1QA
RILPL2	0.0013488	-1.96379	0.156	0.389	1	Mac-C1QA
NCF1	0.00135266	1.86105	0.518	0.25	1	Mac-C1QA
STX4	0.00141372	-2.04012	0.163	0.389	1	Mac-C1QA
CD93	0.00141989	-1.76164	0.17	0.417	1	Mac-C1QA
TAZ	0.00145854	-2.50243	0.043	0.194	1	Mac-C1QA
ABI3	0.00150275	-2.04334	0.028	0.167	1	Mac-C1QA
TNFRSF1B	0.00157736	-1.09692	0.369	0.611	1	Mac-C1QA
PDE4B	0.0015851	-2.70608	0.043	0.194	1	Mac-C1QA
GBP2	0.0015851	-2.60568	0.043	0.194	1	Mac-C1QA
POLR2A	0.00162833	-1.05968	0.191	0.444	1	Mac-C1QA
TFRC	0.00168642	-3.81702	0.092	0.278	1	Mac-C1QA
ATP13A1	0.0017217	-1.81526	0.043	0.194	1	Mac-C1QA
ZNF276	0.00173534	-2.36605	0.057	0.222	1	Mac-C1QA
AC058791.1	0.00176958	-2.2711	0.043	0.194	1	Mac-C1QA
ATP11C	0.00184672	-2.14827	0.057	0.222	1	Mac-C1QA
NCL	0.00186553	1.2843	0.631	0.361	1	Mac-C1QA
ELL2	0.00191556	-2.00219	0.128	0.333	1	Mac-C1QA
FHIT	0.00192068	-2.07115	0.043	0.194	1	Mac-C1QA
HGF	0.00195576	-2.05528	0.092	0.278	1	Mac-C1QA
SMARCA2	0.00196501	3.45147	0.298	0.056	1	Mac-C1QA
DDX55	0.00197362	-2.12571	0.043	0.194	1	Mac-C1QA
ZFP36L1	0.00202121	-1.12824	0.709	0.944	1	Mac-C1QA
CCL4	0.00204484	-1.34481	0.22	0.444	1	Mac-C1QA
FLYWCH2	0.00206404	-1.95806	0.057	0.222	1	Mac-C1QA
CDC37	0.00209157	-1.34919	0.262	0.528	1	Mac-C1QA
CACNA2D3	0.00212014	-3.47126	0.021	0.139	1	Mac-C1QA
EREG	0.0021932	-4.27546	0.021	0.139	1	Mac-C1QA
CD69	0.0021932	-3.99139	0.021	0.139	1	Mac-C1QA
IQCN	0.00226856	-3.47322	0.021	0.139	1	Mac-C1QA
TSPO	0.00235857	1.40874	0.667	0.5	1	Mac-C1QA
CTSL	0.00240648	-2.26377	0.433	0.639	1	Mac-C1QA
PFKFB3	0.00245968	-2.13106	0.092	0.278	1	Mac-C1QA
AL118558.3	0.00250911	-2.45937	0.021	0.139	1	Mac-C1QA
AC006449.6	0.00250911	-3.18769	0.021	0.139	1	Mac-C1QA
ZSCAN18	0.00250911	-2.43986	0.021	0.139	1	Mac-C1QA
SF3A1	0.00256316	-1.10845	0.092	0.278	1	Mac-C1QA
S100A11	0.00262845	1.25647	0.823	0.75	1	Mac-C1QA
TMEM167B	0.00267061	-1.9924	0.092	0.278	1	Mac-C1QA
ZNF26	0.0026822	-2.2797	0.021	0.139	1	Mac-C1QA
ICAM4	0.00277277	-1.77309	0.021	0.139	1	Mac-C1QA
ATP1B1	0.00278153	-1.12682	0.22	0.472	1	Mac-C1QA
H2AFJ	0.00290249	-1.27519	0.184	0.417	1	Mac-C1QA
MRPS25	0.00291841	-2.77026	0.064	0.222	1	Mac-C1QA
KDELR2	0.00296626	-1.95933	0.156	0.361	1	Mac-C1QA
REEP4	0.00296871	-1.69233	0.057	0.222	1	Mac-C1QA
C3	0.00302199	-2.68017	0.035	0.167	1	Mac-C1QA
TTYH3	0.00309179	-1.68705	0.184	0.389	1	Mac-C1QA
COLEC12	0.00310342	1.26145	0.631	0.417	1	Mac-C1QA
TMEM68	0.00310867	-3.09452	0.035	0.167	1	Mac-C1QA
GPI	0.00315242	-1.86878	0.128	0.333	1	Mac-C1QA
LAIR1	0.00322626	-1.21578	0.298	0.556	1	Mac-C1QA
CLCN5	0.00328886	-2.30681	0.035	0.167	1	Mac-C1QA
ATP5MG	0.00332926	1.00214	0.738	0.528	1	Mac-C1QA
PLEC	0.0033634	2.12641	0.383	0.139	1	Mac-C1QA
ZBTB1	0.00339848	-1.15181	0.191	0.417	1	Mac-C1QA
MARCO	0.00343723	2.06977	0.411	0.167	1	Mac-C1QA
DENND4A	0.0034491	-1.6178	0.128	0.333	1	Mac-C1QA
SSBP2	0.00350959	-2.06363	0.064	0.222	1	Mac-C1QA
JAML	0.00361697	-1.48063	0.113	0.306	1	Mac-C1QA
AC020916.1	0.00372209	-3.40609	0.071	0.222	1	Mac-C1QA
HBD	0.0037231	-2.43517	0.05	0.194	1	Mac-C1QA
CLASRP	0.0037231	-2.41121	0.05	0.194	1	Mac-C1QA
IGFBP5	0.00372839	-4.32376	0.014	0.111	1	Mac-C1QA
OXSM	0.00372839	-3.5107	0.014	0.111	1	Mac-C1QA
CCDC71L	0.00378171	-2.53429	0.035	0.167	1	Mac-C1QA
RGS1	0.00379092	-2.26099	0.262	0.444	1	Mac-C1QA
SNAPC1	0.00381667	-2.33244	0.05	0.194	1	Mac-C1QA
PRPF19	0.00384433	-2.17008	0.064	0.222	1	Mac-C1QA
MRRF	0.00388799	-2.05595	0.035	0.167	1	Mac-C1QA
GAA	0.00388994	-1.10567	0.27	0.5	1	Mac-C1QA
PHPT1	0.00390413	2.31162	0.369	0.139	1	Mac-C1QA
PCBD2	0.00410873	-2.12274	0.035	0.167	1	Mac-C1QA
HOTAIRM1	0.00411033	-1.92913	0.05	0.194	1	Mac-C1QA
UBE2M	0.00415159	3.29224	0.241	0.028	1	Mac-C1QA
SNAP47	0.00416484	-3.96645	0.014	0.111	1	Mac-C1QA
NBEAL2	0.00416484	-3.29828	0.014	0.111	1	Mac-C1QA
SLC7A5	0.00416484	-3.39371	0.014	0.111	1	Mac-C1QA
IGLC3	0.00416484	-3.52694	0.014	0.111	1	Mac-C1QA
DSTN	0.00416928	1.42018	0.546	0.306	1	Mac-C1QA
GPR160	0.00422331	-2.30703	0.035	0.167	1	Mac-C1QA
ATP6V1B2	0.00422892	-1.72276	0.227	0.444	1	Mac-C1QA
EDEM1	0.00430345	-1.63885	0.064	0.222	1	Mac-C1QA
CD180	0.00431734	-2.03303	0.05	0.194	1	Mac-C1QA
ABCG1	0.00431734	-2.16363	0.05	0.194	1	Mac-C1QA
LINC00877	0.00432032	-2.86002	0.014	0.111	1	Mac-C1QA
EXOSC3	0.00432032	-2.97622	0.014	0.111	1	Mac-C1QA
TMCC3	0.00432032	-2.50809	0.014	0.111	1	Mac-C1QA
AC008105.3	0.00432032	-2.96395	0.014	0.111	1	Mac-C1QA
ITPKC	0.00432032	-2.89822	0.014	0.111	1	Mac-C1QA
B4GALT7	0.00448104	-2.28895	0.014	0.111	1	Mac-C1QA
CHN2	0.00448104	-1.73275	0.014	0.111	1	Mac-C1QA
CRTC3	0.00458466	-1.35823	0.035	0.167	1	Mac-C1QA
GOLPH3	0.00462001	-1.47725	0.099	0.278	1	Mac-C1QA
STK10	0.00462001	-1.6704	0.099	0.278	1	Mac-C1QA
RBM15B	0.00464561	-1.83866	0.05	0.194	1	Mac-C1QA
SEMA4D	0.0047112	-1.32707	0.035	0.167	1	Mac-C1QA
MPDU1	0.00478333	-1.19237	0.177	0.389	1	Mac-C1QA
PET100	0.00478605	1.69803	0.475	0.25	1	Mac-C1QA
RABL6	0.00480996	-2.42115	0.106	0.278	1	Mac-C1QA
TMEM51	0.00481883	-1.68553	0.014	0.111	1	Mac-C1QA
SLC16A10	0.00481883	-1.66594	0.014	0.111	1	Mac-C1QA
PLXNC1	0.00484088	-1.32913	0.035	0.167	1	Mac-C1QA
TMEM170B	0.00487684	-1.48862	0.05	0.194	1	Mac-C1QA
CHD1	0.00492193	-1.74341	0.206	0.417	1	Mac-C1QA
LSM14B	0.00494681	-2.97707	0.071	0.222	1	Mac-C1QA
CAPG	0.00495382	2.48572	0.333	0.111	1	Mac-C1QA
ISG20	0.00499622	-1.62548	0.014	0.111	1	Mac-C1QA
TRAPPC2B	0.00499622	-1.41332	0.014	0.111	1	Mac-C1QA
CAST	0.00500179	1.1175	0.752	0.611	1	Mac-C1QA
SERPINF1	0.00503046	2.02752	0.348	0.111	1	Mac-C1QA
NPPA-AS1	0.00516121	-4.64767	0	0.056	1	Mac-C1QA
MCOLN2	0.00516121	-5.39564	0	0.056	1	Mac-C1QA
AC096677.1	0.00516121	-4.75987	0	0.056	1	Mac-C1QA
PIK3C2B	0.00516121	-4.44477	0	0.056	1	Mac-C1QA
JMJD4	0.00516121	-4.59951	0	0.056	1	Mac-C1QA
TGFA	0.00516121	-3.92851	0	0.056	1	Mac-C1QA
ADRA2B	0.00516121	-4.9341	0	0.056	1	Mac-C1QA
SNORC	0.00516121	-4.64234	0	0.056	1	Mac-C1QA
GHRL	0.00516121	-3.98947	0	0.056	1	Mac-C1QA
ALS2CL	0.00516121	-5.2126	0	0.056	1	Mac-C1QA
B4GALT4	0.00516121	-3.81752	0	0.056	1	Mac-C1QA
PLSCR4	0.00516121	-4.64767	0	0.056	1	Mac-C1QA
AC069224.1	0.00516121	-3.88441	0	0.056	1	Mac-C1QA
CTBP1-AS	0.00516121	-4.7302	0	0.056	1	Mac-C1QA
AC098829.1	0.00516121	-4.2776	0	0.056	1	Mac-C1QA
JCHAIN	0.00516121	-5.75629	0	0.056	1	Mac-C1QA
PLAC8	0.00516121	-5.21928	0	0.056	1	Mac-C1QA
AC004069.1	0.00516121	-5.48454	0	0.056	1	Mac-C1QA
CPE	0.00516121	-4.34934	0	0.056	1	Mac-C1QA
AC008937.3	0.00516121	-4.46781	0	0.056	1	Mac-C1QA
SCAMP1-AS1	0.00516121	-3.85813	0	0.056	1	Mac-C1QA
ID4	0.00516121	-4.42918	0	0.056	1	Mac-C1QA
DDO	0.00516121	-4.27438	0	0.056	1	Mac-C1QA
LAMA4	0.00516121	-4.31789	0	0.056	1	Mac-C1QA
GJA1	0.00516121	-6.07949	0	0.056	1	Mac-C1QA
AL358852.1	0.00516121	-3.74021	0	0.056	1	Mac-C1QA
LANCL2	0.00516121	-3.697	0	0.056	1	Mac-C1QA
ABCB4	0.00516121	-4.6207	0	0.056	1	Mac-C1QA
CAV1	0.00516121	-5.07113	0	0.056	1	Mac-C1QA
BPGM	0.00516121	-4.34601	0	0.056	1	Mac-C1QA
ARHGEF5	0.00516121	-5.81358	0	0.056	1	Mac-C1QA
AC144652.1	0.00516121	-5.52507	0	0.056	1	Mac-C1QA
AC011899.2	0.00516121	-4.57408	0	0.056	1	Mac-C1QA
PLCXD1	0.00516121	-4.97798	0	0.056	1	Mac-C1QA
AC100810.3	0.00516121	-3.39874	0	0.056	1	Mac-C1QA
KBTBD11	0.00516121	-4.3639	0	0.056	1	Mac-C1QA
CTHRC1	0.00516121	-4.64234	0	0.056	1	Mac-C1QA
WDYHV1	0.00516121	-4.85159	0	0.056	1	Mac-C1QA
ZNF16	0.00516121	-4.1287	0	0.056	1	Mac-C1QA
CBWD6	0.00516121	-4.36662	0	0.056	1	Mac-C1QA
DNLZ	0.00516121	-5.17095	0	0.056	1	Mac-C1QA
DUSP8	0.00516121	-5.43721	0	0.056	1	Mac-C1QA
AC068580.4	0.00516121	-4.24133	0	0.056	1	Mac-C1QA
LRRC32	0.00516121	-4.31789	0	0.056	1	Mac-C1QA
INPP5F	0.00516121	-3.88441	0	0.056	1	Mac-C1QA
VAMP1	0.00516121	-4.48885	0	0.056	1	Mac-C1QA
ALG10	0.00516121	-4.49599	0	0.056	1	Mac-C1QA
AC068768.1	0.00516121	-3.8721	0	0.056	1	Mac-C1QA
UNC79	0.00516121	-5.46028	0	0.056	1	Mac-C1QA
SPTBN5	0.00516121	-3.81752	0	0.056	1	Mac-C1QA
SPATA5L1	0.00516121	-4.18132	0	0.056	1	Mac-C1QA
RAB40C	0.00516121	-3.951	0	0.056	1	Mac-C1QA
AC106739.2	0.00516121	-5.7724	0	0.056	1	Mac-C1QA
GPT2	0.00516121	-4.25206	0	0.056	1	Mac-C1QA
P2RX1	0.00516121	-4.63898	0	0.056	1	Mac-C1QA
ERBB2	0.00516121	-3.99597	0	0.056	1	Mac-C1QA
FBF1	0.00516121	-4.44282	0	0.056	1	Mac-C1QA
ZNF343	0.00516121	-4.96591	0	0.056	1	Mac-C1QA
NAPB	0.00516121	-5.21405	0	0.056	1	Mac-C1QA
AC027307.2	0.00516121	-4.661	0	0.056	1	Mac-C1QA
ADGRE1	0.00516121	-5.26519	0	0.056	1	Mac-C1QA
P2RY11	0.00516121	-5.87994	0	0.056	1	Mac-C1QA
ZNF790	0.00516121	-4.06466	0	0.056	1	Mac-C1QA
C19orf81	0.00516121	-4.64234	0	0.056	1	Mac-C1QA
GSTT2B	0.00516121	-4.28878	0	0.056	1	Mac-C1QA
NEFH	0.00516121	-4.23563	0	0.056	1	Mac-C1QA
PLA2G6	0.00516121	-4.35929	0	0.056	1	Mac-C1QA
N6AMT1	0.00516121	-3.99896	0	0.056	1	Mac-C1QA
IL1A	0.00516121	-4.77258	0	0.056	1	Mac-C1QA
AC004825.2	0.00516121	-4.13869	0	0.056	1	Mac-C1QA
CBARP	0.00516121	-4.50294	0	0.056	1	Mac-C1QA
ZFY	0.00516121	-4.48885	0	0.056	1	Mac-C1QA
UTY	0.00516121	-4.51631	0	0.056	1	Mac-C1QA
NFAM1	0.00539111	-2.27337	0.071	0.222	1	Mac-C1QA
PER1	0.00554499	-2.45324	0.184	0.361	1	Mac-C1QA
TOP1	0.00556973	-1.03297	0.27	0.5	1	Mac-C1QA
SGMS2	0.00565721	4.4406	0.184	0	1	Mac-C1QA
PTPN1	0.00573506	-2.2566	0.121	0.306	1	Mac-C1QA
IL1R2	0.00583222	-4.44537	0.028	0.139	1	Mac-C1QA
SH3BP2	0.00583666	-1.36281	0.121	0.306	1	Mac-C1QA
FAM91A1	0.00589429	-1.73465	0.206	0.389	1	Mac-C1QA
AC242426.2	0.00589943	-3.93216	0.007	0.083	1	Mac-C1QA
SLC30A6	0.00589943	-5.2698	0.007	0.083	1	Mac-C1QA
PDE7A	0.00589943	-3.46677	0.007	0.083	1	Mac-C1QA
CLEC16A	0.00589943	-3.75423	0.007	0.083	1	Mac-C1QA
ARMC5	0.00589943	-4.21928	0.007	0.083	1	Mac-C1QA
BCKDHA	0.00589943	-4.12732	0.007	0.083	1	Mac-C1QA
SNAI1	0.00602588	-2.22494	0.057	0.194	1	Mac-C1QA
STK36	0.00615957	-4.11108	0.007	0.083	1	Mac-C1QA
CHCHD6	0.00615957	-3.49241	0.007	0.083	1	Mac-C1QA
PTX3	0.00615957	-4.30928	0.007	0.083	1	Mac-C1QA
CDH23	0.00615957	-3.57968	0.007	0.083	1	Mac-C1QA
AREL1	0.00615957	-4.14299	0.007	0.083	1	Mac-C1QA
MPO	0.00615957	-4.32145	0.007	0.083	1	Mac-C1QA
KCNJ2	0.00615957	-3.11267	0.007	0.083	1	Mac-C1QA
DSEL	0.00615957	-4.00938	0.007	0.083	1	Mac-C1QA
PHLDB3	0.00615957	-2.96484	0.007	0.083	1	Mac-C1QA
U62317.5	0.00615957	-3.84069	0.007	0.083	1	Mac-C1QA
NFKB2	0.00616592	-2.9829	0.057	0.194	1	Mac-C1QA
FXYD6	0.00616637	2.31698	0.305	0.083	1	Mac-C1QA
MMP9	0.00618288	-3.92691	0.028	0.139	1	Mac-C1QA
STAG2	0.0062505	-1.24175	0.277	0.528	1	Mac-C1QA
EBI3	0.00626023	-1.00232	0.064	0.222	1	Mac-C1QA
KLF6	0.00632001	-1.05659	0.631	0.833	1	Mac-C1QA
IL10	0.00632627	-4.95639	0.043	0.167	1	Mac-C1QA
AC016831.1	0.00636523	-2.13459	0.028	0.139	1	Mac-C1QA
TAF4	0.00636523	-2.62666	0.028	0.139	1	Mac-C1QA
ACKR1	0.00643	-3.21218	0.007	0.083	1	Mac-C1QA
ADA	0.00643	-3.30235	0.007	0.083	1	Mac-C1QA
SLC44A2	0.00643	-3.54255	0.007	0.083	1	Mac-C1QA
RANBP2	0.00649183	-1.919	0.255	0.472	1	Mac-C1QA
SERPINA1	0.00652517	-1.81511	0.071	0.222	1	Mac-C1QA
[truncated: 4,169 more rows]
