# Supplementary material for: Single‐cell RNA sequencing reveals the CRTAC1 + population actively contributes to the pathogenesis of spinal ligament degeneration by SPP1 + macrophage
Source: Aging Cell. 2024 Aug 19;23(12):e14320. doi: 10.1111/acel.14320 (PMC11634701; doi:10.1111/acel.14320)
Supplement: Supplementary file 7 — Table S12. [file ACEL-23-e14320-s007.xlsx]

## Sheet: Sheet1
source	target	ligand	receptor	prob	pval	interaction_name	interaction_name_2	pathway_name	annotation	evidence	p_adjusted
C02-CRTAC1	C02-CRTAC1	TGFB1	TGFbR1_R2	0.000214465	0	TGFB1_TGFBR1_TGFBR2	TGFB1 - (TGFBR1+TGFBR2)	TGFb	Secreted Signaling	KEGG: hsa04350	0
CD4-T	C02-CRTAC1	TGFB1	TGFbR1_R2	0.00332516	0	TGFB1_TGFBR1_TGFBR2	TGFB1 - (TGFBR1+TGFBR2)	TGFb	Secreted Signaling	KEGG: hsa04350	0
cDC	C02-CRTAC1	TGFB1	TGFbR1_R2	0.00260044	0	TGFB1_TGFBR1_TGFBR2	TGFB1 - (TGFBR1+TGFBR2)	TGFb	Secreted Signaling	KEGG: hsa04350	0
F01-CTHRC1	C02-CRTAC1	TGFB1	TGFbR1_R2	0.000257276	0	TGFB1_TGFBR1_TGFBR2	TGFB1 - (TGFBR1+TGFBR2)	TGFb	Secreted Signaling	KEGG: hsa04350	0
F02-CXCL14	C02-CRTAC1	TGFB1	TGFbR1_R2	0.00023348	0	TGFB1_TGFBR1_TGFBR2	TGFB1 - (TGFBR1+TGFBR2)	TGFb	Secreted Signaling	KEGG: hsa04350	0
Macrophage	C02-CRTAC1	TGFB1	TGFbR1_R2	0.00116745	0	TGFB1_TGFBR1_TGFBR2	TGFB1 - (TGFBR1+TGFBR2)	TGFb	Secreted Signaling	KEGG: hsa04350	0
Monocyte	C02-CRTAC1	TGFB1	TGFbR1_R2	0.00130403	0	TGFB1_TGFBR1_TGFBR2	TGFB1 - (TGFBR1+TGFBR2)	TGFb	Secreted Signaling	KEGG: hsa04350	0
Neu	C02-CRTAC1	TGFB1	TGFbR1_R2	0.00183187	0	TGFB1_TGFBR1_TGFBR2	TGFB1 - (TGFBR1+TGFBR2)	TGFb	Secreted Signaling	KEGG: hsa04350	0
Plasma B	C02-CRTAC1	TGFB1	TGFbR1_R2	0.000121919	0	TGFB1_TGFBR1_TGFBR2	TGFB1 - (TGFBR1+TGFBR2)	TGFb	Secreted Signaling	KEGG: hsa04350	0
T-MT2A	C02-CRTAC1	TGFB1	TGFbR1_R2	0.00155828	0	TGFB1_TGFBR1_TGFBR2	TGFB1 - (TGFBR1+TGFBR2)	TGFb	Secreted Signaling	KEGG: hsa04350	0
C02-CRTAC1	F01-CTHRC1	TGFB1	TGFbR1_R2	7.75853e-05	0	TGFB1_TGFBR1_TGFBR2	TGFB1 - (TGFBR1+TGFBR2)	TGFb	Secreted Signaling	KEGG: hsa04350	0
CD4-T	F01-CTHRC1	TGFB1	TGFbR1_R2	0.00120928	0	TGFB1_TGFBR1_TGFBR2	TGFB1 - (TGFBR1+TGFBR2)	TGFb	Secreted Signaling	KEGG: hsa04350	0
cDC	F01-CTHRC1	TGFB1	TGFbR1_R2	0.000944367	0	TGFB1_TGFBR1_TGFBR2	TGFB1 - (TGFBR1+TGFBR2)	TGFb	Secreted Signaling	KEGG: hsa04350	0
F01-CTHRC1	F01-CTHRC1	TGFB1	TGFbR1_R2	9.30903e-05	0	TGFB1_TGFBR1_TGFBR2	TGFB1 - (TGFBR1+TGFBR2)	TGFb	Secreted Signaling	KEGG: hsa04350	0
F02-CXCL14	F01-CTHRC1	TGFB1	TGFbR1_R2	8.44531e-05	0	TGFB1_TGFBR1_TGFBR2	TGFB1 - (TGFBR1+TGFBR2)	TGFb	Secreted Signaling	KEGG: hsa04350	0
Macrophage	F01-CTHRC1	TGFB1	TGFbR1_R2	0.000422773	0	TGFB1_TGFBR1_TGFBR2	TGFB1 - (TGFBR1+TGFBR2)	TGFb	Secreted Signaling	KEGG: hsa04350	0
Monocyte	F01-CTHRC1	TGFB1	TGFbR1_R2	0.000472362	0	TGFB1_TGFBR1_TGFBR2	TGFB1 - (TGFBR1+TGFBR2)	TGFb	Secreted Signaling	KEGG: hsa04350	0
Neu	F01-CTHRC1	TGFB1	TGFbR1_R2	0.000664251	0	TGFB1_TGFBR1_TGFBR2	TGFB1 - (TGFBR1+TGFBR2)	TGFb	Secreted Signaling	KEGG: hsa04350	0
Plasma B	F01-CTHRC1	TGFB1	TGFbR1_R2	4.40606e-05	0	TGFB1_TGFBR1_TGFBR2	TGFB1 - (TGFBR1+TGFBR2)	TGFb	Secreted Signaling	KEGG: hsa04350	0
T-MT2A	F01-CTHRC1	TGFB1	TGFbR1_R2	0.000564739	0	TGFB1_TGFBR1_TGFBR2	TGFB1 - (TGFBR1+TGFBR2)	TGFb	Secreted Signaling	KEGG: hsa04350	0
C02-CRTAC1	T01-GPX3	TGFB1	TGFbR1_R2	0.000236314	0	TGFB1_TGFBR1_TGFBR2	TGFB1 - (TGFBR1+TGFBR2)	TGFb	Secreted Signaling	KEGG: hsa04350	0
CD4-T	T01-GPX3	TGFB1	TGFbR1_R2	0.00366512	0	TGFB1_TGFBR1_TGFBR2	TGFB1 - (TGFBR1+TGFBR2)	TGFb	Secreted Signaling	KEGG: hsa04350	0
cDC	T01-GPX3	TGFB1	TGFbR1_R2	0.00286605	0	TGFB1_TGFBR1_TGFBR2	TGFB1 - (TGFBR1+TGFBR2)	TGFb	Secreted Signaling	KEGG: hsa04350	0
F01-CTHRC1	T01-GPX3	TGFB1	TGFbR1_R2	0.000283489	0	TGFB1_TGFBR1_TGFBR2	TGFB1 - (TGFBR1+TGFBR2)	TGFb	Secreted Signaling	KEGG: hsa04350	0
F02-CXCL14	T01-GPX3	TGFB1	TGFbR1_R2	0.000257264	0	TGFB1_TGFBR1_TGFBR2	TGFB1 - (TGFBR1+TGFBR2)	TGFb	Secreted Signaling	KEGG: hsa04350	0
Macrophage	T01-GPX3	TGFB1	TGFbR1_R2	0.00128647	0	TGFB1_TGFBR1_TGFBR2	TGFB1 - (TGFBR1+TGFBR2)	TGFb	Secreted Signaling	KEGG: hsa04350	0
Monocyte	T01-GPX3	TGFB1	TGFbR1_R2	0.001437	0	TGFB1_TGFBR1_TGFBR2	TGFB1 - (TGFBR1+TGFBR2)	TGFb	Secreted Signaling	KEGG: hsa04350	0
Neu	T01-GPX3	TGFB1	TGFbR1_R2	0.00201879	0	TGFB1_TGFBR1_TGFBR2	TGFB1 - (TGFBR1+TGFBR2)	TGFb	Secreted Signaling	KEGG: hsa04350	0
Plasma B	T01-GPX3	TGFB1	TGFbR1_R2	0.000134331	0	TGFB1_TGFBR1_TGFBR2	TGFB1 - (TGFBR1+TGFBR2)	TGFb	Secreted Signaling	KEGG: hsa04350	0
T-MT2A	T01-GPX3	TGFB1	TGFbR1_R2	0.00171722	0	TGFB1_TGFBR1_TGFBR2	TGFB1 - (TGFBR1+TGFBR2)	TGFb	Secreted Signaling	KEGG: hsa04350	0
C02-CRTAC1	T01-GPX3	TGFB1	ACVR1_TGFbR	0.00135957	0	TGFB1_ACVR1_TGFBR1	TGFB1 - (ACVR1+TGFBR1)	TGFb	Secreted Signaling	PMID: 29376829	0
CD4-T	T01-GPX3	TGFB1	ACVR1_TGFbR	0.00703681	0	TGFB1_ACVR1_TGFBR1	TGFB1 - (ACVR1+TGFBR1)	TGFb	Secreted Signaling	PMID: 29376829	0
cDC	T01-GPX3	TGFB1	ACVR1_TGFbR	0.00549957	0	TGFB1_ACVR1_TGFBR1	TGFB1 - (ACVR1+TGFBR1)	TGFb	Secreted Signaling	PMID: 29376829	0
F01-CTHRC1	T01-GPX3	TGFB1	ACVR1_TGFbR	0.00156694	0	TGFB1_ACVR1_TGFBR1	TGFB1 - (ACVR1+TGFBR1)	TGFb	Secreted Signaling	PMID: 29376829	0
F02-CXCL14	T01-GPX3	TGFB1	ACVR1_TGFbR	0.00121761	0	TGFB1_ACVR1_TGFBR1	TGFB1 - (ACVR1+TGFBR1)	TGFb	Secreted Signaling	PMID: 29376829	0
Macrophage	T01-GPX3	TGFB1	ACVR1_TGFbR	0.00246583	0	TGFB1_ACVR1_TGFBR1	TGFB1 - (ACVR1+TGFBR1)	TGFb	Secreted Signaling	PMID: 29376829	0
Monocyte	T01-GPX3	TGFB1	ACVR1_TGFbR	0.00275465	0	TGFB1_ACVR1_TGFBR1	TGFB1 - (ACVR1+TGFBR1)	TGFb	Secreted Signaling	PMID: 29376829	0
Neu	T01-GPX3	TGFB1	ACVR1_TGFbR	0.00387149	0	TGFB1_ACVR1_TGFBR1	TGFB1 - (ACVR1+TGFBR1)	TGFb	Secreted Signaling	PMID: 29376829	0
Plasma B	T01-GPX3	TGFB1	ACVR1_TGFbR	0.000257272	0	TGFB1_ACVR1_TGFBR1	TGFB1 - (ACVR1+TGFBR1)	TGFb	Secreted Signaling	PMID: 29376829	0
T-MT2A	T01-GPX3	TGFB1	ACVR1_TGFbR	0.00329247	0	TGFB1_ACVR1_TGFBR1	TGFB1 - (ACVR1+TGFBR1)	TGFb	Secreted Signaling	PMID: 29376829	0
T01-GPX3	T01-GPX3	BMP5	ACVR1_BMPR2	0.000726865	0	BMP5_ACVR1_BMPR2	BMP5 - (ACVR1+BMPR2)	BMP	Secreted Signaling	KEGG: hsa04350; PMID:26893264	0
F02-CXCL14	T01-GPX3	WNT11	FZD4	0.00118199	0	WNT11_FZD4	WNT11 - FZD4	ncWNT	Secreted Signaling	KEGG: hsa04310	0
T01-GPX3	T01-GPX3	WNT11	FZD4	0.00129067	0	WNT11_FZD4	WNT11 - FZD4	ncWNT	Secreted Signaling	KEGG: hsa04310	0
F02-CXCL14	C01-CHAD	WNT11	FZD8	0.0015929	0	WNT11_FZD8	WNT11 - FZD8	ncWNT	Secreted Signaling	KEGG: hsa04310	0
T01-GPX3	C01-CHAD	WNT11	FZD8	0.0017393	0	WNT11_FZD8	WNT11 - FZD8	ncWNT	Secreted Signaling	KEGG: hsa04310	0
cDC	C01-CHAD	AREG	EGFR	0.00299651	0	AREG_EGFR	AREG - EGFR	EGF	Secreted Signaling	KEGG: hsa04012	0
T-MT2A	C01-CHAD	AREG	EGFR	0.00203215	0	AREG_EGFR	AREG - EGFR	EGF	Secreted Signaling	KEGG: hsa04012	0
cDC	F01-CTHRC1	AREG	EGFR	0.00158191	0	AREG_EGFR	AREG - EGFR	EGF	Secreted Signaling	KEGG: hsa04012	0
T-MT2A	F01-CTHRC1	AREG	EGFR	0.00107232	0	AREG_EGFR	AREG - EGFR	EGF	Secreted Signaling	KEGG: hsa04012	0
cDC	F02-CXCL14	AREG	EGFR	0.00344795	0	AREG_EGFR	AREG - EGFR	EGF	Secreted Signaling	KEGG: hsa04012	0
T-MT2A	F02-CXCL14	AREG	EGFR	0.00233864	0	AREG_EGFR	AREG - EGFR	EGF	Secreted Signaling	KEGG: hsa04012	0
cDC	T01-GPX3	AREG	EGFR	0.0102553	0	AREG_EGFR	AREG - EGFR	EGF	Secreted Signaling	KEGG: hsa04012	0
T-MT2A	T01-GPX3	AREG	EGFR	0.00697121	0	AREG_EGFR	AREG - EGFR	EGF	Secreted Signaling	KEGG: hsa04012	0
C02-CRTAC1	C01-CHAD	HBEGF	EGFR	0.00134114	0	HBEGF_EGFR	HBEGF - EGFR	EGF	Secreted Signaling	KEGG: hsa04012	0
cDC	C01-CHAD	HBEGF	EGFR	0.00165416	0	HBEGF_EGFR	HBEGF - EGFR	EGF	Secreted Signaling	KEGG: hsa04012	0
C02-CRTAC1	F01-CTHRC1	HBEGF	EGFR	0.000707454	0	HBEGF_EGFR	HBEGF - EGFR	EGF	Secreted Signaling	KEGG: hsa04012	0
cDC	F01-CTHRC1	HBEGF	EGFR	0.000872707	0	HBEGF_EGFR	HBEGF - EGFR	EGF	Secreted Signaling	KEGG: hsa04012	0
C02-CRTAC1	F02-CXCL14	HBEGF	EGFR	0.00154357	0	HBEGF_EGFR	HBEGF - EGFR	EGF	Secreted Signaling	KEGG: hsa04012	0
cDC	F02-CXCL14	HBEGF	EGFR	0.00190376	0	HBEGF_EGFR	HBEGF - EGFR	EGF	Secreted Signaling	KEGG: hsa04012	0
C02-CRTAC1	T01-GPX3	HBEGF	EGFR	0.00460847	0	HBEGF_EGFR	HBEGF - EGFR	EGF	Secreted Signaling	KEGG: hsa04012	0
cDC	T01-GPX3	HBEGF	EGFR	0.00567978	0	HBEGF_EGFR	HBEGF - EGFR	EGF	Secreted Signaling	KEGG: hsa04012	0
cDC	C01-CHAD	EREG	EGFR	0.00637947	0	EREG_EGFR	EREG - EGFR	EGF	Secreted Signaling	KEGG: hsa04012	0
Monocyte	C01-CHAD	EREG	EGFR	0.00408141	0	EREG_EGFR	EREG - EGFR	EGF	Secreted Signaling	KEGG: hsa04012	0
cDC	F01-CTHRC1	EREG	EGFR	0.00337323	0	EREG_EGFR	EREG - EGFR	EGF	Secreted Signaling	KEGG: hsa04012	0
Monocyte	F01-CTHRC1	EREG	EGFR	0.00215575	0	EREG_EGFR	EREG - EGFR	EGF	Secreted Signaling	KEGG: hsa04012	0
cDC	F02-CXCL14	EREG	EGFR	0.00733681	0	EREG_EGFR	EREG - EGFR	EGF	Secreted Signaling	KEGG: hsa04012	0
Monocyte	F02-CXCL14	EREG	EGFR	0.00469552	0	EREG_EGFR	EREG - EGFR	EGF	Secreted Signaling	KEGG: hsa04012	0
cDC	T01-GPX3	EREG	EGFR	0.0216553	0	EREG_EGFR	EREG - EGFR	EGF	Secreted Signaling	KEGG: hsa04012	0
Monocyte	T01-GPX3	EREG	EGFR	0.0139316	0	EREG_EGFR	EREG - EGFR	EGF	Secreted Signaling	KEGG: hsa04012	0
C02-CRTAC1	C01-CHAD	FGF2	FGFR1	0.00430181	0	FGF2_FGFR1	FGF2 - FGFR1	FGF	Secreted Signaling	PMC: 4393358	0
C02-CRTAC1	C02-CRTAC1	FGF2	FGFR1	0.00188099	0	FGF2_FGFR1	FGF2 - FGFR1	FGF	Secreted Signaling	PMC: 4393358	0
C02-CRTAC1	F01-CTHRC1	FGF2	FGFR1	0.00451224	0	FGF2_FGFR1	FGF2 - FGFR1	FGF	Secreted Signaling	PMC: 4393358	0
C02-CRTAC1	F02-CXCL14	FGF2	FGFR1	0.00512491	0	FGF2_FGFR1	FGF2 - FGFR1	FGF	Secreted Signaling	PMC: 4393358	0
C02-CRTAC1	T01-GPX3	FGF2	FGFR1	0.00586234	0	FGF2_FGFR1	FGF2 - FGFR1	FGF	Secreted Signaling	PMC: 4393358	0
C01-CHAD	C01-CHAD	FGF7	FGFR1	0.0160551	0	FGF7_FGFR1	FGF7 - FGFR1	FGF	Secreted Signaling	PMC: 4393358	0
C02-CRTAC1	C01-CHAD	FGF7	FGFR1	0.00261704	0	FGF7_FGFR1	FGF7 - FGFR1	FGF	Secreted Signaling	PMC: 4393358	0
F01-CTHRC1	C01-CHAD	FGF7	FGFR1	0.00556005	0	FGF7_FGFR1	FGF7 - FGFR1	FGF	Secreted Signaling	PMC: 4393358	0
F02-CXCL14	C01-CHAD	FGF7	FGFR1	0.020236	0	FGF7_FGFR1	FGF7 - FGFR1	FGF	Secreted Signaling	PMC: 4393358	0
T01-GPX3	C01-CHAD	FGF7	FGFR1	0.00658943	0	FGF7_FGFR1	FGF7 - FGFR1	FGF	Secreted Signaling	PMC: 4393358	0
C01-CHAD	C02-CRTAC1	FGF7	FGFR1	0.00706713	0	FGF7_FGFR1	FGF7 - FGFR1	FGF	Secreted Signaling	PMC: 4393358	0
C02-CRTAC1	C02-CRTAC1	FGF7	FGFR1	0.00114323	0	FGF7_FGFR1	FGF7 - FGFR1	FGF	Secreted Signaling	PMC: 4393358	0
F01-CTHRC1	C02-CRTAC1	FGF7	FGFR1	0.00243289	0	FGF7_FGFR1	FGF7 - FGFR1	FGF	Secreted Signaling	PMC: 4393358	0
F02-CXCL14	C02-CRTAC1	FGF7	FGFR1	0.00892868	0	FGF7_FGFR1	FGF7 - FGFR1	FGF	Secreted Signaling	PMC: 4393358	0
T01-GPX3	C02-CRTAC1	FGF7	FGFR1	0.00288499	0	FGF7_FGFR1	FGF7 - FGFR1	FGF	Secreted Signaling	PMC: 4393358	0
C01-CHAD	F01-CTHRC1	FGF7	FGFR1	0.0168308	0	FGF7_FGFR1	FGF7 - FGFR1	FGF	Secreted Signaling	PMC: 4393358	0
C02-CRTAC1	F01-CTHRC1	FGF7	FGFR1	0.00274529	0	FGF7_FGFR1	FGF7 - FGFR1	FGF	Secreted Signaling	PMC: 4393358	0
F01-CTHRC1	F01-CTHRC1	FGF7	FGFR1	0.00583167	0	FGF7_FGFR1	FGF7 - FGFR1	FGF	Secreted Signaling	PMC: 4393358	0
F02-CXCL14	F01-CTHRC1	FGF7	FGFR1	0.0212093	0	FGF7_FGFR1	FGF7 - FGFR1	FGF	Secreted Signaling	PMC: 4393358	0
T01-GPX3	F01-CTHRC1	FGF7	FGFR1	0.00691099	0	FGF7_FGFR1	FGF7 - FGFR1	FGF	Secreted Signaling	PMC: 4393358	0
C01-CHAD	F02-CXCL14	FGF7	FGFR1	0.019084	0	FGF7_FGFR1	FGF7 - FGFR1	FGF	Secreted Signaling	PMC: 4393358	0
C02-CRTAC1	F02-CXCL14	FGF7	FGFR1	0.00311879	0	FGF7_FGFR1	FGF7 - FGFR1	FGF	Secreted Signaling	PMC: 4393358	0
F01-CTHRC1	F02-CXCL14	FGF7	FGFR1	0.00662229	0	FGF7_FGFR1	FGF7 - FGFR1	FGF	Secreted Signaling	PMC: 4393358	0
F02-CXCL14	F02-CXCL14	FGF7	FGFR1	0.0240343	0	FGF7_FGFR1	FGF7 - FGFR1	FGF	Secreted Signaling	PMC: 4393358	0
T01-GPX3	F02-CXCL14	FGF7	FGFR1	0.00784679	0	FGF7_FGFR1	FGF7 - FGFR1	FGF	Secreted Signaling	PMC: 4393358	0
C01-CHAD	T01-GPX3	FGF7	FGFR1	0.021786	0	FGF7_FGFR1	FGF7 - FGFR1	FGF	Secreted Signaling	PMC: 4393358	0
C02-CRTAC1	T01-GPX3	FGF7	FGFR1	0.0035686	0	FGF7_FGFR1	FGF7 - FGFR1	FGF	Secreted Signaling	PMC: 4393358	0
F01-CTHRC1	T01-GPX3	FGF7	FGFR1	0.00757354	0	FGF7_FGFR1	FGF7 - FGFR1	FGF	Secreted Signaling	PMC: 4393358	0
F02-CXCL14	T01-GPX3	FGF7	FGFR1	0.0274176	0	FGF7_FGFR1	FGF7 - FGFR1	FGF	Secreted Signaling	PMC: 4393358	0
T01-GPX3	T01-GPX3	FGF7	FGFR1	0.00897234	0	FGF7_FGFR1	FGF7 - FGFR1	FGF	Secreted Signaling	PMC: 4393358	0
C01-CHAD	C01-CHAD	PDGFA	PDGFRA	0.00120209	0	PDGFA_PDGFRA	PDGFA - PDGFRA	PDGF	Secreted Signaling	PMID: 15207812	0
C02-CRTAC1	C01-CHAD	PDGFA	PDGFRA	0.00191204	0	PDGFA_PDGFRA	PDGFA - PDGFRA	PDGF	Secreted Signaling	PMID: 15207812	0
C01-CHAD	C02-CRTAC1	PDGFA	PDGFRA	0.00247528	0	PDGFA_PDGFRA	PDGFA - PDGFRA	PDGF	Secreted Signaling	PMID: 15207812	0
C02-CRTAC1	C02-CRTAC1	PDGFA	PDGFRA	0.00393243	0	PDGFA_PDGFRA	PDGFA - PDGFRA	PDGF	Secreted Signaling	PMID: 15207812	0
C01-CHAD	F01-CTHRC1	PDGFA	PDGFRA	0.00144942	0	PDGFA_PDGFRA	PDGFA - PDGFRA	PDGF	Secreted Signaling	PMID: 15207812	0
C02-CRTAC1	F01-CTHRC1	PDGFA	PDGFRA	0.00230382	0	PDGFA_PDGFRA	PDGFA - PDGFRA	PDGF	Secreted Signaling	PMID: 15207812	0
C01-CHAD	F02-CXCL14	PDGFA	PDGFRA	0.00406549	0	PDGFA_PDGFRA	PDGFA - PDGFRA	PDGF	Secreted Signaling	PMID: 15207812	0
C02-CRTAC1	F02-CXCL14	PDGFA	PDGFRA	0.00644454	0	PDGFA_PDGFRA	PDGFA - PDGFRA	PDGF	Secreted Signaling	PMID: 15207812	0
C01-CHAD	T01-GPX3	PDGFA	PDGFRA	0.0061362	0	PDGFA_PDGFRA	PDGFA - PDGFRA	PDGF	Secreted Signaling	PMID: 15207812	0
C02-CRTAC1	T01-GPX3	PDGFA	PDGFRA	0.009718	0	PDGFA_PDGFRA	PDGFA - PDGFRA	PDGF	Secreted Signaling	PMID: 15207812	0
C01-CHAD	C01-CHAD	PDGFA	PDGFRB	0.00288762	0	PDGFA_PDGFRB	PDGFA - PDGFRB	PDGF	Secreted Signaling	PMID: 15207812	0
C02-CRTAC1	C01-CHAD	PDGFA	PDGFRB	0.00458581	0	PDGFA_PDGFRB	PDGFA - PDGFRB	PDGF	Secreted Signaling	PMID: 15207812	0
C01-CHAD	C02-CRTAC1	PDGFA	PDGFRB	0.0021702	0	PDGFA_PDGFRB	PDGFA - PDGFRB	PDGF	Secreted Signaling	PMID: 15207812	0
C02-CRTAC1	C02-CRTAC1	PDGFA	PDGFRB	0.00344874	0	PDGFA_PDGFRB	PDGFA - PDGFRB	PDGF	Secreted Signaling	PMID: 15207812	0
C01-CHAD	F01-CTHRC1	PDGFA	PDGFRB	0.00250612	0	PDGFA_PDGFRB	PDGFA - PDGFRB	PDGF	Secreted Signaling	PMID: 15207812	0
C02-CRTAC1	F01-CTHRC1	PDGFA	PDGFRB	0.00397813	0	PDGFA_PDGFRB	PDGFA - PDGFRB	PDGF	Secreted Signaling	PMID: 15207812	0
C01-CHAD	F02-CXCL14	PDGFA	PDGFRB	0.00288783	0	PDGFA_PDGFRB	PDGFA - PDGFRB	PDGF	Secreted Signaling	PMID: 15207812	0
C02-CRTAC1	F02-CXCL14	PDGFA	PDGFRB	0.00458373	0	PDGFA_PDGFRB	PDGFA - PDGFRB	PDGF	Secreted Signaling	PMID: 15207812	0
C01-CHAD	T01-GPX3	PDGFA	PDGFRB	0.00351076	0	PDGFA_PDGFRB	PDGFA - PDGFRB	PDGF	Secreted Signaling	PMID: 15207812	0
C02-CRTAC1	T01-GPX3	PDGFA	PDGFRB	0.00557302	0	PDGFA_PDGFRB	PDGFA - PDGFRB	PDGF	Secreted Signaling	PMID: 15207812	0
C02-CRTAC1	C01-CHAD	PDGFC	PDGFRA	0.00104773	0	PDGFC_PDGFRA	PDGFC - PDGFRA	PDGF	Secreted Signaling	PMID: 15207812	0
C02-CRTAC1	C02-CRTAC1	PDGFC	PDGFRA	0.00215797	0	PDGFC_PDGFRA	PDGFC - PDGFRA	PDGF	Secreted Signaling	PMID: 15207812	0
C02-CRTAC1	F01-CTHRC1	PDGFC	PDGFRA	0.00126348	0	PDGFC_PDGFRA	PDGFC - PDGFRA	PDGF	Secreted Signaling	PMID: 15207812	0
C02-CRTAC1	F02-CXCL14	PDGFC	PDGFRA	0.00354594	0	PDGFC_PDGFRA	PDGFC - PDGFRA	PDGF	Secreted Signaling	PMID: 15207812	0
C02-CRTAC1	T01-GPX3	PDGFC	PDGFRA	0.00535304	0	PDGFC_PDGFRA	PDGFC - PDGFRA	PDGF	Secreted Signaling	PMID: 15207812	0
F01-CTHRC1	C01-CHAD	PDGFD	PDGFRB	0.00222816	0	PDGFD_PDGFRB	PDGFD - PDGFRB	PDGF	Secreted Signaling	PMID: 15207812	0
F02-CXCL14	C01-CHAD	PDGFD	PDGFRB	0.00188647	0	PDGFD_PDGFRB	PDGFD - PDGFRB	PDGF	Secreted Signaling	PMID: 15207812	0
T01-GPX3	C01-CHAD	PDGFD	PDGFRB	0.00391517	0	PDGFD_PDGFRB	PDGFD - PDGFRB	PDGF	Secreted Signaling	PMID: 15207812	0
F01-CTHRC1	C02-CRTAC1	PDGFD	PDGFRB	0.00167465	0	PDGFD_PDGFRB	PDGFD - PDGFRB	PDGF	Secreted Signaling	PMID: 15207812	0
F02-CXCL14	C02-CRTAC1	PDGFD	PDGFRB	0.00141744	0	PDGFD_PDGFRB	PDGFD - PDGFRB	PDGF	Secreted Signaling	PMID: 15207812	0
T01-GPX3	C02-CRTAC1	PDGFD	PDGFRB	0.0029434	0	PDGFD_PDGFRB	PDGFD - PDGFRB	PDGF	Secreted Signaling	PMID: 15207812	0
F01-CTHRC1	F01-CTHRC1	PDGFD	PDGFRB	0.00193372	0	PDGFD_PDGFRB	PDGFD - PDGFRB	PDGF	Secreted Signaling	PMID: 15207812	0
F02-CXCL14	F01-CTHRC1	PDGFD	PDGFRB	0.00163752	0	PDGFD_PDGFRB	PDGFD - PDGFRB	PDGF	Secreted Signaling	PMID: 15207812	0
T01-GPX3	F01-CTHRC1	PDGFD	PDGFRB	0.00339715	0	PDGFD_PDGFRB	PDGFD - PDGFRB	PDGF	Secreted Signaling	PMID: 15207812	0
F01-CTHRC1	F02-CXCL14	PDGFD	PDGFRB	0.00222824	0	PDGFD_PDGFRB	PDGFD - PDGFRB	PDGF	Secreted Signaling	PMID: 15207812	0
F02-CXCL14	F02-CXCL14	PDGFD	PDGFRB	0.00188697	0	PDGFD_PDGFRB	PDGFD - PDGFRB	PDGF	Secreted Signaling	PMID: 15207812	0
T01-GPX3	F02-CXCL14	PDGFD	PDGFRB	0.00391444	0	PDGFD_PDGFRB	PDGFD - PDGFRB	PDGF	Secreted Signaling	PMID: 15207812	0
F01-CTHRC1	T01-GPX3	PDGFD	PDGFRB	0.00270891	0	PDGFD_PDGFRB	PDGFD - PDGFRB	PDGF	Secreted Signaling	PMID: 15207812	0
F02-CXCL14	T01-GPX3	PDGFD	PDGFRB	0.00229393	0	PDGFD_PDGFRB	PDGFD - PDGFRB	PDGF	Secreted Signaling	PMID: 15207812	0
T01-GPX3	T01-GPX3	PDGFD	PDGFRB	0.00475905	0	PDGFD_PDGFRB	PDGFD - PDGFRB	PDGF	Secreted Signaling	PMID: 15207812	0
cDC	Neu	CXCL2	CXCR2	0.0138595	0	CXCL2_CXCR2	CXCL2 - CXCR2	CXCL	Secreted Signaling	KEGG: hsa04060	0
F01-CTHRC1	Neu	CXCL2	CXCR2	0.00162207	0	CXCL2_CXCR2	CXCL2 - CXCR2	CXCL	Secreted Signaling	KEGG: hsa04060	0
F02-CXCL14	Neu	CXCL2	CXCR2	0.00800382	0	CXCL2_CXCR2	CXCL2 - CXCR2	CXCL	Secreted Signaling	KEGG: hsa04060	0
Macrophage	Neu	CXCL2	CXCR2	0.00286849	0	CXCL2_CXCR2	CXCL2 - CXCR2	CXCL	Secreted Signaling	KEGG: hsa04060	0
Monocyte	Neu	CXCL2	CXCR2	0.00509314	0	CXCL2_CXCR2	CXCL2 - CXCR2	CXCL	Secreted Signaling	KEGG: hsa04060	0
cDC	Neu	CXCL3	CXCR2	0.00324005	0	CXCL3_CXCR2	CXCL3 - CXCR2	CXCL	Secreted Signaling	KEGG: hsa04060	0
F02-CXCL14	Neu	CXCL3	CXCR2	0.00172995	0	CXCL3_CXCR2	CXCL3 - CXCR2	CXCL	Secreted Signaling	KEGG: hsa04060	0
cDC	Neu	CXCL8	CXCR2	0.0286712	0	CXCL8_CXCR2	CXCL8 - CXCR2	CXCL	Secreted Signaling	KEGG: hsa04060	0
Macrophage	Neu	CXCL8	CXCR2	0.00557956	0	CXCL8_CXCR2	CXCL8 - CXCR2	CXCL	Secreted Signaling	KEGG: hsa04060	0
Monocyte	Neu	CXCL8	CXCR2	0.0182405	0	CXCL8_CXCR2	CXCL8 - CXCR2	CXCL	Secreted Signaling	KEGG: hsa04060	0
Neu	Neu	CXCL8	CXCR2	0.0053067	0	CXCL8_CXCR2	CXCL8 - CXCR2	CXCL	Secreted Signaling	KEGG: hsa04060	0
Neu-Pro	Neu	CXCL8	CXCR2	0.00427014	0	CXCL8_CXCR2	CXCL8 - CXCR2	CXCL	Secreted Signaling	KEGG: hsa04060	0
F01-CTHRC1	B-MS4A1	CXCL12	CXCR4	0.0119456	0	CXCL12_CXCR4	CXCL12 - CXCR4	CXCL	Secreted Signaling	KEGG: hsa04060	0
F02-CXCL14	B-MS4A1	CXCL12	CXCR4	0.0763347	0	CXCL12_CXCR4	CXCL12 - CXCR4	CXCL	Secreted Signaling	KEGG: hsa04060	0
T01-GPX3	B-MS4A1	CXCL12	CXCR4	0.0367045	0	CXCL12_CXCR4	CXCL12 - CXCR4	CXCL	Secreted Signaling	KEGG: hsa04060	0
F01-CTHRC1	CD4-T	CXCL12	CXCR4	0.0021425	0	CXCL12_CXCR4	CXCL12 - CXCR4	CXCL	Secreted Signaling	KEGG: hsa04060	0
F02-CXCL14	CD4-T	CXCL12	CXCR4	0.0144646	0	CXCL12_CXCR4	CXCL12 - CXCR4	CXCL	Secreted Signaling	KEGG: hsa04060	0
T01-GPX3	CD4-T	CXCL12	CXCR4	0.00672136	0	CXCL12_CXCR4	CXCL12 - CXCR4	CXCL	Secreted Signaling	KEGG: hsa04060	0
F01-CTHRC1	cDC	CXCL12	CXCR4	0.00300749	0	CXCL12_CXCR4	CXCL12 - CXCR4	CXCL	Secreted Signaling	KEGG: hsa04060	0
F02-CXCL14	cDC	CXCL12	CXCR4	0.0202037	0	CXCL12_CXCR4	CXCL12 - CXCR4	CXCL	Secreted Signaling	KEGG: hsa04060	0
T01-GPX3	cDC	CXCL12	CXCR4	0.00941755	0	CXCL12_CXCR4	CXCL12 - CXCR4	CXCL	Secreted Signaling	KEGG: hsa04060	0
F01-CTHRC1	Monocyte	CXCL12	CXCR4	0.00276038	0	CXCL12_CXCR4	CXCL12 - CXCR4	CXCL	Secreted Signaling	KEGG: hsa04060	0
F02-CXCL14	Monocyte	CXCL12	CXCR4	0.01857	0	CXCL12_CXCR4	CXCL12 - CXCR4	CXCL	Secreted Signaling	KEGG: hsa04060	0
T01-GPX3	Monocyte	CXCL12	CXCR4	0.00864834	0	CXCL12_CXCR4	CXCL12 - CXCR4	CXCL	Secreted Signaling	KEGG: hsa04060	0
F01-CTHRC1	Neu	CXCL12	CXCR4	0.00567963	0	CXCL12_CXCR4	CXCL12 - CXCR4	CXCL	Secreted Signaling	KEGG: hsa04060	0
F02-CXCL14	Neu	CXCL12	CXCR4	0.0375786	0	CXCL12_CXCR4	CXCL12 - CXCR4	CXCL	Secreted Signaling	KEGG: hsa04060	0
T01-GPX3	Neu	CXCL12	CXCR4	0.017684	0	CXCL12_CXCR4	CXCL12 - CXCR4	CXCL	Secreted Signaling	KEGG: hsa04060	0
F01-CTHRC1	Neu-Pro	CXCL12	CXCR4	0.00276471	0	CXCL12_CXCR4	CXCL12 - CXCR4	CXCL	Secreted Signaling	KEGG: hsa04060	0
F02-CXCL14	Neu-Pro	CXCL12	CXCR4	0.0185986	0	CXCL12_CXCR4	CXCL12 - CXCR4	CXCL	Secreted Signaling	KEGG: hsa04060	0
T01-GPX3	Neu-Pro	CXCL12	CXCR4	0.00866181	0	CXCL12_CXCR4	CXCL12 - CXCR4	CXCL	Secreted Signaling	KEGG: hsa04060	0
F01-CTHRC1	Plasma B	CXCL12	CXCR4	0.00196125	0	CXCL12_CXCR4	CXCL12 - CXCR4	CXCL	Secreted Signaling	KEGG: hsa04060	0
F02-CXCL14	Plasma B	CXCL12	CXCR4	0.0132548	0	CXCL12_CXCR4	CXCL12 - CXCR4	CXCL	Secreted Signaling	KEGG: hsa04060	0
T01-GPX3	Plasma B	CXCL12	CXCR4	0.00615516	0	CXCL12_CXCR4	CXCL12 - CXCR4	CXCL	Secreted Signaling	KEGG: hsa04060	0
F01-CTHRC1	T-MT2A	CXCL12	CXCR4	0.0177402	0	CXCL12_CXCR4	CXCL12 - CXCR4	CXCL	Secreted Signaling	KEGG: hsa04060	0
F02-CXCL14	T-MT2A	CXCL12	CXCR4	0.10989	0	CXCL12_CXCR4	CXCL12 - CXCR4	CXCL	Secreted Signaling	KEGG: hsa04060	0
T01-GPX3	T-MT2A	CXCL12	CXCR4	0.0538547	0	CXCL12_CXCR4	CXCL12 - CXCR4	CXCL	Secreted Signaling	KEGG: hsa04060	0
F01-CTHRC1	C01-CHAD	CXCL12	ACKR3	0.00339902	0	CXCL12_ACKR3	CXCL12 - ACKR3	CXCL	Secreted Signaling	KEGG: hsa04060	0
F02-CXCL14	C01-CHAD	CXCL12	ACKR3	0.0227828	0	CXCL12_ACKR3	CXCL12 - ACKR3	CXCL	Secreted Signaling	KEGG: hsa04060	0
T01-GPX3	C01-CHAD	CXCL12	ACKR3	0.0106347	0	CXCL12_ACKR3	CXCL12 - ACKR3	CXCL	Secreted Signaling	KEGG: hsa04060	0
F01-CTHRC1	C02-CRTAC1	CXCL12	ACKR3	0.00952535	0	CXCL12_ACKR3	CXCL12 - ACKR3	CXCL	Secreted Signaling	KEGG: hsa04060	0
F02-CXCL14	C02-CRTAC1	CXCL12	ACKR3	0.0616835	0	CXCL12_ACKR3	CXCL12 - ACKR3	CXCL	Secreted Signaling	KEGG: hsa04060	0
T01-GPX3	C02-CRTAC1	CXCL12	ACKR3	0.0294174	0	CXCL12_ACKR3	CXCL12 - ACKR3	CXCL	Secreted Signaling	KEGG: hsa04060	0
F01-CTHRC1	F01-CTHRC1	CXCL12	ACKR3	0.00335893	0	CXCL12_ACKR3	CXCL12 - ACKR3	CXCL	Secreted Signaling	KEGG: hsa04060	0
F02-CXCL14	F01-CTHRC1	CXCL12	ACKR3	0.0225192	0	CXCL12_ACKR3	CXCL12 - ACKR3	CXCL	Secreted Signaling	KEGG: hsa04060	0
T01-GPX3	F01-CTHRC1	CXCL12	ACKR3	0.0105101	0	CXCL12_ACKR3	CXCL12 - ACKR3	CXCL	Secreted Signaling	KEGG: hsa04060	0
F01-CTHRC1	F02-CXCL14	CXCL12	ACKR3	0.00205804	0	CXCL12_ACKR3	CXCL12 - ACKR3	CXCL	Secreted Signaling	KEGG: hsa04060	0
F02-CXCL14	F02-CXCL14	CXCL12	ACKR3	0.0139011	0	CXCL12_ACKR3	CXCL12 - ACKR3	CXCL	Secreted Signaling	KEGG: hsa04060	0
T01-GPX3	F02-CXCL14	CXCL12	ACKR3	0.00645757	0	CXCL12_ACKR3	CXCL12 - ACKR3	CXCL	Secreted Signaling	KEGG: hsa04060	0
F01-CTHRC1	T01-GPX3	CXCL12	ACKR3	0.0154962	0	CXCL12_ACKR3	CXCL12 - ACKR3	CXCL	Secreted Signaling	KEGG: hsa04060	0
F02-CXCL14	T01-GPX3	CXCL12	ACKR3	0.0971427	0	CXCL12_ACKR3	CXCL12 - ACKR3	CXCL	Secreted Signaling	KEGG: hsa04060	0
T01-GPX3	T01-GPX3	CXCL12	ACKR3	0.0472625	0	CXCL12_ACKR3	CXCL12 - ACKR3	CXCL	Secreted Signaling	KEGG: hsa04060	0
B-IGHD	B-MS4A1	MIF	CD74_CXCR4	0.0277711	0	MIF_CD74_CXCR4	MIF - (CD74+CXCR4)	MIF	Secreted Signaling	PMID: 29637711; PMID: 24760155	0
B-MS4A1	B-MS4A1	MIF	CD74_CXCR4	0.0255007	0	MIF_CD74_CXCR4	MIF - (CD74+CXCR4)	MIF	Secreted Signaling	PMID: 29637711; PMID: 24760155	0
C01-CHAD	B-MS4A1	MIF	CD74_CXCR4	0.046061	0	MIF_CD74_CXCR4	MIF - (CD74+CXCR4)	MIF	Secreted Signaling	PMID: 29637711; PMID: 24760155	0
C02-CRTAC1	B-MS4A1	MIF	CD74_CXCR4	0.0480776	0	MIF_CD74_CXCR4	MIF - (CD74+CXCR4)	MIF	Secreted Signaling	PMID: 29637711; PMID: 24760155	0
CD4-T	B-MS4A1	MIF	CD74_CXCR4	0.0869701	0	MIF_CD74_CXCR4	MIF - (CD74+CXCR4)	MIF	Secreted Signaling	PMID: 29637711; PMID: 24760155	0
CD8T-GZMK	B-MS4A1	MIF	CD74_CXCR4	0.0318319	0	MIF_CD74_CXCR4	MIF - (CD74+CXCR4)	MIF	Secreted Signaling	PMID: 29637711; PMID: 24760155	0
cDC	B-MS4A1	MIF	CD74_CXCR4	0.0406742	0	MIF_CD74_CXCR4	MIF - (CD74+CXCR4)	MIF	Secreted Signaling	PMID: 29637711; PMID: 24760155	0
F01-CTHRC1	B-MS4A1	MIF	CD74_CXCR4	0.0566091	0	MIF_CD74_CXCR4	MIF - (CD74+CXCR4)	MIF	Secreted Signaling	PMID: 29637711; PMID: 24760155	0
F02-CXCL14	B-MS4A1	MIF	CD74_CXCR4	0.060592	0	MIF_CD74_CXCR4	MIF - (CD74+CXCR4)	MIF	Secreted Signaling	PMID: 29637711; PMID: 24760155	0
Macrophage	B-MS4A1	MIF	CD74_CXCR4	0.0165121	0	MIF_CD74_CXCR4	MIF - (CD74+CXCR4)	MIF	Secreted Signaling	PMID: 29637711; PMID: 24760155	0
Monocyte	B-MS4A1	MIF	CD74_CXCR4	0.0210572	0	MIF_CD74_CXCR4	MIF - (CD74+CXCR4)	MIF	Secreted Signaling	PMID: 29637711; PMID: 24760155	0
Neu-Pro	B-MS4A1	MIF	CD74_CXCR4	0.0736729	0	MIF_CD74_CXCR4	MIF - (CD74+CXCR4)	MIF	Secreted Signaling	PMID: 29637711; PMID: 24760155	0
Plasma B	B-MS4A1	MIF	CD74_CXCR4	0.0617035	0	MIF_CD74_CXCR4	MIF - (CD74+CXCR4)	MIF	Secreted Signaling	PMID: 29637711; PMID: 24760155	0
T-MT2A	B-MS4A1	MIF	CD74_CXCR4	0.0621388	0	MIF_CD74_CXCR4	MIF - (CD74+CXCR4)	MIF	Secreted Signaling	PMID: 29637711; PMID: 24760155	0
T01-GPX3	B-MS4A1	MIF	CD74_CXCR4	0.0480732	0	MIF_CD74_CXCR4	MIF - (CD74+CXCR4)	MIF	Secreted Signaling	PMID: 29637711; PMID: 24760155	0
CD4-T	CD4-T	MIF	CD74_CXCR4	0.0219101	0	MIF_CD74_CXCR4	MIF - (CD74+CXCR4)	MIF	Secreted Signaling	PMID: 29637711; PMID: 24760155	0
F01-CTHRC1	CD4-T	MIF	CD74_CXCR4	0.0139152	0	MIF_CD74_CXCR4	MIF - (CD74+CXCR4)	MIF	Secreted Signaling	PMID: 29637711; PMID: 24760155	0
F02-CXCL14	CD4-T	MIF	CD74_CXCR4	0.0149418	0	MIF_CD74_CXCR4	MIF - (CD74+CXCR4)	MIF	Secreted Signaling	PMID: 29637711; PMID: 24760155	0
Neu-Pro	CD4-T	MIF	CD74_CXCR4	0.0183602	0	MIF_CD74_CXCR4	MIF - (CD74+CXCR4)	MIF	Secreted Signaling	PMID: 29637711; PMID: 24760155	0
Plasma B	CD4-T	MIF	CD74_CXCR4	0.0152295	0	MIF_CD74_CXCR4	MIF - (CD74+CXCR4)	MIF	Secreted Signaling	PMID: 29637711; PMID: 24760155	0
T-MT2A	CD4-T	MIF	CD74_CXCR4	0.0153423	0	MIF_CD74_CXCR4	MIF - (CD74+CXCR4)	MIF	Secreted Signaling	PMID: 29637711; PMID: 24760155	0
C01-CHAD	cDC	MIF	CD74_CXCR4	0.019572	0	MIF_CD74_CXCR4	MIF - (CD74+CXCR4)	MIF	Secreted Signaling	PMID: 29637711; PMID: 24760155	0
C02-CRTAC1	cDC	MIF	CD74_CXCR4	0.0204538	0	MIF_CD74_CXCR4	MIF - (CD74+CXCR4)	MIF	Secreted Signaling	PMID: 29637711; PMID: 24760155	0
CD4-T	cDC	MIF	CD74_CXCR4	0.0378893	0	MIF_CD74_CXCR4	MIF - (CD74+CXCR4)	MIF	Secreted Signaling	PMID: 29637711; PMID: 24760155	0
CD8T-GZMK	cDC	MIF	CD74_CXCR4	0.0134108	0.01	MIF_CD74_CXCR4	MIF - (CD74+CXCR4)	MIF	Secreted Signaling	PMID: 29637711; PMID: 24760155	0.0100058
cDC	cDC	MIF	CD74_CXCR4	0.0172271	0	MIF_CD74_CXCR4	MIF - (CD74+CXCR4)	MIF	Secreted Signaling	PMID: 29637711; PMID: 24760155	0
F01-CTHRC1	cDC	MIF	CD74_CXCR4	0.024208	0	MIF_CD74_CXCR4	MIF - (CD74+CXCR4)	MIF	Secreted Signaling	PMID: 29637711; PMID: 24760155	0
F02-CXCL14	cDC	MIF	CD74_CXCR4	0.025974	0	MIF_CD74_CXCR4	MIF - (CD74+CXCR4)	MIF	Secreted Signaling	PMID: 29637711; PMID: 24760155	0
Neu-Pro	cDC	MIF	CD74_CXCR4	0.0318346	0	MIF_CD74_CXCR4	MIF - (CD74+CXCR4)	MIF	Secreted Signaling	PMID: 29637711; PMID: 24760155	0
Plasma B	cDC	MIF	CD74_CXCR4	0.0264683	0	MIF_CD74_CXCR4	MIF - (CD74+CXCR4)	MIF	Secreted Signaling	PMID: 29637711; PMID: 24760155	0
T-MT2A	cDC	MIF	CD74_CXCR4	0.0266621	0	MIF_CD74_CXCR4	MIF - (CD74+CXCR4)	MIF	Secreted Signaling	PMID: 29637711; PMID: 24760155	0
T01-GPX3	cDC	MIF	CD74_CXCR4	0.0204518	0	MIF_CD74_CXCR4	MIF - (CD74+CXCR4)	MIF	Secreted Signaling	PMID: 29637711; PMID: 24760155	0
C01-CHAD	Monocyte	MIF	CD74_CXCR4	0.0166882	0	MIF_CD74_CXCR4	MIF - (CD74+CXCR4)	MIF	Secreted Signaling	PMID: 29637711; PMID: 24760155	0
C02-CRTAC1	Monocyte	MIF	CD74_CXCR4	0.0174423	0	MIF_CD74_CXCR4	MIF - (CD74+CXCR4)	MIF	Secreted Signaling	PMID: 29637711; PMID: 24760155	0
CD4-T	Monocyte	MIF	CD74_CXCR4	0.0323958	0	MIF_CD74_CXCR4	MIF - (CD74+CXCR4)	MIF	Secreted Signaling	PMID: 29637711; PMID: 24760155	0
cDC	Monocyte	MIF	CD74_CXCR4	0.0146837	0	MIF_CD74_CXCR4	MIF - (CD74+CXCR4)	MIF	Secreted Signaling	PMID: 29637711; PMID: 24760155	0
F01-CTHRC1	Monocyte	MIF	CD74_CXCR4	0.0206555	0	MIF_CD74_CXCR4	MIF - (CD74+CXCR4)	MIF	Secreted Signaling	PMID: 29637711; PMID: 24760155	0
F02-CXCL14	Monocyte	MIF	CD74_CXCR4	0.0221682	0	MIF_CD74_CXCR4	MIF - (CD74+CXCR4)	MIF	Secreted Signaling	PMID: 29637711; PMID: 24760155	0
Neu-Pro	Monocyte	MIF	CD74_CXCR4	0.0271941	0	MIF_CD74_CXCR4	MIF - (CD74+CXCR4)	MIF	Secreted Signaling	PMID: 29637711; PMID: 24760155	0
Plasma B	Monocyte	MIF	CD74_CXCR4	0.0225918	0	MIF_CD74_CXCR4	MIF - (CD74+CXCR4)	MIF	Secreted Signaling	PMID: 29637711; PMID: 24760155	0
T-MT2A	Monocyte	MIF	CD74_CXCR4	0.0227579	0	MIF_CD74_CXCR4	MIF - (CD74+CXCR4)	MIF	Secreted Signaling	PMID: 29637711; PMID: 24760155	0
T01-GPX3	Monocyte	MIF	CD74_CXCR4	0.0174407	0	MIF_CD74_CXCR4	MIF - (CD74+CXCR4)	MIF	Secreted Signaling	PMID: 29637711; PMID: 24760155	0
C02-CRTAC1	Neu-Pro	MIF	CD74_CXCR4	0.0137026	0.03	MIF_CD74_CXCR4	MIF - (CD74+CXCR4)	MIF	Secreted Signaling	PMID: 29637711; PMID: 24760155	0.03
CD4-T	Neu-Pro	MIF	CD74_CXCR4	0.0255332	0	MIF_CD74_CXCR4	MIF - (CD74+CXCR4)	MIF	Secreted Signaling	PMID: 29637711; PMID: 24760155	0
F01-CTHRC1	Neu-Pro	MIF	CD74_CXCR4	0.0162382	0	MIF_CD74_CXCR4	MIF - (CD74+CXCR4)	MIF	Secreted Signaling	PMID: 29637711; PMID: 24760155	0
F02-CXCL14	Neu-Pro	MIF	CD74_CXCR4	0.0174331	0	MIF_CD74_CXCR4	MIF - (CD74+CXCR4)	MIF	Secreted Signaling	PMID: 29637711; PMID: 24760155	0
Neu-Pro	Neu-Pro	MIF	CD74_CXCR4	0.021409	0	MIF_CD74_CXCR4	MIF - (CD74+CXCR4)	MIF	Secreted Signaling	PMID: 29637711; PMID: 24760155	0
Plasma B	Neu-Pro	MIF	CD74_CXCR4	0.0177679	0	MIF_CD74_CXCR4	MIF - (CD74+CXCR4)	MIF	Secreted Signaling	PMID: 29637711; PMID: 24760155	0
T-MT2A	Neu-Pro	MIF	CD74_CXCR4	0.0178992	0	MIF_CD74_CXCR4	MIF - (CD74+CXCR4)	MIF	Secreted Signaling	PMID: 29637711; PMID: 24760155	0
T01-GPX3	Neu-Pro	MIF	CD74_CXCR4	0.0137013	0.01	MIF_CD74_CXCR4	MIF - (CD74+CXCR4)	MIF	Secreted Signaling	PMID: 29637711; PMID: 24760155	0.0100058
CD4-T	Plasma B	MIF	CD74_CXCR4	0.0185797	0	MIF_CD74_CXCR4	MIF - (CD74+CXCR4)	MIF	Secreted Signaling	PMID: 29637711; PMID: 24760155	0
Neu-Pro	Plasma B	MIF	CD74_CXCR4	0.0155608	0	MIF_CD74_CXCR4	MIF - (CD74+CXCR4)	MIF	Secreted Signaling	PMID: 29637711; PMID: 24760155	0
B-IGHD	T-MT2A	MIF	CD74_CXCR4	0.018701	0	MIF_CD74_CXCR4	MIF - (CD74+CXCR4)	MIF	Secreted Signaling	PMID: 29637711; PMID: 24760155	0
B-MS4A1	T-MT2A	MIF	CD74_CXCR4	0.017159	0	MIF_CD74_CXCR4	MIF - (CD74+CXCR4)	MIF	Secreted Signaling	PMID: 29637711; PMID: 24760155	0
C01-CHAD	T-MT2A	MIF	CD74_CXCR4	0.0312091	0	MIF_CD74_CXCR4	MIF - (CD74+CXCR4)	MIF	Secreted Signaling	PMID: 29637711; PMID: 24760155	0
C02-CRTAC1	T-MT2A	MIF	CD74_CXCR4	0.0325977	0	MIF_CD74_CXCR4	MIF - (CD74+CXCR4)	MIF	Secreted Signaling	PMID: 29637711; PMID: 24760155	0
CD4-T	T-MT2A	MIF	CD74_CXCR4	0.0597537	0	MIF_CD74_CXCR4	MIF - (CD74+CXCR4)	MIF	Secreted Signaling	PMID: 29637711; PMID: 24760155	0
CD8T-GZMK	T-MT2A	MIF	CD74_CXCR4	0.0214648	0	MIF_CD74_CXCR4	MIF - (CD74+CXCR4)	MIF	Secreted Signaling	PMID: 29637711; PMID: 24760155	0
cDC	T-MT2A	MIF	CD74_CXCR4	0.0275092	0	MIF_CD74_CXCR4	MIF - (CD74+CXCR4)	MIF	Secreted Signaling	PMID: 29637711; PMID: 24760155	0
F01-CTHRC1	T-MT2A	MIF	CD74_CXCR4	0.0384933	0	MIF_CD74_CXCR4	MIF - (CD74+CXCR4)	MIF	Secreted Signaling	PMID: 29637711; PMID: 24760155	0
F02-CXCL14	T-MT2A	MIF	CD74_CXCR4	0.0412574	0	MIF_CD74_CXCR4	MIF - (CD74+CXCR4)	MIF	Secreted Signaling	PMID: 29637711; PMID: 24760155	0
Monocyte	T-MT2A	MIF	CD74_CXCR4	0.0141479	0	MIF_CD74_CXCR4	MIF - (CD74+CXCR4)	MIF	Secreted Signaling	PMID: 29637711; PMID: 24760155	0
Neu-Pro	T-MT2A	MIF	CD74_CXCR4	0.0503881	0	MIF_CD74_CXCR4	MIF - (CD74+CXCR4)	MIF	Secreted Signaling	PMID: 29637711; PMID: 24760155	0
Plasma B	T-MT2A	MIF	CD74_CXCR4	0.0420301	0	MIF_CD74_CXCR4	MIF - (CD74+CXCR4)	MIF	Secreted Signaling	PMID: 29637711; PMID: 24760155	0
T-MT2A	T-MT2A	MIF	CD74_CXCR4	0.0423329	0	MIF_CD74_CXCR4	MIF - (CD74+CXCR4)	MIF	Secreted Signaling	PMID: 29637711; PMID: 24760155	0
T01-GPX3	T-MT2A	MIF	CD74_CXCR4	0.0325947	0	MIF_CD74_CXCR4	MIF - (CD74+CXCR4)	MIF	Secreted Signaling	PMID: 29637711; PMID: 24760155	0
C01-CHAD	CD4-T	MIF	CD74_CD44	0.0232098	0.01	MIF_CD74_CD44	MIF - (CD74+CD44)	MIF	Secreted Signaling	PMID: 29637711; PMID: 26175090	0.0100058
C02-CRTAC1	CD4-T	MIF	CD74_CD44	0.0242514	0	MIF_CD74_CD44	MIF - (CD74+CD44)	MIF	Secreted Signaling	PMID: 29637711; PMID: 26175090	0
CD4-T	CD4-T	MIF	CD74_CD44	0.0447763	0	MIF_CD74_CD44	MIF - (CD74+CD44)	MIF	Secreted Signaling	PMID: 29637711; PMID: 26175090	0
F01-CTHRC1	CD4-T	MIF	CD74_CD44	0.0286823	0	MIF_CD74_CD44	MIF - (CD74+CD44)	MIF	Secreted Signaling	PMID: 29637711; PMID: 26175090	0
F02-CXCL14	CD4-T	MIF	CD74_CD44	0.0307644	0	MIF_CD74_CD44	MIF - (CD74+CD44)	MIF	Secreted Signaling	PMID: 29637711; PMID: 26175090	0
Neu-Pro	CD4-T	MIF	CD74_CD44	0.0376641	0	MIF_CD74_CD44	MIF - (CD74+CD44)	MIF	Secreted Signaling	PMID: 29637711; PMID: 26175090	0
Plasma B	CD4-T	MIF	CD74_CD44	0.031347	0	MIF_CD74_CD44	MIF - (CD74+CD44)	MIF	Secreted Signaling	PMID: 29637711; PMID: 26175090	0
T-MT2A	CD4-T	MIF	CD74_CD44	0.0315753	0	MIF_CD74_CD44	MIF - (CD74+CD44)	MIF	Secreted Signaling	PMID: 29637711; PMID: 26175090	0
T01-GPX3	CD4-T	MIF	CD74_CD44	0.0242491	0	MIF_CD74_CD44	MIF - (CD74+CD44)	MIF	Secreted Signaling	PMID: 29637711; PMID: 26175090	0
B-IGHD	cDC	MIF	CD74_CD44	0.0252839	0	MIF_CD74_CD44	MIF - (CD74+CD44)	MIF	Secreted Signaling	PMID: 29637711; PMID: 26175090	0
B-MS4A1	cDC	MIF	CD74_CD44	0.023212	0	MIF_CD74_CD44	MIF - (CD74+CD44)	MIF	Secreted Signaling	PMID: 29637711; PMID: 26175090	0
C01-CHAD	cDC	MIF	CD74_CD44	0.0420065	0	MIF_CD74_CD44	MIF - (CD74+CD44)	MIF	Secreted Signaling	PMID: 29637711; PMID: 26175090	0
C02-CRTAC1	cDC	MIF	CD74_CD44	0.0438538	0	MIF_CD74_CD44	MIF - (CD74+CD44)	MIF	Secreted Signaling	PMID: 29637711; PMID: 26175090	0
CD4-T	cDC	MIF	CD74_CD44	0.0796151	0	MIF_CD74_CD44	MIF - (CD74+CD44)	MIF	Secreted Signaling	PMID: 29637711; PMID: 26175090	0
CD8T-GZMK	cDC	MIF	CD74_CD44	0.0289919	0	MIF_CD74_CD44	MIF - (CD74+CD44)	MIF	Secreted Signaling	PMID: 29637711; PMID: 26175090	0
cDC	cDC	MIF	CD74_CD44	0.0370755	0	MIF_CD74_CD44	MIF - (CD74+CD44)	MIF	Secreted Signaling	PMID: 29637711; PMID: 26175090	0
F01-CTHRC1	cDC	MIF	CD74_CD44	0.0516764	0	MIF_CD74_CD44	MIF - (CD74+CD44)	MIF	Secreted Signaling	PMID: 29637711; PMID: 26175090	0
F02-CXCL14	cDC	MIF	CD74_CD44	0.0553326	0	MIF_CD74_CD44	MIF - (CD74+CD44)	MIF	Secreted Signaling	PMID: 29637711; PMID: 26175090	0
Neu-Pro	cDC	MIF	CD74_CD44	0.0673595	0	MIF_CD74_CD44	MIF - (CD74+CD44)	MIF	Secreted Signaling	PMID: 29637711; PMID: 26175090	0
Plasma B	cDC	MIF	CD74_CD44	0.0563534	0	MIF_CD74_CD44	MIF - (CD74+CD44)	MIF	Secreted Signaling	PMID: 29637711; PMID: 26175090	0
T-MT2A	cDC	MIF	CD74_CD44	0.0567533	0	MIF_CD74_CD44	MIF - (CD74+CD44)	MIF	Secreted Signaling	PMID: 29637711; PMID: 26175090	0
T01-GPX3	cDC	MIF	CD74_CD44	0.0438497	0	MIF_CD74_CD44	MIF - (CD74+CD44)	MIF	Secreted Signaling	PMID: 29637711; PMID: 26175090	0
CD4-T	F02-CXCL14	MIF	CD74_CD44	0.0267629	0	MIF_CD74_CD44	MIF - (CD74+CD44)	MIF	Secreted Signaling	PMID: 29637711; PMID: 26175090	0
Neu-Pro	F02-CXCL14	MIF	CD74_CD44	0.0224447	0.01	MIF_CD74_CD44	MIF - (CD74+CD44)	MIF	Secreted Signaling	PMID: 29637711; PMID: 26175090	0.0100058
C01-CHAD	Macrophage	MIF	CD74_CD44	0.0278477	0	MIF_CD74_CD44	MIF - (CD74+CD44)	MIF	Secreted Signaling	PMID: 29637711; PMID: 26175090	0
C02-CRTAC1	Macrophage	MIF	CD74_CD44	0.0290912	0	MIF_CD74_CD44	MIF - (CD74+CD44)	MIF	Secreted Signaling	PMID: 29637711; PMID: 26175090	0
CD4-T	Macrophage	MIF	CD74_CD44	0.0534876	0	MIF_CD74_CD44	MIF - (CD74+CD44)	MIF	Secreted Signaling	PMID: 29637711; PMID: 26175090	0
cDC	Macrophage	MIF	CD74_CD44	0.0245361	0	MIF_CD74_CD44	MIF - (CD74+CD44)	MIF	Secreted Signaling	PMID: 29637711; PMID: 26175090	0
F01-CTHRC1	Macrophage	MIF	CD74_CD44	0.0343752	0	MIF_CD74_CD44	MIF - (CD74+CD44)	MIF	Secreted Signaling	PMID: 29637711; PMID: 26175090	0
F02-CXCL14	Macrophage	MIF	CD74_CD44	0.0368548	0	MIF_CD74_CD44	MIF - (CD74+CD44)	MIF	Secreted Signaling	PMID: 29637711; PMID: 26175090	0
Neu-Pro	Macrophage	MIF	CD74_CD44	0.0450571	0	MIF_CD74_CD44	MIF - (CD74+CD44)	MIF	Secreted Signaling	PMID: 29637711; PMID: 26175090	0
Plasma B	Macrophage	MIF	CD74_CD44	0.0375483	0	MIF_CD74_CD44	MIF - (CD74+CD44)	MIF	Secreted Signaling	PMID: 29637711; PMID: 26175090	0
T-MT2A	Macrophage	MIF	CD74_CD44	0.0378201	0	MIF_CD74_CD44	MIF - (CD74+CD44)	MIF	Secreted Signaling	PMID: 29637711; PMID: 26175090	0
T01-GPX3	Macrophage	MIF	CD74_CD44	0.0290885	0	MIF_CD74_CD44	MIF - (CD74+CD44)	MIF	Secreted Signaling	PMID: 29637711; PMID: 26175090	0
C01-CHAD	Monocyte	MIF	CD74_CD44	0.0361149	0	MIF_CD74_CD44	MIF - (CD74+CD44)	MIF	Secreted Signaling	PMID: 29637711; PMID: 26175090	0
C02-CRTAC1	Monocyte	MIF	CD74_CD44	0.0377133	0	MIF_CD74_CD44	MIF - (CD74+CD44)	MIF	Secreted Signaling	PMID: 29637711; PMID: 26175090	0
CD4-T	Monocyte	MIF	CD74_CD44	0.0688277	0	MIF_CD74_CD44	MIF - (CD74+CD44)	MIF	Secreted Signaling	PMID: 29637711; PMID: 26175090	0
CD8T-GZMK	Monocyte	MIF	CD74_CD44	0.0248782	0	MIF_CD74_CD44	MIF - (CD74+CD44)	MIF	Secreted Signaling	PMID: 29637711; PMID: 26175090	0
cDC	Monocyte	MIF	CD74_CD44	0.0318525	0	MIF_CD74_CD44	MIF - (CD74+CD44)	MIF	Secreted Signaling	PMID: 29637711; PMID: 26175090	0
F01-CTHRC1	Monocyte	MIF	CD74_CD44	0.0444915	0	MIF_CD74_CD44	MIF - (CD74+CD44)	MIF	Secreted Signaling	PMID: 29637711; PMID: 26175090	0
F02-CXCL14	Monocyte	MIF	CD74_CD44	0.0476649	0	MIF_CD74_CD44	MIF - (CD74+CD44)	MIF	Secreted Signaling	PMID: 29637711; PMID: 26175090	0
Neu-Pro	Monocyte	MIF	CD74_CD44	0.0581278	0	MIF_CD74_CD44	MIF - (CD74+CD44)	MIF	Secreted Signaling	PMID: 29637711; PMID: 26175090	0
Plasma B	Monocyte	MIF	CD74_CD44	0.0485516	0	MIF_CD74_CD44	MIF - (CD74+CD44)	MIF	Secreted Signaling	PMID: 29637711; PMID: 26175090	0
T-MT2A	Monocyte	MIF	CD74_CD44	0.048899	0	MIF_CD74_CD44	MIF - (CD74+CD44)	MIF	Secreted Signaling	PMID: 29637711; PMID: 26175090	0
T01-GPX3	Monocyte	MIF	CD74_CD44	0.0377098	0	MIF_CD74_CD44	MIF - (CD74+CD44)	MIF	Secreted Signaling	PMID: 29637711; PMID: 26175090	0
CD4-T	T-MT2A	MIF	CD74_CD44	0.0290812	0	MIF_CD74_CD44	MIF - (CD74+CD44)	MIF	Secreted Signaling	PMID: 29637711; PMID: 26175090	0
Neu-Pro	T-MT2A	MIF	CD74_CD44	0.0243983	0	MIF_CD74_CD44	MIF - (CD74+CD44)	MIF	Secreted Signaling	PMID: 29637711; PMID: 26175090	0
CD4-T	T01-GPX3	MIF	CD74_CD44	0.0231858	0	MIF_CD74_CD44	MIF - (CD74+CD44)	MIF	Secreted Signaling	PMID: 29637711; PMID: 26175090	0
B-IGHD	C01-CHAD	MIF	ACKR3	0.00422705	0	MIF_ACKR3	MIF - ACKR3	MIF	Secreted Signaling	PMID: 26175090	0
B-MS4A1	C01-CHAD	MIF	ACKR3	0.00387379	0	MIF_ACKR3	MIF - ACKR3	MIF	Secreted Signaling	PMID: 26175090	0
C01-CHAD	C01-CHAD	MIF	ACKR3	0.00712457	0	MIF_ACKR3	MIF - ACKR3	MIF	Secreted Signaling	PMID: 26175090	0
C02-CRTAC1	C01-CHAD	MIF	ACKR3	0.00744982	0	MIF_ACKR3	MIF - ACKR3	MIF	Secreted Signaling	PMID: 26175090	0
CD4-T	C01-CHAD	MIF	ACKR3	0.0139583	0	MIF_ACKR3	MIF - ACKR3	MIF	Secreted Signaling	PMID: 26175090	0
CD8T-GZMK	C01-CHAD	MIF	ACKR3	0.00486236	0	MIF_ACKR3	MIF - ACKR3	MIF	Secreted Signaling	PMID: 26175090	0
cDC	C01-CHAD	MIF	ACKR3	0.00626148	0	MIF_ACKR3	MIF - ACKR3	MIF	Secreted Signaling	PMID: 26175090	0
F01-CTHRC1	C01-CHAD	MIF	ACKR3	0.00883874	0	MIF_ACKR3	MIF - ACKR3	MIF	Secreted Signaling	PMID: 26175090	0
F02-CXCL14	C01-CHAD	MIF	ACKR3	0.00949444	0	MIF_ACKR3	MIF - ACKR3	MIF	Secreted Signaling	PMID: 26175090	0
Macrophage	C01-CHAD	MIF	ACKR3	0.00248887	0	MIF_ACKR3	MIF - ACKR3	MIF	Secreted Signaling	PMID: 26175090	0
Monocyte	C01-CHAD	MIF	ACKR3	0.00318646	0	MIF_ACKR3	MIF - ACKR3	MIF	Secreted Signaling	PMID: 26175090	0
Neu-Pro	C01-CHAD	MIF	ACKR3	0.0116813	0	MIF_ACKR3	MIF - ACKR3	MIF	Secreted Signaling	PMID: 26175090	0
Plasma B	C01-CHAD	MIF	ACKR3	0.00967827	0	MIF_ACKR3	MIF - ACKR3	MIF	Secreted Signaling	PMID: 26175090	0
T-MT2A	C01-CHAD	MIF	ACKR3	0.00975037	0	MIF_ACKR3	MIF - ACKR3	MIF	Secreted Signaling	PMID: 26175090	0
T01-GPX3	C01-CHAD	MIF	ACKR3	0.0074491	0	MIF_ACKR3	MIF - ACKR3	MIF	Secreted Signaling	PMID: 26175090	0
B-IGHD	C02-CRTAC1	MIF	ACKR3	0.0118281	0	MIF_ACKR3	MIF - ACKR3	MIF	Secreted Signaling	PMID: 26175090	0
B-MS4A1	C02-CRTAC1	MIF	ACKR3	0.0108465	0	MIF_ACKR3	MIF - ACKR3	MIF	Secreted Signaling	PMID: 26175090	0
C01-CHAD	C02-CRTAC1	MIF	ACKR3	0.0198321	0	MIF_ACKR3	MIF - ACKR3	MIF	Secreted Signaling	PMID: 26175090	0
C02-CRTAC1	C02-CRTAC1	MIF	ACKR3	0.0207254	0	MIF_ACKR3	MIF - ACKR3	MIF	Secreted Signaling	PMID: 26175090	0
CD4-T	C02-CRTAC1	MIF	ACKR3	0.0383834	0	MIF_ACKR3	MIF - ACKR3	MIF	Secreted Signaling	PMID: 26175090	0
CD8T-GZMK	C02-CRTAC1	MIF	ACKR3	0.0135902	0	MIF_ACKR3	MIF - ACKR3	MIF	Secreted Signaling	PMID: 26175090	0
cDC	C02-CRTAC1	MIF	ACKR3	0.0174567	0	MIF_ACKR3	MIF - ACKR3	MIF	Secreted Signaling	PMID: 26175090	0
F01-CTHRC1	C02-CRTAC1	MIF	ACKR3	0.0245282	0	MIF_ACKR3	MIF - ACKR3	MIF	Secreted Signaling	PMID: 26175090	0
F02-CXCL14	C02-CRTAC1	MIF	ACKR3	0.0263169	0	MIF_ACKR3	MIF - ACKR3	MIF	Secreted Signaling	PMID: 26175090	0
Macrophage	C02-CRTAC1	MIF	ACKR3	0.00698624	0	MIF_ACKR3	MIF - ACKR3	MIF	Secreted Signaling	PMID: 26175090	0
Monocyte	C02-CRTAC1	MIF	ACKR3	0.00893311	0	MIF_ACKR3	MIF - ACKR3	MIF	Secreted Signaling	PMID: 26175090	0
Neu-Pro	C02-CRTAC1	MIF	ACKR3	0.0322524	0	MIF_ACKR3	MIF - ACKR3	MIF	Secreted Signaling	PMID: 26175090	0
Plasma B	C02-CRTAC1	MIF	ACKR3	0.0268176	0	MIF_ACKR3	MIF - ACKR3	MIF	Secreted Signaling	PMID: 26175090	0
T-MT2A	C02-CRTAC1	MIF	ACKR3	0.0270139	0	MIF_ACKR3	MIF - ACKR3	MIF	Secreted Signaling	PMID: 26175090	0
T01-GPX3	C02-CRTAC1	MIF	ACKR3	0.0207234	0	MIF_ACKR3	MIF - ACKR3	MIF	Secreted Signaling	PMID: 26175090	0
B-IGHD	F01-CTHRC1	MIF	ACKR3	0.00417722	0	MIF_ACKR3	MIF - ACKR3	MIF	Secreted Signaling	PMID: 26175090	0
B-MS4A1	F01-CTHRC1	MIF	ACKR3	0.00382812	0	MIF_ACKR3	MIF - ACKR3	MIF	Secreted Signaling	PMID: 26175090	0
C01-CHAD	F01-CTHRC1	MIF	ACKR3	0.00704084	0	MIF_ACKR3	MIF - ACKR3	MIF	Secreted Signaling	PMID: 26175090	0
C02-CRTAC1	F01-CTHRC1	MIF	ACKR3	0.00736228	0	MIF_ACKR3	MIF - ACKR3	MIF	Secreted Signaling	PMID: 26175090	0
CD4-T	F01-CTHRC1	MIF	ACKR3	0.0137953	0	MIF_ACKR3	MIF - ACKR3	MIF	Secreted Signaling	PMID: 26175090	0
CD8T-GZMK	F01-CTHRC1	MIF	ACKR3	0.00480508	0	MIF_ACKR3	MIF - ACKR3	MIF	Secreted Signaling	PMID: 26175090	0
cDC	F01-CTHRC1	MIF	ACKR3	0.00618782	0	MIF_ACKR3	MIF - ACKR3	MIF	Secreted Signaling	PMID: 26175090	0
F01-CTHRC1	F01-CTHRC1	MIF	ACKR3	0.00873503	0	MIF_ACKR3	MIF - ACKR3	MIF	Secreted Signaling	PMID: 26175090	0
F02-CXCL14	F01-CTHRC1	MIF	ACKR3	0.00938311	0	MIF_ACKR3	MIF - ACKR3	MIF	Secreted Signaling	PMID: 26175090	0
Macrophage	F01-CTHRC1	MIF	ACKR3	0.00245948	0	MIF_ACKR3	MIF - ACKR3	MIF	Secreted Signaling	PMID: 26175090	0
Monocyte	F01-CTHRC1	MIF	ACKR3	0.00314886	0	MIF_ACKR3	MIF - ACKR3	MIF	Secreted Signaling	PMID: 26175090	0
Neu-Pro	F01-CTHRC1	MIF	ACKR3	0.0115447	0	MIF_ACKR3	MIF - ACKR3	MIF	Secreted Signaling	PMID: 26175090	0
Plasma B	F01-CTHRC1	MIF	ACKR3	0.00956481	0	MIF_ACKR3	MIF - ACKR3	MIF	Secreted Signaling	PMID: 26175090	0
T-MT2A	F01-CTHRC1	MIF	ACKR3	0.00963606	0	MIF_ACKR3	MIF - ACKR3	MIF	Secreted Signaling	PMID: 26175090	0
T01-GPX3	F01-CTHRC1	MIF	ACKR3	0.00736158	0	MIF_ACKR3	MIF - ACKR3	MIF	Secreted Signaling	PMID: 26175090	0
B-IGHD	F02-CXCL14	MIF	ACKR3	0.00256023	0	MIF_ACKR3	MIF - ACKR3	MIF	Secreted Signaling	PMID: 26175090	0
B-MS4A1	F02-CXCL14	MIF	ACKR3	0.00234594	0	MIF_ACKR3	MIF - ACKR3	MIF	Secreted Signaling	PMID: 26175090	0
C01-CHAD	F02-CXCL14	MIF	ACKR3	0.00432015	0	MIF_ACKR3	MIF - ACKR3	MIF	Secreted Signaling	PMID: 26175090	0
C02-CRTAC1	F02-CXCL14	MIF	ACKR3	0.00451795	0	MIF_ACKR3	MIF - ACKR3	MIF	Secreted Signaling	PMID: 26175090	0
CD4-T	F02-CXCL14	MIF	ACKR3	0.00848691	0	MIF_ACKR3	MIF - ACKR3	MIF	Secreted Signaling	PMID: 26175090	0
CD8T-GZMK	F02-CXCL14	MIF	ACKR3	0.00294576	0	MIF_ACKR3	MIF - ACKR3	MIF	Secreted Signaling	PMID: 26175090	0
cDC	F02-CXCL14	MIF	ACKR3	0.00379549	0	MIF_ACKR3	MIF - ACKR3	MIF	Secreted Signaling	PMID: 26175090	0
F01-CTHRC1	F02-CXCL14	MIF	ACKR3	0.00536322	0	MIF_ACKR3	MIF - ACKR3	MIF	Secreted Signaling	PMID: 26175090	0
F02-CXCL14	F02-CXCL14	MIF	ACKR3	0.00576259	0	MIF_ACKR3	MIF - ACKR3	MIF	Secreted Signaling	PMID: 26175090	0
Macrophage	F02-CXCL14	MIF	ACKR3	0.00150641	0	MIF_ACKR3	MIF - ACKR3	MIF	Secreted Signaling	PMID: 26175090	0
Monocyte	F02-CXCL14	MIF	ACKR3	0.00192917	0	MIF_ACKR3	MIF - ACKR3	MIF	Secreted Signaling	PMID: 26175090	0
Neu-Pro	F02-CXCL14	MIF	ACKR3	0.00709606	0	MIF_ACKR3	MIF - ACKR3	MIF	Secreted Signaling	PMID: 26175090	0
Plasma B	F02-CXCL14	MIF	ACKR3	0.00587459	0	MIF_ACKR3	MIF - ACKR3	MIF	Secreted Signaling	PMID: 26175090	0
T-MT2A	F02-CXCL14	MIF	ACKR3	0.00591852	0	MIF_ACKR3	MIF - ACKR3	MIF	Secreted Signaling	PMID: 26175090	0
T01-GPX3	F02-CXCL14	MIF	ACKR3	0.00451751	0	MIF_ACKR3	MIF - ACKR3	MIF	Secreted Signaling	PMID: 26175090	0
B-IGHD	T01-GPX3	MIF	ACKR3	0.0192144	0	MIF_ACKR3	MIF - ACKR3	MIF	Secreted Signaling	PMID: 26175090	0
B-MS4A1	T01-GPX3	MIF	ACKR3	0.0176308	0	MIF_ACKR3	MIF - ACKR3	MIF	Secreted Signaling	PMID: 26175090	0
C01-CHAD	T01-GPX3	MIF	ACKR3	0.0320546	0	MIF_ACKR3	MIF - ACKR3	MIF	Secreted Signaling	PMID: 26175090	0
C02-CRTAC1	T01-GPX3	MIF	ACKR3	0.0334796	0	MIF_ACKR3	MIF - ACKR3	MIF	Secreted Signaling	PMID: 26175090	0
CD4-T	T01-GPX3	MIF	ACKR3	0.0613237	0	MIF_ACKR3	MIF - ACKR3	MIF	Secreted Signaling	PMID: 26175090	0
CD8T-GZMK	T01-GPX3	MIF	ACKR3	0.0220524	0	MIF_ACKR3	MIF - ACKR3	MIF	Secreted Signaling	PMID: 26175090	0
cDC	T01-GPX3	MIF	ACKR3	0.0282574	0	MIF_ACKR3	MIF - ACKR3	MIF	Secreted Signaling	PMID: 26175090	0
F01-CTHRC1	T01-GPX3	MIF	ACKR3	0.0395282	0	MIF_ACKR3	MIF - ACKR3	MIF	Secreted Signaling	PMID: 26175090	0
F02-CXCL14	T01-GPX3	MIF	ACKR3	0.0423632	0	MIF_ACKR3	MIF - ACKR3	MIF	Secreted Signaling	PMID: 26175090	0
Macrophage	T01-GPX3	MIF	ACKR3	0.0113838	0	MIF_ACKR3	MIF - ACKR3	MIF	Secreted Signaling	PMID: 26175090	0
Monocyte	T01-GPX3	MIF	ACKR3	0.0145382	0	MIF_ACKR3	MIF - ACKR3	MIF	Secreted Signaling	PMID: 26175090	0
Neu-Pro	T01-GPX3	MIF	ACKR3	0.0517255	0	MIF_ACKR3	MIF - ACKR3	MIF	Secreted Signaling	PMID: 26175090	0
Plasma B	T01-GPX3	MIF	ACKR3	0.0431557	0	MIF_ACKR3	MIF - ACKR3	MIF	Secreted Signaling	PMID: 26175090	0
T-MT2A	T01-GPX3	MIF	ACKR3	0.0434663	0	MIF_ACKR3	MIF - ACKR3	MIF	Secreted Signaling	PMID: 26175090	0
T01-GPX3	T01-GPX3	MIF	ACKR3	0.0334764	0	MIF_ACKR3	MIF - ACKR3	MIF	Secreted Signaling	PMID: 26175090	0
C02-CRTAC1	Macrophage	CSF1	CSF1R	0.00509957	0	CSF1_CSF1R	CSF1 - CSF1R	CSF	Secreted Signaling	KEGG: hsa04060	0
F02-CXCL14	Macrophage	CSF1	CSF1R	0.00734606	0	CSF1_CSF1R	CSF1 - CSF1R	CSF	Secreted Signaling	KEGG: hsa04060	0
T01-GPX3	Macrophage	CSF1	CSF1R	0.00673713	0	CSF1_CSF1R	CSF1 - CSF1R	CSF	Secreted Signaling	KEGG: hsa04060	0
C02-CRTAC1	cDC	IL16	CD4	0.0008287	0	IL16_CD4	IL16 - CD4	IL16	Secreted Signaling	KEGG: hsa04060	0
CD4-T	cDC	IL16	CD4	0.00126658	0	IL16_CD4	IL16 - CD4	IL16	Secreted Signaling	KEGG: hsa04060	0
C02-CRTAC1	Macrophage	IL16	CD4	0.00188366	0	IL16_CD4	IL16 - CD4	IL16	Secreted Signaling	KEGG: hsa04060	0
CD4-T	Macrophage	IL16	CD4	0.00287736	0	IL16_CD4	IL16 - CD4	IL16	Secreted Signaling	KEGG: hsa04060	0
T-MT2A	C01-CHAD	IFNG	IFNGR1_IFNGR2	0.00202375	0	IFNG_IFNGR1_IFNGR2	IFNG - (IFNGR1+IFNGR2)	IFN-II	Secreted Signaling	KEGG: hsa04060	0
T-MT2A	C02-CRTAC1	IFNG	IFNGR1_IFNGR2	0.00215798	0	IFNG_IFNGR1_IFNGR2	IFNG - (IFNGR1+IFNGR2)	IFN-II	Secreted Signaling	KEGG: hsa04060	0
T-MT2A	cDC	IFNG	IFNGR1_IFNGR2	0.0022795	0	IFNG_IFNGR1_IFNGR2	IFNG - (IFNGR1+IFNGR2)	IFN-II	Secreted Signaling	KEGG: hsa04060	0
T-MT2A	F01-CTHRC1	IFNG	IFNGR1_IFNGR2	0.00237297	0	IFNG_IFNGR1_IFNGR2	IFNG - (IFNGR1+IFNGR2)	IFN-II	Secreted Signaling	KEGG: hsa04060	0
T-MT2A	F02-CXCL14	IFNG	IFNGR1_IFNGR2	0.00433639	0	IFNG_IFNGR1_IFNGR2	IFNG - (IFNGR1+IFNGR2)	IFN-II	Secreted Signaling	KEGG: hsa04060	0
T-MT2A	T01-GPX3	IFNG	IFNGR1_IFNGR2	0.00245321	0	IFNG_IFNGR1_IFNGR2	IFNG - (IFNGR1+IFNGR2)	IFN-II	Secreted Signaling	KEGG: hsa04060	0
T-MT2A	C02-CRTAC1	TNF	TNFRSF1A	0.00178974	0	TNF_TNFRSF1A	TNF - TNFRSF1A	TNF	Secreted Signaling	KEGG: hsa04060	0
T-MT2A	F01-CTHRC1	TNF	TNFRSF1A	0.00224537	0	TNF_TNFRSF1A	TNF - TNFRSF1A	TNF	Secreted Signaling	KEGG: hsa04060	0
T-MT2A	F02-CXCL14	TNF	TNFRSF1A	0.00677766	0	TNF_TNFRSF1A	TNF - TNFRSF1A	TNF	Secreted Signaling	KEGG: hsa04060	0
T-MT2A	Macrophage	TNF	TNFRSF1A	0.00155045	0	TNF_TNFRSF1A	TNF - TNFRSF1A	TNF	Secreted Signaling	KEGG: hsa04060	0
T-MT2A	T01-GPX3	TNF	TNFRSF1A	0.00208389	0	TNF_TNFRSF1A	TNF - TNFRSF1A	TNF	Secreted Signaling	KEGG: hsa04060	0
T-MT2A	CD4-T	TNF	TNFRSF1B	0.00215973	0	TNF_TNFRSF1B	TNF - TNFRSF1B	TNF	Secreted Signaling	KEGG: hsa04060	0
T-MT2A	cDC	TNF	TNFRSF1B	0.0026354	0	TNF_TNFRSF1B	TNF - TNFRSF1B	TNF	Secreted Signaling	KEGG: hsa04060	0
T-MT2A	Macrophage	TNF	TNFRSF1B	0.00226359	0	TNF_TNFRSF1B	TNF - TNFRSF1B	TNF	Secreted Signaling	KEGG: hsa04060	0
T-MT2A	Monocyte	TNF	TNFRSF1B	0.00371476	0	TNF_TNFRSF1B	TNF - TNFRSF1B	TNF	Secreted Signaling	KEGG: hsa04060	0
CD4-T	F01-CTHRC1	TNFSF14	LTBR	0.00085281	0	TNFSF14_LTBR	TNFSF14 - LTBR	LIGHT	Secreted Signaling	KEGG: hsa04060	0
CD4-T	F02-CXCL14	TNFSF14	LTBR	0.00115453	0	TNFSF14_LTBR	TNFSF14 - LTBR	LIGHT	Secreted Signaling	KEGG: hsa04060	0
CD4-T	T01-GPX3	TNFSF14	LTBR	0.000848362	0	TNFSF14_LTBR	TNFSF14 - LTBR	LIGHT	Secreted Signaling	KEGG: hsa04060	0
CD4-T	B-MS4A1	TNFSF14	TNFRSF14	0.00102059	0	TNFSF14_TNFRSF14	TNFSF14 - TNFRSF14	LIGHT	Secreted Signaling	KEGG: hsa04060	0
CD4-T	CD4-T	TNFSF14	TNFRSF14	0.00181476	0	TNFSF14_TNFRSF14	TNFSF14 - TNFRSF14	LIGHT	Secreted Signaling	KEGG: hsa04060	0
CD4-T	cDC	TNFSF14	TNFRSF14	0.000825696	0	TNFSF14_TNFRSF14	TNFSF14 - TNFRSF14	LIGHT	Secreted Signaling	KEGG: hsa04060	0
CD4-T	Plasma B	TNFSF14	TNFRSF14	0.000231814	0	TNFSF14_TNFRSF14	TNFSF14 - TNFRSF14	LIGHT	Secreted Signaling	KEGG: hsa04060	0
C01-CHAD	C02-CRTAC1	TNFSF12	TNFRSF12A	0.00178974	0	TNFSF12_TNFRSF12A	TNFSF12 - TNFRSF12A	TWEAK	Secreted Signaling	KEGG: hsa04060	0
C02-CRTAC1	C02-CRTAC1	TNFSF12	TNFRSF12A	0.00160946	0	TNFSF12_TNFRSF12A	TNFSF12 - TNFRSF12A	TWEAK	Secreted Signaling	KEGG: hsa04060	0
CD4-T	C02-CRTAC1	TNFSF12	TNFRSF12A	0.00141139	0	TNFSF12_TNFRSF12A	TNFSF12 - TNFRSF12A	TWEAK	Secreted Signaling	KEGG: hsa04060	0
F01-CTHRC1	C02-CRTAC1	TNFSF12	TNFRSF12A	0.00169004	0	TNFSF12_TNFRSF12A	TNFSF12 - TNFRSF12A	TWEAK	Secreted Signaling	KEGG: hsa04060	0
F02-CXCL14	C02-CRTAC1	TNFSF12	TNFRSF12A	0.00193622	0	TNFSF12_TNFRSF12A	TNFSF12 - TNFRSF12A	TWEAK	Secreted Signaling	KEGG: hsa04060	0
T01-GPX3	C02-CRTAC1	TNFSF12	TNFRSF12A	0.00179839	0	TNFSF12_TNFRSF12A	TNFSF12 - TNFRSF12A	TWEAK	Secreted Signaling	KEGG: hsa04060	0
C01-CHAD	F01-CTHRC1	TNFSF12	TNFRSF12A	0.00137202	0	TNFSF12_TNFRSF12A	TNFSF12 - TNFRSF12A	TWEAK	Secreted Signaling	KEGG: hsa04060	0
C02-CRTAC1	F01-CTHRC1	TNFSF12	TNFRSF12A	0.00123376	0	TNFSF12_TNFRSF12A	TNFSF12 - TNFRSF12A	TWEAK	Secreted Signaling	KEGG: hsa04060	0
CD4-T	F01-CTHRC1	TNFSF12	TNFRSF12A	0.00108188	0	TNFSF12_TNFRSF12A	TNFSF12 - TNFRSF12A	TWEAK	Secreted Signaling	KEGG: hsa04060	0
F01-CTHRC1	F01-CTHRC1	TNFSF12	TNFRSF12A	0.00129556	0	TNFSF12_TNFRSF12A	TNFSF12 - TNFRSF12A	TWEAK	Secreted Signaling	KEGG: hsa04060	0
F02-CXCL14	F01-CTHRC1	TNFSF12	TNFRSF12A	0.00148436	0	TNFSF12_TNFRSF12A	TNFSF12 - TNFRSF12A	TWEAK	Secreted Signaling	KEGG: hsa04060	0
T01-GPX3	F01-CTHRC1	TNFSF12	TNFRSF12A	0.00137865	0	TNFSF12_TNFRSF12A	TNFSF12 - TNFRSF12A	TWEAK	Secreted Signaling	KEGG: hsa04060	0
cDC	Plasma B	TNFSF13B	TNFRSF17	0.00434246	0	TNFSF13B_TNFRSF17	TNFSF13B - TNFRSF17	BAFF	Secreted Signaling	KEGG: hsa04060	0
Monocyte	Plasma B	TNFSF13B	TNFRSF17	0.0024813	0	TNFSF13B_TNFRSF17	TNFSF13B - TNFRSF17	BAFF	Secreted Signaling	KEGG: hsa04060	0
Neu-Pro	Plasma B	TNFSF13B	TNFRSF17	0.00140678	0	TNFSF13B_TNFRSF17	TNFSF13B - TNFRSF17	BAFF	Secreted Signaling	KEGG: hsa04060	0
cDC	Plasma B	TNFSF13B	TNFRSF13B	0.000693715	0	TNFSF13B_TNFRSF13B	TNFSF13B - TNFRSF13B	BAFF	Secreted Signaling	KEGG: hsa04060	0
Monocyte	Plasma B	TNFSF13B	TNFRSF13B	0.00039577	0	TNFSF13B_TNFRSF13B	TNFSF13B - TNFRSF13B	BAFF	Secreted Signaling	KEGG: hsa04060	0
Neu-Pro	Plasma B	TNFSF13B	TNFRSF13B	0.00022418	0	TNFSF13B_TNFRSF13B	TNFSF13B - TNFRSF13B	BAFF	Secreted Signaling	KEGG: hsa04060	0
cDC	B-IGHD	TNFSF13B	TNFRSF13C	0.00811615	0	TNFSF13B_TNFRSF13C	TNFSF13B - TNFRSF13C	BAFF	Secreted Signaling	KEGG: hsa04060	0
Monocyte	B-IGHD	TNFSF13B	TNFRSF13C	0.00464514	0	TNFSF13B_TNFRSF13C	TNFSF13B - TNFRSF13C	BAFF	Secreted Signaling	KEGG: hsa04060	0
Neu-Pro	B-IGHD	TNFSF13B	TNFRSF13C	0.00263605	0	TNFSF13B_TNFRSF13C	TNFSF13B - TNFRSF13C	BAFF	Secreted Signaling	KEGG: hsa04060	0
Macrophage	C01-CHAD	SPP1	ATF3	0.0124421	0	SPP1_ATF3	SPP1 - ATF3	SPP1	Secreted Signaling	PMID: 21907262	0
Macrophage	C02-CRTAC1	SPP1	ATF3	0.0439674	0	SPP1_ATF3	SPP1 - ATF3	SPP1	Secreted Signaling	PMID: 21907262	0
Macrophage	cDC	SPP1	ATF3	0.00945277	0	SPP1_ATF3	SPP1 - ATF3	SPP1	Secreted Signaling	PMID: 21907262	0
Macrophage	F01-CTHRC1	SPP1	ATF3	0.0216806	0	SPP1_ATF3	SPP1 - ATF3	SPP1	Secreted Signaling	PMID: 21907262	0
Macrophage	F02-CXCL14	SPP1	ATF3	0.0415473	0	SPP1_ATF3	SPP1 - ATF3	SPP1	Secreted Signaling	PMID: 21907262	0
Macrophage	Macrophage	SPP1	ATF3	0.0137668	0	SPP1_ATF3	SPP1 - ATF3	SPP1	Secreted Signaling	PMID: 21907262	0
Macrophage	T01-GPX3	SPP1	ATF3	0.0116705	0	SPP1_ATF3	SPP1 - ATF3	SPP1	Secreted Signaling	PMID: 21907262	0
Macrophage	C01-CHAD	SPP1	CD44	0.0398957	0	SPP1_CD44	SPP1 - CD44	SPP1	Secreted Signaling	PMID: 21907263	0
Macrophage	C02-CRTAC1	SPP1	CD44	0.0562612	0	SPP1_CD44	SPP1 - CD44	SPP1	Secreted Signaling	PMID: 21907263	0
Macrophage	CD4-T	SPP1	CD44	0.0334403	0	SPP1_CD44	SPP1 - CD44	SPP1	Secreted Signaling	PMID: 21907263	0
Macrophage	cDC	SPP1	CD44	0.0508346	0	SPP1_CD44	SPP1 - CD44	SPP1	Secreted Signaling	PMID: 21907263	0
Macrophage	F01-CTHRC1	SPP1	CD44	0.0424124	0	SPP1_CD44	SPP1 - CD44	SPP1	Secreted Signaling	PMID: 21907263	0
Macrophage	F02-CXCL14	SPP1	CD44	0.050557	0	SPP1_CD44	SPP1 - CD44	SPP1	Secreted Signaling	PMID: 21907263	0
Macrophage	Macrophage	SPP1	CD44	0.0150604	0	SPP1_CD44	SPP1 - CD44	SPP1	Secreted Signaling	PMID: 21907263	0
Macrophage	Monocyte	SPP1	CD44	0.0472987	0	SPP1_CD44	SPP1 - CD44	SPP1	Secreted Signaling	PMID: 21907263	0
Macrophage	Neu	SPP1	CD44	0.015824	0	SPP1_CD44	SPP1 - CD44	SPP1	Secreted Signaling	PMID: 21907263	0
Macrophage	Neu-Pro	SPP1	CD44	0.00663759	0	SPP1_CD44	SPP1 - CD44	SPP1	Secreted Signaling	PMID: 21907263	0
Macrophage	Plasma B	SPP1	CD44	0.00355148	0	SPP1_CD44	SPP1 - CD44	SPP1	Secreted Signaling	PMID: 21907263	0
Macrophage	T-MT2A	SPP1	CD44	0.0145484	0	SPP1_CD44	SPP1 - CD44	SPP1	Secreted Signaling	PMID: 21907263	0
Macrophage	T01-GPX3	SPP1	CD44	0.050443	0	SPP1_CD44	SPP1 - CD44	SPP1	Secreted Signaling	PMID: 21907263	0
Macrophage	C01-CHAD	SPP1	ITGAV_ITGB1	0.0233512	0	SPP1_ITGAV_ITGB1	SPP1 - (ITGAV+ITGB1)	SPP1	Secreted Signaling	PMID: 21907263	0
Macrophage	C02-CRTAC1	SPP1	ITGAV_ITGB1	0.0251149	0	SPP1_ITGAV_ITGB1	SPP1 - (ITGAV+ITGB1)	SPP1	Secreted Signaling	PMID: 21907263	0
Macrophage	F01-CTHRC1	SPP1	ITGAV_ITGB1	0.0255614	0	SPP1_ITGAV_ITGB1	SPP1 - (ITGAV+ITGB1)	SPP1	Secreted Signaling	PMID: 21907263	0
Macrophage	F02-CXCL14	SPP1	ITGAV_ITGB1	0.0212233	0	SPP1_ITGAV_ITGB1	SPP1 - (ITGAV+ITGB1)	SPP1	Secreted Signaling	PMID: 21907263	0
Macrophage	T01-GPX3	SPP1	ITGAV_ITGB1	0.0218195	0	SPP1_ITGAV_ITGB1	SPP1 - (ITGAV+ITGB1)	SPP1	Secreted Signaling	PMID: 21907263	0
Macrophage	C01-CHAD	SPP1	ITGAV_ITGB5	0.00968232	0	SPP1_ITGAV_ITGB5	SPP1 - (ITGAV+ITGB5)	SPP1	Secreted Signaling	PMID: 21907263	0
Macrophage	C02-CRTAC1	SPP1	ITGAV_ITGB5	0.0162681	0	SPP1_ITGAV_ITGB5	SPP1 - (ITGAV+ITGB5)	SPP1	Secreted Signaling	PMID: 21907263	0
Macrophage	F01-CTHRC1	SPP1	ITGAV_ITGB5	0.0165762	0	SPP1_ITGAV_ITGB5	SPP1 - (ITGAV+ITGB5)	SPP1	Secreted Signaling	PMID: 21907263	0
Macrophage	F02-CXCL14	SPP1	ITGAV_ITGB5	0.00842597	0	SPP1_ITGAV_ITGB5	SPP1 - (ITGAV+ITGB5)	SPP1	Secreted Signaling	PMID: 21907263	0
Macrophage	T01-GPX3	SPP1	ITGAV_ITGB5	0.0135055	0	SPP1_ITGAV_ITGB5	SPP1 - (ITGAV+ITGB5)	SPP1	Secreted Signaling	PMID: 21907263	0
Macrophage	CD4-T	SPP1	ITGA4_ITGB1	0.0177614	0	SPP1_ITGA4_ITGB1	SPP1 - (ITGA4+ITGB1)	SPP1	Secreted Signaling	PMID: 21907263	0
Macrophage	Plasma B	SPP1	ITGA4_ITGB1	0.00331134	0	SPP1_ITGA4_ITGB1	SPP1 - (ITGA4+ITGB1)	SPP1	Secreted Signaling	PMID: 21907263	0
Macrophage	C02-CRTAC1	SPP1	ITGA5_ITGB1	0.0176585	0	SPP1_ITGA5_ITGB1	SPP1 - (ITGA5+ITGB1)	SPP1	Secreted Signaling	PMID: 21907263	0
Macrophage	F01-CTHRC1	SPP1	ITGA5_ITGB1	0.0157058	0	SPP1_ITGA5_ITGB1	SPP1 - (ITGA5+ITGB1)	SPP1	Secreted Signaling	PMID: 21907263	0
cDC	B-IGHD	RETN	CAP1	0.0168491	0	RETN_CAP1	RETN - CAP1	RESISTIN	Secreted Signaling	PMID: 30809105	0
Monocyte	B-IGHD	RETN	CAP1	0.0144533	0	RETN_CAP1	RETN - CAP1	RESISTIN	Secreted Signaling	PMID: 30809105	0
Neu	B-IGHD	RETN	CAP1	0.0232188	0	RETN_CAP1	RETN - CAP1	RESISTIN	Secreted Signaling	PMID: 30809105	0
Neu-Pro	B-IGHD	RETN	CAP1	0.0221806	0	RETN_CAP1	RETN - CAP1	RESISTIN	Secreted Signaling	PMID: 30809105	0
cDC	B-MS4A1	RETN	CAP1	0.0110522	0	RETN_CAP1	RETN - CAP1	RESISTIN	Secreted Signaling	PMID: 30809105	0
Monocyte	B-MS4A1	RETN	CAP1	0.00947273	0	RETN_CAP1	RETN - CAP1	RESISTIN	Secreted Signaling	PMID: 30809105	0
Neu	B-MS4A1	RETN	CAP1	0.0152645	0	RETN_CAP1	RETN - CAP1	RESISTIN	Secreted Signaling	PMID: 30809105	0
Neu-Pro	B-MS4A1	RETN	CAP1	0.0145767	0	RETN_CAP1	RETN - CAP1	RESISTIN	Secreted Signaling	PMID: 30809105	0
cDC	C01-CHAD	RETN	CAP1	0.0106786	0	RETN_CAP1	RETN - CAP1	RESISTIN	Secreted Signaling	PMID: 30809105	0
Monocyte	C01-CHAD	RETN	CAP1	0.00915199	0	RETN_CAP1	RETN - CAP1	RESISTIN	Secreted Signaling	PMID: 30809105	0
Neu	C01-CHAD	RETN	CAP1	0.0147506	0	RETN_CAP1	RETN - CAP1	RESISTIN	Secreted Signaling	PMID: 30809105	0
Neu-Pro	C01-CHAD	RETN	CAP1	0.0140856	0	RETN_CAP1	RETN - CAP1	RESISTIN	Secreted Signaling	PMID: 30809105	0
cDC	C02-CRTAC1	RETN	CAP1	0.0286124	0	RETN_CAP1	RETN - CAP1	RESISTIN	Secreted Signaling	PMID: 30809105	0
Monocyte	C02-CRTAC1	RETN	CAP1	0.0245857	0	RETN_CAP1	RETN - CAP1	RESISTIN	Secreted Signaling	PMID: 30809105	0
Neu	C02-CRTAC1	RETN	CAP1	0.0392517	0	RETN_CAP1	RETN - CAP1	RESISTIN	Secreted Signaling	PMID: 30809105	0
Neu-Pro	C02-CRTAC1	RETN	CAP1	0.0375241	0	RETN_CAP1	RETN - CAP1	RESISTIN	Secreted Signaling	PMID: 30809105	0
cDC	CD4-T	RETN	CAP1	0.0385664	0	RETN_CAP1	RETN - CAP1	RESISTIN	Secreted Signaling	PMID: 30809105	0
Monocyte	CD4-T	RETN	CAP1	0.0331867	0	RETN_CAP1	RETN - CAP1	RESISTIN	Secreted Signaling	PMID: 30809105	0
Neu	CD4-T	RETN	CAP1	0.0527061	0	RETN_CAP1	RETN - CAP1	RESISTIN	Secreted Signaling	PMID: 30809105	0
Neu-Pro	CD4-T	RETN	CAP1	0.0504175	0	RETN_CAP1	RETN - CAP1	RESISTIN	Secreted Signaling	PMID: 30809105	0
cDC	CD8T-GZMK	RETN	CAP1	0.0208186	0	RETN_CAP1	RETN - CAP1	RESISTIN	Secreted Signaling	PMID: 30809105	0
Monocyte	CD8T-GZMK	RETN	CAP1	0.0178686	0	RETN_CAP1	RETN - CAP1	RESISTIN	Secreted Signaling	PMID: 30809105	0
Neu	CD8T-GZMK	RETN	CAP1	0.0286452	0	RETN_CAP1	RETN - CAP1	RESISTIN	Secreted Signaling	PMID: 30809105	0
Neu-Pro	CD8T-GZMK	RETN	CAP1	0.0273712	0	RETN_CAP1	RETN - CAP1	RESISTIN	Secreted Signaling	PMID: 30809105	0
cDC	cDC	RETN	CAP1	0.0436607	0	RETN_CAP1	RETN - CAP1	RESISTIN	Secreted Signaling	PMID: 30809105	0
Monocyte	cDC	RETN	CAP1	0.0375983	0	RETN_CAP1	RETN - CAP1	RESISTIN	Secreted Signaling	PMID: 30809105	0
Neu	cDC	RETN	CAP1	0.0595525	0	RETN_CAP1	RETN - CAP1	RESISTIN	Secreted Signaling	PMID: 30809105	0
Neu-Pro	cDC	RETN	CAP1	0.0569845	0	RETN_CAP1	RETN - CAP1	RESISTIN	Secreted Signaling	PMID: 30809105	0
cDC	F01-CTHRC1	RETN	CAP1	0.0219396	0	RETN_CAP1	RETN - CAP1	RESISTIN	Secreted Signaling	PMID: 30809105	0
Monocyte	F01-CTHRC1	RETN	CAP1	0.0188338	0	RETN_CAP1	RETN - CAP1	RESISTIN	Secreted Signaling	PMID: 30809105	0
Neu	F01-CTHRC1	RETN	CAP1	0.0301747	0	RETN_CAP1	RETN - CAP1	RESISTIN	Secreted Signaling	PMID: 30809105	0
Neu-Pro	F01-CTHRC1	RETN	CAP1	0.0288346	0	RETN_CAP1	RETN - CAP1	RESISTIN	Secreted Signaling	PMID: 30809105	0
cDC	F02-CXCL14	RETN	CAP1	0.0105761	0	RETN_CAP1	RETN - CAP1	RESISTIN	Secreted Signaling	PMID: 30809105	0
Monocyte	F02-CXCL14	RETN	CAP1	0.009064	0	RETN_CAP1	RETN - CAP1	RESISTIN	Secreted Signaling	PMID: 30809105	0
Neu	F02-CXCL14	RETN	CAP1	0.0146095	0	RETN_CAP1	RETN - CAP1	RESISTIN	Secreted Signaling	PMID: 30809105	0
Neu-Pro	F02-CXCL14	RETN	CAP1	0.0139508	0	RETN_CAP1	RETN - CAP1	RESISTIN	Secreted Signaling	PMID: 30809105	0
cDC	Macrophage	RETN	CAP1	0.0184711	0	RETN_CAP1	RETN - CAP1	RESISTIN	Secreted Signaling	PMID: 30809105	0
Monocyte	Macrophage	RETN	CAP1	0.0158484	0	RETN_CAP1	RETN - CAP1	RESISTIN	Secreted Signaling	PMID: 30809105	0
Neu	Macrophage	RETN	CAP1	0.0254382	0	RETN_CAP1	RETN - CAP1	RESISTIN	Secreted Signaling	PMID: 30809105	0
Neu-Pro	Macrophage	RETN	CAP1	0.0243033	0	RETN_CAP1	RETN - CAP1	RESISTIN	Secreted Signaling	PMID: 30809105	0
cDC	Monocyte	RETN	CAP1	0.0537668	0	RETN_CAP1	RETN - CAP1	RESISTIN	Secreted Signaling	PMID: 30809105	0
Monocyte	Monocyte	RETN	CAP1	0.0463691	0	RETN_CAP1	RETN - CAP1	RESISTIN	Secreted Signaling	PMID: 30809105	0
Neu	Monocyte	RETN	CAP1	0.0730561	0	RETN_CAP1	RETN - CAP1	RESISTIN	Secreted Signaling	PMID: 30809105	0
Neu-Pro	Monocyte	RETN	CAP1	0.0699491	0	RETN_CAP1	RETN - CAP1	RESISTIN	Secreted Signaling	PMID: 30809105	0
cDC	Neu	RETN	CAP1	0.0964896	0	RETN_CAP1	RETN - CAP1	RESISTIN	Secreted Signaling	PMID: 30809105	0
Monocyte	Neu	RETN	CAP1	0.083734	0	RETN_CAP1	RETN - CAP1	RESISTIN	Secreted Signaling	PMID: 30809105	0
Neu	Neu	RETN	CAP1	0.129016	0	RETN_CAP1	RETN - CAP1	RESISTIN	Secreted Signaling	PMID: 30809105	0
Neu-Pro	Neu	RETN	CAP1	0.123847	0	RETN_CAP1	RETN - CAP1	RESISTIN	Secreted Signaling	PMID: 30809105	0
cDC	Neu-Pro	RETN	CAP1	0.0461931	0	RETN_CAP1	RETN - CAP1	RESISTIN	Secreted Signaling	PMID: 30809105	0
Monocyte	Neu-Pro	RETN	CAP1	0.0397936	0	RETN_CAP1	RETN - CAP1	RESISTIN	Secreted Signaling	PMID: 30809105	0
Neu	Neu-Pro	RETN	CAP1	0.0629459	0	RETN_CAP1	RETN - CAP1	RESISTIN	Secreted Signaling	PMID: 30809105	0
Neu-Pro	Neu-Pro	RETN	CAP1	0.060241	0	RETN_CAP1	RETN - CAP1	RESISTIN	Secreted Signaling	PMID: 30809105	0
cDC	Plasma B	RETN	CAP1	0.00397369	0	RETN_CAP1	RETN - CAP1	RESISTIN	Secreted Signaling	PMID: 30809105	0
Monocyte	Plasma B	RETN	CAP1	0.00340233	0	RETN_CAP1	RETN - CAP1	RESISTIN	Secreted Signaling	PMID: 30809105	0
Neu	Plasma B	RETN	CAP1	0.00550318	0	RETN_CAP1	RETN - CAP1	RESISTIN	Secreted Signaling	PMID: 30809105	0
Neu-Pro	Plasma B	RETN	CAP1	0.00525286	0	RETN_CAP1	RETN - CAP1	RESISTIN	Secreted Signaling	PMID: 30809105	0
cDC	T-MT2A	RETN	CAP1	0.0142891	0	RETN_CAP1	RETN - CAP1	RESISTIN	Secreted Signaling	PMID: 30809105	0
Monocyte	T-MT2A	RETN	CAP1	0.0122527	0	RETN_CAP1	RETN - CAP1	RESISTIN	Secreted Signaling	PMID: 30809105	0
Neu	T-MT2A	RETN	CAP1	0.0197104	0	RETN_CAP1	RETN - CAP1	RESISTIN	Secreted Signaling	PMID: 30809105	0
Neu-Pro	T-MT2A	RETN	CAP1	0.0188261	0	RETN_CAP1	RETN - CAP1	RESISTIN	Secreted Signaling	PMID: 30809105	0
cDC	T01-GPX3	RETN	CAP1	0.0108805	0	RETN_CAP1	RETN - CAP1	RESISTIN	Secreted Signaling	PMID: 30809105	0
Monocyte	T01-GPX3	RETN	CAP1	0.00932529	0	RETN_CAP1	RETN - CAP1	RESISTIN	Secreted Signaling	PMID: 30809105	0
Neu	T01-GPX3	RETN	CAP1	0.0150283	0	RETN_CAP1	RETN - CAP1	RESISTIN	Secreted Signaling	PMID: 30809105	0
Neu-Pro	T01-GPX3	RETN	CAP1	0.0143509	0	RETN_CAP1	RETN - CAP1	RESISTIN	Secreted Signaling	PMID: 30809105	0
C01-CHAD	C02-CRTAC1	NAMPT	ITGA5_ITGB1	0.00318639	0	NAMPT_ITGA5_ITGB1	NAMPT - (ITGA5+ITGB1)	VISFATIN	Secreted Signaling	PMID: 28490838	0
C02-CRTAC1	C02-CRTAC1	NAMPT	ITGA5_ITGB1	0.00399801	0	NAMPT_ITGA5_ITGB1	NAMPT - (ITGA5+ITGB1)	VISFATIN	Secreted Signaling	PMID: 28490838	0
cDC	C02-CRTAC1	NAMPT	ITGA5_ITGB1	0.0169798	0	NAMPT_ITGA5_ITGB1	NAMPT - (ITGA5+ITGB1)	VISFATIN	Secreted Signaling	PMID: 28490838	0
F01-CTHRC1	C02-CRTAC1	NAMPT	ITGA5_ITGB1	0.00322076	0	NAMPT_ITGA5_ITGB1	NAMPT - (ITGA5+ITGB1)	VISFATIN	Secreted Signaling	PMID: 28490838	0
F02-CXCL14	C02-CRTAC1	NAMPT	ITGA5_ITGB1	0.0117144	0	NAMPT_ITGA5_ITGB1	NAMPT - (ITGA5+ITGB1)	VISFATIN	Secreted Signaling	PMID: 28490838	0
Macrophage	C02-CRTAC1	NAMPT	ITGA5_ITGB1	0.00584336	0	NAMPT_ITGA5_ITGB1	NAMPT - (ITGA5+ITGB1)	VISFATIN	Secreted Signaling	PMID: 28490838	0
Monocyte	C02-CRTAC1	NAMPT	ITGA5_ITGB1	0.00996302	0	NAMPT_ITGA5_ITGB1	NAMPT - (ITGA5+ITGB1)	VISFATIN	Secreted Signaling	PMID: 28490838	0
Neu	C02-CRTAC1	NAMPT	ITGA5_ITGB1	0.0258729	0	NAMPT_ITGA5_ITGB1	NAMPT - (ITGA5+ITGB1)	VISFATIN	Secreted Signaling	PMID: 28490838	0
Neu-Pro	C02-CRTAC1	NAMPT	ITGA5_ITGB1	0.00392876	0	NAMPT_ITGA5_ITGB1	NAMPT - (ITGA5+ITGB1)	VISFATIN	Secreted Signaling	PMID: 28490838	0
Plasma B	C02-CRTAC1	NAMPT	ITGA5_ITGB1	0.00103922	0	NAMPT_ITGA5_ITGB1	NAMPT - (ITGA5+ITGB1)	VISFATIN	Secreted Signaling	PMID: 28490838	0
T01-GPX3	C02-CRTAC1	NAMPT	ITGA5_ITGB1	0.00294646	0	NAMPT_ITGA5_ITGB1	NAMPT - (ITGA5+ITGB1)	VISFATIN	Secreted Signaling	PMID: 28490838	0
C01-CHAD	F01-CTHRC1	NAMPT	ITGA5_ITGB1	0.00282943	0	NAMPT_ITGA5_ITGB1	NAMPT - (ITGA5+ITGB1)	VISFATIN	Secreted Signaling	PMID: 28490838	0
C02-CRTAC1	F01-CTHRC1	NAMPT	ITGA5_ITGB1	0.00355045	0	NAMPT_ITGA5_ITGB1	NAMPT - (ITGA5+ITGB1)	VISFATIN	Secreted Signaling	PMID: 28490838	0
cDC	F01-CTHRC1	NAMPT	ITGA5_ITGB1	0.015101	0	NAMPT_ITGA5_ITGB1	NAMPT - (ITGA5+ITGB1)	VISFATIN	Secreted Signaling	PMID: 28490838	0
F01-CTHRC1	F01-CTHRC1	NAMPT	ITGA5_ITGB1	0.00285996	0	NAMPT_ITGA5_ITGB1	NAMPT - (ITGA5+ITGB1)	VISFATIN	Secreted Signaling	PMID: 28490838	0
F02-CXCL14	F01-CTHRC1	NAMPT	ITGA5_ITGB1	0.010412	0	NAMPT_ITGA5_ITGB1	NAMPT - (ITGA5+ITGB1)	VISFATIN	Secreted Signaling	PMID: 28490838	0
Macrophage	F01-CTHRC1	NAMPT	ITGA5_ITGB1	0.0051903	0	NAMPT_ITGA5_ITGB1	NAMPT - (ITGA5+ITGB1)	VISFATIN	Secreted Signaling	PMID: 28490838	0
Monocyte	F01-CTHRC1	NAMPT	ITGA5_ITGB1	0.00885364	0	NAMPT_ITGA5_ITGB1	NAMPT - (ITGA5+ITGB1)	VISFATIN	Secreted Signaling	PMID: 28490838	0
Neu	F01-CTHRC1	NAMPT	ITGA5_ITGB1	0.0230332	0	NAMPT_ITGA5_ITGB1	NAMPT - (ITGA5+ITGB1)	VISFATIN	Secreted Signaling	PMID: 28490838	0
Neu-Pro	F01-CTHRC1	NAMPT	ITGA5_ITGB1	0.00348892	0	NAMPT_ITGA5_ITGB1	NAMPT - (ITGA5+ITGB1)	VISFATIN	Secreted Signaling	PMID: 28490838	0
Plasma B	F01-CTHRC1	NAMPT	ITGA5_ITGB1	0.000922574	0	NAMPT_ITGA5_ITGB1	NAMPT - (ITGA5+ITGB1)	VISFATIN	Secreted Signaling	PMID: 28490838	0
T01-GPX3	F01-CTHRC1	NAMPT	ITGA5_ITGB1	0.00261631	0	NAMPT_ITGA5_ITGB1	NAMPT - (ITGA5+ITGB1)	VISFATIN	Secreted Signaling	PMID: 28490838	0
C01-CHAD	C01-CHAD	ANGPTL1	ITGA1_ITGB1	0.0177971	0	ANGPTL1_ITGA1_ITGB1	ANGPTL1 - (ITGA1+ITGB1)	ANGPTL	Secreted Signaling	PMID: 24478758	0
C02-CRTAC1	C01-CHAD	ANGPTL1	ITGA1_ITGB1	0.00767273	0	ANGPTL1_ITGA1_ITGB1	ANGPTL1 - (ITGA1+ITGB1)	ANGPTL	Secreted Signaling	PMID: 24478758	0
F01-CTHRC1	C01-CHAD	ANGPTL1	ITGA1_ITGB1	0.0257405	0	ANGPTL1_ITGA1_ITGB1	ANGPTL1 - (ITGA1+ITGB1)	ANGPTL	Secreted Signaling	PMID: 24478758	0
F02-CXCL14	C01-CHAD	ANGPTL1	ITGA1_ITGB1	0.019963	0	ANGPTL1_ITGA1_ITGB1	ANGPTL1 - (ITGA1+ITGB1)	ANGPTL	Secreted Signaling	PMID: 24478758	0
T01-GPX3	C01-CHAD	ANGPTL1	ITGA1_ITGB1	0.0228453	0	ANGPTL1_ITGA1_ITGB1	ANGPTL1 - (ITGA1+ITGB1)	ANGPTL	Secreted Signaling	PMID: 24478758	0
C01-CHAD	C02-CRTAC1	ANGPTL1	ITGA1_ITGB1	0.0171357	0	ANGPTL1_ITGA1_ITGB1	ANGPTL1 - (ITGA1+ITGB1)	ANGPTL	Secreted Signaling	PMID: 24478758	0
C02-CRTAC1	C02-CRTAC1	ANGPTL1	ITGA1_ITGB1	0.00738479	0	ANGPTL1_ITGA1_ITGB1	ANGPTL1 - (ITGA1+ITGB1)	ANGPTL	Secreted Signaling	PMID: 24478758	0
F01-CTHRC1	C02-CRTAC1	ANGPTL1	ITGA1_ITGB1	0.0247915	0	ANGPTL1_ITGA1_ITGB1	ANGPTL1 - (ITGA1+ITGB1)	ANGPTL	Secreted Signaling	PMID: 24478758	0
F02-CXCL14	C02-CRTAC1	ANGPTL1	ITGA1_ITGB1	0.0192228	0	ANGPTL1_ITGA1_ITGB1	ANGPTL1 - (ITGA1+ITGB1)	ANGPTL	Secreted Signaling	PMID: 24478758	0
T01-GPX3	C02-CRTAC1	ANGPTL1	ITGA1_ITGB1	0.0220006	0	ANGPTL1_ITGA1_ITGB1	ANGPTL1 - (ITGA1+ITGB1)	ANGPTL	Secreted Signaling	PMID: 24478758	0
C01-CHAD	C02-CRTAC1	ANGPTL2	ITGA5_ITGB1	0.00408282	0	ANGPTL2_ITGA5_ITGB1	ANGPTL2 - (ITGA5+ITGB1)	ANGPTL	Secreted Signaling	PMID: 24478758	0
C02-CRTAC1	C02-CRTAC1	ANGPTL2	ITGA5_ITGB1	0.0104744	0	ANGPTL2_ITGA5_ITGB1	ANGPTL2 - (ITGA5+ITGB1)	ANGPTL	Secreted Signaling	PMID: 24478758	0
F01-CTHRC1	C02-CRTAC1	ANGPTL2	ITGA5_ITGB1	0.0150718	0	ANGPTL2_ITGA5_ITGB1	ANGPTL2 - (ITGA5+ITGB1)	ANGPTL	Secreted Signaling	PMID: 24478758	0
F02-CXCL14	C02-CRTAC1	ANGPTL2	ITGA5_ITGB1	0.00345827	0	ANGPTL2_ITGA5_ITGB1	ANGPTL2 - (ITGA5+ITGB1)	ANGPTL	Secreted Signaling	PMID: 24478758	0
T01-GPX3	C02-CRTAC1	ANGPTL2	ITGA5_ITGB1	0.0044993	0	ANGPTL2_ITGA5_ITGB1	ANGPTL2 - (ITGA5+ITGB1)	ANGPTL	Secreted Signaling	PMID: 24478758	0
C01-CHAD	F01-CTHRC1	ANGPTL2	ITGA5_ITGB1	0.0036258	0	ANGPTL2_ITGA5_ITGB1	ANGPTL2 - (ITGA5+ITGB1)	ANGPTL	Secreted Signaling	PMID: 24478758	0
C02-CRTAC1	F01-CTHRC1	ANGPTL2	ITGA5_ITGB1	0.00930861	0	ANGPTL2_ITGA5_ITGB1	ANGPTL2 - (ITGA5+ITGB1)	ANGPTL	Secreted Signaling	PMID: 24478758	0
F01-CTHRC1	F01-CTHRC1	ANGPTL2	ITGA5_ITGB1	0.0134012	0	ANGPTL2_ITGA5_ITGB1	ANGPTL2 - (ITGA5+ITGB1)	ANGPTL	Secreted Signaling	PMID: 24478758	0
F02-CXCL14	F01-CTHRC1	ANGPTL2	ITGA5_ITGB1	0.00307094	0	ANGPTL2_ITGA5_ITGB1	ANGPTL2 - (ITGA5+ITGB1)	ANGPTL	Secreted Signaling	PMID: 24478758	0
T01-GPX3	F01-CTHRC1	ANGPTL2	ITGA5_ITGB1	0.00399585	0	ANGPTL2_ITGA5_ITGB1	ANGPTL2 - (ITGA5+ITGB1)	ANGPTL	Secreted Signaling	PMID: 24478758	0
C01-CHAD	cDC	ANGPTL2	LILRB3	0.00148951	0	ANGPTL2_PIRB	ANGPTL2 - PIRB	ANGPTL	Secreted Signaling	PMID: 24478758	0
C02-CRTAC1	cDC	ANGPTL2	LILRB3	0.00383695	0	ANGPTL2_PIRB	ANGPTL2 - PIRB	ANGPTL	Secreted Signaling	PMID: 24478758	0
F01-CTHRC1	cDC	ANGPTL2	LILRB3	0.00553735	0	ANGPTL2_PIRB	ANGPTL2 - PIRB	ANGPTL	Secreted Signaling	PMID: 24478758	0
F02-CXCL14	cDC	ANGPTL2	LILRB3	0.00126116	0	ANGPTL2_PIRB	ANGPTL2 - PIRB	ANGPTL	Secreted Signaling	PMID: 24478758	0
T01-GPX3	cDC	ANGPTL2	LILRB3	0.00164189	0	ANGPTL2_PIRB	ANGPTL2 - PIRB	ANGPTL	Secreted Signaling	PMID: 24478758	0
C01-CHAD	Monocyte	ANGPTL2	LILRB3	0.00240527	0	ANGPTL2_PIRB	ANGPTL2 - PIRB	ANGPTL	Secreted Signaling	PMID: 24478758	0
C02-CRTAC1	Monocyte	ANGPTL2	LILRB3	0.00618698	0	ANGPTL2_PIRB	ANGPTL2 - PIRB	ANGPTL	Secreted Signaling	PMID: 24478758	0
F01-CTHRC1	Monocyte	ANGPTL2	LILRB3	0.00891951	0	ANGPTL2_PIRB	ANGPTL2 - PIRB	ANGPTL	Secreted Signaling	PMID: 24478758	0
F02-CXCL14	Monocyte	ANGPTL2	LILRB3	0.00203681	0	ANGPTL2_PIRB	ANGPTL2 - PIRB	ANGPTL	Secreted Signaling	PMID: 24478758	0
T01-GPX3	Monocyte	ANGPTL2	LILRB3	0.00265108	0	ANGPTL2_PIRB	ANGPTL2 - PIRB	ANGPTL	Secreted Signaling	PMID: 24478758	0
C01-CHAD	Neu	ANGPTL2	LILRB3	0.00367699	0	ANGPTL2_PIRB	ANGPTL2 - PIRB	ANGPTL	Secreted Signaling	PMID: 24478758	0
C02-CRTAC1	Neu	ANGPTL2	LILRB3	0.00943926	0	ANGPTL2_PIRB	ANGPTL2 - PIRB	ANGPTL	Secreted Signaling	PMID: 24478758	0
F01-CTHRC1	Neu	ANGPTL2	LILRB3	0.0135885	0	ANGPTL2_PIRB	ANGPTL2 - PIRB	ANGPTL	Secreted Signaling	PMID: 24478758	0
F02-CXCL14	Neu	ANGPTL2	LILRB3	0.00311432	0	ANGPTL2_PIRB	ANGPTL2 - PIRB	ANGPTL	Secreted Signaling	PMID: 24478758	0
T01-GPX3	Neu	ANGPTL2	LILRB3	0.00405224	0	ANGPTL2_PIRB	ANGPTL2 - PIRB	ANGPTL	Secreted Signaling	PMID: 24478758	0
C01-CHAD	cDC	ANGPTL1	LILRB3	0.00464484	0	ANGPTL1_PIRB	ANGPTL1 - PIRB	ANGPTL	Secreted Signaling	PMID: 24478758	0
C02-CRTAC1	cDC	ANGPTL1	LILRB3	0.00198736	0	ANGPTL1_PIRB	ANGPTL1 - PIRB	ANGPTL	Secreted Signaling	PMID: 24478758	0
F01-CTHRC1	cDC	ANGPTL1	LILRB3	0.00675839	0	ANGPTL1_PIRB	ANGPTL1 - PIRB	ANGPTL	Secreted Signaling	PMID: 24478758	0
F02-CXCL14	cDC	ANGPTL1	LILRB3	0.00521863	0	ANGPTL1_PIRB	ANGPTL1 - PIRB	ANGPTL	Secreted Signaling	PMID: 24478758	0
T01-GPX3	cDC	ANGPTL1	LILRB3	0.0059851	0	ANGPTL1_PIRB	ANGPTL1 - PIRB	ANGPTL	Secreted Signaling	PMID: 24478758	0
C01-CHAD	Monocyte	ANGPTL1	LILRB3	0.00748596	0	ANGPTL1_PIRB	ANGPTL1 - PIRB	ANGPTL	Secreted Signaling	PMID: 24478758	0
C02-CRTAC1	Monocyte	ANGPTL1	LILRB3	0.00320821	0	ANGPTL1_PIRB	ANGPTL1 - PIRB	ANGPTL	Secreted Signaling	PMID: 24478758	0
F01-CTHRC1	Monocyte	ANGPTL1	LILRB3	0.0108782	0	ANGPTL1_PIRB	ANGPTL1 - PIRB	ANGPTL	Secreted Signaling	PMID: 24478758	0
F02-CXCL14	Monocyte	ANGPTL1	LILRB3	0.00840776	0	ANGPTL1_PIRB	ANGPTL1 - PIRB	ANGPTL	Secreted Signaling	PMID: 24478758	0
T01-GPX3	Monocyte	ANGPTL1	LILRB3	0.00963809	0	ANGPTL1_PIRB	ANGPTL1 - PIRB	ANGPTL	Secreted Signaling	PMID: 24478758	0
C01-CHAD	Neu	ANGPTL1	LILRB3	0.0114132	0	ANGPTL1_PIRB	ANGPTL1 - PIRB	ANGPTL	Secreted Signaling	PMID: 24478758	0
C02-CRTAC1	Neu	ANGPTL1	LILRB3	0.00490238	0	ANGPTL1_PIRB	ANGPTL1 - PIRB	ANGPTL	Secreted Signaling	PMID: 24478758	0
F01-CTHRC1	Neu	ANGPTL1	LILRB3	0.0165554	0	ANGPTL1_PIRB	ANGPTL1 - PIRB	ANGPTL	Secreted Signaling	PMID: 24478758	0
F02-CXCL14	Neu	ANGPTL1	LILRB3	0.0128124	0	ANGPTL1_PIRB	ANGPTL1 - PIRB	ANGPTL	Secreted Signaling	PMID: 24478758	0
T01-GPX3	Neu	ANGPTL1	LILRB3	0.0146777	0	ANGPTL1_PIRB	ANGPTL1 - PIRB	ANGPTL	Secreted Signaling	PMID: 24478758	0
C01-CHAD	Plasma B	MDK	SDC1	0.00158086	0	MDK_SDC1	MDK - SDC1	MK	Secreted Signaling	PMID: 28356350	0
F01-CTHRC1	Plasma B	MDK	SDC1	0.00379781	0	MDK_SDC1	MDK - SDC1	MK	Secreted Signaling	PMID: 28356350	0
F02-CXCL14	Plasma B	MDK	SDC1	0.00501478	0	MDK_SDC1	MDK - SDC1	MK	Secreted Signaling	PMID: 28356350	0
Plasma B	Plasma B	MDK	SDC1	0.000216313	0	MDK_SDC1	MDK - SDC1	MK	Secreted Signaling	PMID: 28356350	0
C01-CHAD	C01-CHAD	MDK	SDC2	0.00199242	0	MDK_SDC2	MDK - SDC2	MK	Secreted Signaling	PMID: 28356350	0
F01-CTHRC1	C01-CHAD	MDK	SDC2	0.00478377	0	MDK_SDC2	MDK - SDC2	MK	Secreted Signaling	PMID: 28356350	0
F02-CXCL14	C01-CHAD	MDK	SDC2	0.00631468	0	MDK_SDC2	MDK - SDC2	MK	Secreted Signaling	PMID: 28356350	0
Plasma B	C01-CHAD	MDK	SDC2	0.000272726	0	MDK_SDC2	MDK - SDC2	MK	Secreted Signaling	PMID: 28356350	0
C01-CHAD	C02-CRTAC1	MDK	SDC2	0.00469866	0	MDK_SDC2	MDK - SDC2	MK	Secreted Signaling	PMID: 28356350	0
F01-CTHRC1	C02-CRTAC1	MDK	SDC2	0.0112387	0	MDK_SDC2	MDK - SDC2	MK	Secreted Signaling	PMID: 28356350	0
F02-CXCL14	C02-CRTAC1	MDK	SDC2	0.0148046	0	MDK_SDC2	MDK - SDC2	MK	Secreted Signaling	PMID: 28356350	0
Plasma B	C02-CRTAC1	MDK	SDC2	0.00064467	0	MDK_SDC2	MDK - SDC2	MK	Secreted Signaling	PMID: 28356350	0
C01-CHAD	F01-CTHRC1	MDK	SDC2	0.00511004	0	MDK_SDC2	MDK - SDC2	MK	Secreted Signaling	PMID: 28356350	0
F01-CTHRC1	F01-CTHRC1	MDK	SDC2	0.0122157	0	MDK_SDC2	MDK - SDC2	MK	Secreted Signaling	PMID: 28356350	0
F02-CXCL14	F01-CTHRC1	MDK	SDC2	0.0160865	0	MDK_SDC2	MDK - SDC2	MK	Secreted Signaling	PMID: 28356350	0
Plasma B	F01-CTHRC1	MDK	SDC2	0.000701362	0	MDK_SDC2	MDK - SDC2	MK	Secreted Signaling	PMID: 28356350	0
C01-CHAD	F02-CXCL14	MDK	SDC2	0.00524432	0	MDK_SDC2	MDK - SDC2	MK	Secreted Signaling	PMID: 28356350	0
F01-CTHRC1	F02-CXCL14	MDK	SDC2	0.0125343	0	MDK_SDC2	MDK - SDC2	MK	Secreted Signaling	PMID: 28356350	0
F02-CXCL14	F02-CXCL14	MDK	SDC2	0.0165044	0	MDK_SDC2	MDK - SDC2	MK	Secreted Signaling	PMID: 28356350	0
Plasma B	F02-CXCL14	MDK	SDC2	0.000719876	0	MDK_SDC2	MDK - SDC2	MK	Secreted Signaling	PMID: 28356350	0
C01-CHAD	T01-GPX3	MDK	SDC2	0.00653598	0	MDK_SDC2	MDK - SDC2	MK	Secreted Signaling	PMID: 28356350	0
F01-CTHRC1	T01-GPX3	MDK	SDC2	0.0155933	0	MDK_SDC2	MDK - SDC2	MK	Secreted Signaling	PMID: 28356350	0
F02-CXCL14	T01-GPX3	MDK	SDC2	0.0205122	0	MDK_SDC2	MDK - SDC2	MK	Secreted Signaling	PMID: 28356350	0
Plasma B	T01-GPX3	MDK	SDC2	0.000898185	0	MDK_SDC2	MDK - SDC2	MK	Secreted Signaling	PMID: 28356350	0
C01-CHAD	CD4-T	MDK	ITGA4_ITGB1	0.00341815	0	MDK_ITGA4_ITGB1	MDK - (ITGA4+ITGB1)	MK	Secreted Signaling	PMID: 28356350	0
F01-CTHRC1	CD4-T	MDK	ITGA4_ITGB1	0.00819055	0	MDK_ITGA4_ITGB1	MDK - (ITGA4+ITGB1)	MK	Secreted Signaling	PMID: 28356350	0
F02-CXCL14	CD4-T	MDK	ITGA4_ITGB1	0.0107999	0	MDK_ITGA4_ITGB1	MDK - (ITGA4+ITGB1)	MK	Secreted Signaling	PMID: 28356350	0
Plasma B	CD4-T	MDK	ITGA4_ITGB1	0.00046846	0	MDK_ITGA4_ITGB1	MDK - (ITGA4+ITGB1)	MK	Secreted Signaling	PMID: 28356350	0
C01-CHAD	Plasma B	MDK	ITGA4_ITGB1	0.00062978	0	MDK_ITGA4_ITGB1	MDK - (ITGA4+ITGB1)	MK	Secreted Signaling	PMID: 28356350	0
F01-CTHRC1	Plasma B	MDK	ITGA4_ITGB1	0.00151499	0	MDK_ITGA4_ITGB1	MDK - (ITGA4+ITGB1)	MK	Secreted Signaling	PMID: 28356350	0
F02-CXCL14	Plasma B	MDK	ITGA4_ITGB1	0.00200192	0	MDK_ITGA4_ITGB1	MDK - (ITGA4+ITGB1)	MK	Secreted Signaling	PMID: 28356350	0
Plasma B	Plasma B	MDK	ITGA4_ITGB1	8.61039e-05	0	MDK_ITGA4_ITGB1	MDK - (ITGA4+ITGB1)	MK	Secreted Signaling	PMID: 28356350	0
C01-CHAD	Plasma B	MDK	ITGA6_ITGB1	0.000772342	0	MDK_ITGA6_ITGB1	MDK - (ITGA6+ITGB1)	MK	Secreted Signaling	PMID: 28356350	0
F01-CTHRC1	Plasma B	MDK	ITGA6_ITGB1	0.00185757	0	MDK_ITGA6_ITGB1	MDK - (ITGA6+ITGB1)	MK	Secreted Signaling	PMID: 28356350	0
F02-CXCL14	Plasma B	MDK	ITGA6_ITGB1	0.00245433	0	MDK_ITGA6_ITGB1	MDK - (ITGA6+ITGB1)	MK	Secreted Signaling	PMID: 28356350	0
Plasma B	Plasma B	MDK	ITGA6_ITGB1	0.000105608	0	MDK_ITGA6_ITGB1	MDK - (ITGA6+ITGB1)	MK	Secreted Signaling	PMID: 28356350	0
C01-CHAD	C01-CHAD	MDK	LRP1	0.0125031	0	MDK_LRP1	MDK - LRP1	MK	Secreted Signaling	PMID: 28356350	0
F01-CTHRC1	C01-CHAD	MDK	LRP1	0.0295833	0	MDK_LRP1	MDK - LRP1	MK	Secreted Signaling	PMID: 28356350	0
F02-CXCL14	C01-CHAD	MDK	LRP1	0.0387416	0	MDK_LRP1	MDK - LRP1	MK	Secreted Signaling	PMID: 28356350	0
Plasma B	C01-CHAD	MDK	LRP1	0.00172714	0	MDK_LRP1	MDK - LRP1	MK	Secreted Signaling	PMID: 28356350	0
C01-CHAD	C02-CRTAC1	MDK	LRP1	0.0103643	0	MDK_LRP1	MDK - LRP1	MK	Secreted Signaling	PMID: 28356350	0
F01-CTHRC1	C02-CRTAC1	MDK	LRP1	0.0245954	0	MDK_LRP1	MDK - LRP1	MK	Secreted Signaling	PMID: 28356350	0
F02-CXCL14	C02-CRTAC1	MDK	LRP1	0.0322609	0	MDK_LRP1	MDK - LRP1	MK	Secreted Signaling	PMID: 28356350	0
Plasma B	C02-CRTAC1	MDK	LRP1	0.00142902	0	MDK_LRP1	MDK - LRP1	MK	Secreted Signaling	PMID: 28356350	0
C01-CHAD	cDC	MDK	LRP1	0.00119799	0	MDK_LRP1	MDK - LRP1	MK	Secreted Signaling	PMID: 28356350	0
F01-CTHRC1	cDC	MDK	LRP1	0.00287956	0	MDK_LRP1	MDK - LRP1	MK	Secreted Signaling	PMID: 28356350	0
F02-CXCL14	cDC	MDK	LRP1	0.00380341	0	MDK_LRP1	MDK - LRP1	MK	Secreted Signaling	PMID: 28356350	0
Plasma B	cDC	MDK	LRP1	0.00016387	0	MDK_LRP1	MDK - LRP1	MK	Secreted Signaling	PMID: 28356350	0
C01-CHAD	F01-CTHRC1	MDK	LRP1	0.0115714	0	MDK_LRP1	MDK - LRP1	MK	Secreted Signaling	PMID: 28356350	0
F01-CTHRC1	F01-CTHRC1	MDK	LRP1	0.0274143	0	MDK_LRP1	MDK - LRP1	MK	Secreted Signaling	PMID: 28356350	0
F02-CXCL14	F01-CTHRC1	MDK	LRP1	0.0359259	0	MDK_LRP1	MDK - LRP1	MK	Secreted Signaling	PMID: 28356350	0
Plasma B	F01-CTHRC1	MDK	LRP1	0.00159715	0	MDK_LRP1	MDK - LRP1	MK	Secreted Signaling	PMID: 28356350	0
C01-CHAD	F02-CXCL14	MDK	LRP1	0.0127558	0	MDK_LRP1	MDK - LRP1	MK	Secreted Signaling	PMID: 28356350	0
F01-CTHRC1	F02-CXCL14	MDK	LRP1	0.0301706	0	MDK_LRP1	MDK - LRP1	MK	Secreted Signaling	PMID: 28356350	0
F02-CXCL14	F02-CXCL14	MDK	LRP1	0.0395033	0	MDK_LRP1	MDK - LRP1	MK	Secreted Signaling	PMID: 28356350	0
Plasma B	F02-CXCL14	MDK	LRP1	0.00176244	0	MDK_LRP1	MDK - LRP1	MK	Secreted Signaling	PMID: 28356350	0
C01-CHAD	Macrophage	MDK	LRP1	0.00300136	0	MDK_LRP1	MDK - LRP1	MK	Secreted Signaling	PMID: 28356350	0
F01-CTHRC1	Macrophage	MDK	LRP1	0.00719603	0	MDK_LRP1	MDK - LRP1	MK	Secreted Signaling	PMID: 28356350	0
F02-CXCL14	Macrophage	MDK	LRP1	0.00949154	0	MDK_LRP1	MDK - LRP1	MK	Secreted Signaling	PMID: 28356350	0
Plasma B	Macrophage	MDK	LRP1	0.000411189	0	MDK_LRP1	MDK - LRP1	MK	Secreted Signaling	PMID: 28356350	0
C01-CHAD	Monocyte	MDK	LRP1	0.00112137	0	MDK_LRP1	MDK - LRP1	MK	Secreted Signaling	PMID: 28356350	0
F01-CTHRC1	Monocyte	MDK	LRP1	0.0026957	0	MDK_LRP1	MDK - LRP1	MK	Secreted Signaling	PMID: 28356350	0
F02-CXCL14	Monocyte	MDK	LRP1	0.00356077	0	MDK_LRP1	MDK - LRP1	MK	Secreted Signaling	PMID: 28356350	0
Plasma B	Monocyte	MDK	LRP1	0.00015338	0	MDK_LRP1	MDK - LRP1	MK	Secreted Signaling	PMID: 28356350	0
C01-CHAD	T01-GPX3	MDK	LRP1	0.014354	0	MDK_LRP1	MDK - LRP1	MK	Secreted Signaling	PMID: 28356350	0
F01-CTHRC1	T01-GPX3	MDK	LRP1	0.033876	0	MDK_LRP1	MDK - LRP1	MK	Secreted Signaling	PMID: 28356350	0
F02-CXCL14	T01-GPX3	MDK	LRP1	0.0443026	0	MDK_LRP1	MDK - LRP1	MK	Secreted Signaling	PMID: 28356350	0
Plasma B	T01-GPX3	MDK	LRP1	0.00198604	0	MDK_LRP1	MDK - LRP1	MK	Secreted Signaling	PMID: 28356350	0
C01-CHAD	B-IGHD	MDK	NCL	0.00823805	0	MDK_NCL	MDK - NCL	MK	Secreted Signaling	PMID: 28356350	0
F01-CTHRC1	B-IGHD	MDK	NCL	0.0196075	0	MDK_NCL	MDK - NCL	MK	Secreted Signaling	PMID: 28356350	0
F02-CXCL14	B-IGHD	MDK	NCL	0.0257596	0	MDK_NCL	MDK - NCL	MK	Secreted Signaling	PMID: 28356350	0
Plasma B	B-IGHD	MDK	NCL	0.00113376	0	MDK_NCL	MDK - NCL	MK	Secreted Signaling	PMID: 28356350	0
C01-CHAD	B-MS4A1	MDK	NCL	0.00915473	0	MDK_NCL	MDK - NCL	MK	Secreted Signaling	PMID: 28356350	0
F01-CTHRC1	B-MS4A1	MDK	NCL	0.0217616	0	MDK_NCL	MDK - NCL	MK	Secreted Signaling	PMID: 28356350	0
F02-CXCL14	B-MS4A1	MDK	NCL	0.0285698	0	MDK_NCL	MDK - NCL	MK	Secreted Signaling	PMID: 28356350	0
Plasma B	B-MS4A1	MDK	NCL	0.00126093	0	MDK_NCL	MDK - NCL	MK	Secreted Signaling	PMID: 28356350	0
C01-CHAD	C01-CHAD	MDK	NCL	0.011909	0	MDK_NCL	MDK - NCL	MK	Secreted Signaling	PMID: 28356350	0
F01-CTHRC1	C01-CHAD	MDK	NCL	0.0282007	0	MDK_NCL	MDK - NCL	MK	Secreted Signaling	PMID: 28356350	0
F02-CXCL14	C01-CHAD	MDK	NCL	0.0369473	0	MDK_NCL	MDK - NCL	MK	Secreted Signaling	PMID: 28356350	0
Plasma B	C01-CHAD	MDK	NCL	0.00164422	0	MDK_NCL	MDK - NCL	MK	Secreted Signaling	PMID: 28356350	0
C01-CHAD	C02-CRTAC1	MDK	NCL	0.0144649	0	MDK_NCL	MDK - NCL	MK	Secreted Signaling	PMID: 28356350	0
F01-CTHRC1	C02-CRTAC1	MDK	NCL	0.0341325	0	MDK_NCL	MDK - NCL	MK	Secreted Signaling	PMID: 28356350	0
F02-CXCL14	C02-CRTAC1	MDK	NCL	0.0446343	0	MDK_NCL	MDK - NCL	MK	Secreted Signaling	PMID: 28356350	0
Plasma B	C02-CRTAC1	MDK	NCL	0.00200157	0	MDK_NCL	MDK - NCL	MK	Secreted Signaling	PMID: 28356350	0
C01-CHAD	CD4-T	MDK	NCL	0.00763686	0	MDK_NCL	MDK - NCL	MK	Secreted Signaling	PMID: 28356350	0
F01-CTHRC1	CD4-T	MDK	NCL	0.0181918	0	MDK_NCL	MDK - NCL	MK	Secreted Signaling	PMID: 28356350	0
F02-CXCL14	CD4-T	MDK	NCL	0.0239105	0	MDK_NCL	MDK - NCL	MK	Secreted Signaling	PMID: 28356350	0
Plasma B	CD4-T	MDK	NCL	0.00105047	0	MDK_NCL	MDK - NCL	MK	Secreted Signaling	PMID: 28356350	0
C01-CHAD	CD8T-GZMK	MDK	NCL	0.0038515	0	MDK_NCL	MDK - NCL	MK	Secreted Signaling	PMID: 28356350	0
F01-CTHRC1	CD8T-GZMK	MDK	NCL	0.00922334	0	MDK_NCL	MDK - NCL	MK	Secreted Signaling	PMID: 28356350	0
F02-CXCL14	CD8T-GZMK	MDK	NCL	0.0121576	0	MDK_NCL	MDK - NCL	MK	Secreted Signaling	PMID: 28356350	0
Plasma B	CD8T-GZMK	MDK	NCL	0.00052805	0	MDK_NCL	MDK - NCL	MK	Secreted Signaling	PMID: 28356350	0
C01-CHAD	cDC	MDK	NCL	0.00656134	0	MDK_NCL	MDK - NCL	MK	Secreted Signaling	PMID: 28356350	0
F01-CTHRC1	cDC	MDK	NCL	0.0156533	0	MDK_NCL	MDK - NCL	MK	Secreted Signaling	PMID: 28356350	0
F02-CXCL14	cDC	MDK	NCL	0.0205907	0	MDK_NCL	MDK - NCL	MK	Secreted Signaling	PMID: 28356350	0
Plasma B	cDC	MDK	NCL	0.000901691	0	MDK_NCL	MDK - NCL	MK	Secreted Signaling	PMID: 28356350	0
C01-CHAD	F01-CTHRC1	MDK	NCL	0.00821382	0	MDK_NCL	MDK - NCL	MK	Secreted Signaling	PMID: 28356350	0
F01-CTHRC1	F01-CTHRC1	MDK	NCL	0.0195505	0	MDK_NCL	MDK - NCL	MK	Secreted Signaling	PMID: 28356350	0
F02-CXCL14	F01-CTHRC1	MDK	NCL	0.0256851	0	MDK_NCL	MDK - NCL	MK	Secreted Signaling	PMID: 28356350	0
Plasma B	F01-CTHRC1	MDK	NCL	0.0011304	0	MDK_NCL	MDK - NCL	MK	Secreted Signaling	PMID: 28356350	0
C01-CHAD	F02-CXCL14	MDK	NCL	0.0101726	0	MDK_NCL	MDK - NCL	MK	Secreted Signaling	PMID: 28356350	0
F01-CTHRC1	F02-CXCL14	MDK	NCL	0.0241469	0	MDK_NCL	MDK - NCL	MK	Secreted Signaling	PMID: 28356350	0
F02-CXCL14	F02-CXCL14	MDK	NCL	0.0316772	0	MDK_NCL	MDK - NCL	MK	Secreted Signaling	PMID: 28356350	0
Plasma B	F02-CXCL14	MDK	NCL	0.00140236	0	MDK_NCL	MDK - NCL	MK	Secreted Signaling	PMID: 28356350	0
C01-CHAD	Macrophage	MDK	NCL	0.00341805	0	MDK_NCL	MDK - NCL	MK	Secreted Signaling	PMID: 28356350	0
F01-CTHRC1	Macrophage	MDK	NCL	0.0081903	0	MDK_NCL	MDK - NCL	MK	Secreted Signaling	PMID: 28356350	0
F02-CXCL14	Macrophage	MDK	NCL	0.0107995	0	MDK_NCL	MDK - NCL	MK	Secreted Signaling	PMID: 28356350	0
Plasma B	Macrophage	MDK	NCL	0.000468446	0	MDK_NCL	MDK - NCL	MK	Secreted Signaling	PMID: 28356350	0
C01-CHAD	Monocyte	MDK	NCL	0.00275264	0	MDK_NCL	MDK - NCL	MK	Secreted Signaling	PMID: 28356350	0
F01-CTHRC1	Monocyte	MDK	NCL	0.00660201	0	MDK_NCL	MDK - NCL	MK	Secreted Signaling	PMID: 28356350	0
F02-CXCL14	Monocyte	MDK	NCL	0.00870969	0	MDK_NCL	MDK - NCL	MK	Secreted Signaling	PMID: 28356350	0
Plasma B	Monocyte	MDK	NCL	0.000377034	0	MDK_NCL	MDK - NCL	MK	Secreted Signaling	PMID: 28356350	0
C01-CHAD	Neu-Pro	MDK	NCL	0.00733798	0	MDK_NCL	MDK - NCL	MK	Secreted Signaling	PMID: 28356350	0
F01-CTHRC1	Neu-Pro	MDK	NCL	0.0174872	0	MDK_NCL	MDK - NCL	MK	Secreted Signaling	PMID: 28356350	0
F02-CXCL14	Neu-Pro	MDK	NCL	0.0229895	0	MDK_NCL	MDK - NCL	MK	Secreted Signaling	PMID: 28356350	0
Plasma B	Neu-Pro	MDK	NCL	0.0010091	0	MDK_NCL	MDK - NCL	MK	Secreted Signaling	PMID: 28356350	0
C01-CHAD	Plasma B	MDK	NCL	0.00537423	0	MDK_NCL	MDK - NCL	MK	Secreted Signaling	PMID: 28356350	0
F01-CTHRC1	Plasma B	MDK	NCL	0.0128425	0	MDK_NCL	MDK - NCL	MK	Secreted Signaling	PMID: 28356350	0
F02-CXCL14	Plasma B	MDK	NCL	0.0169085	0	MDK_NCL	MDK - NCL	MK	Secreted Signaling	PMID: 28356350	0
Plasma B	Plasma B	MDK	NCL	0.000737792	0	MDK_NCL	MDK - NCL	MK	Secreted Signaling	PMID: 28356350	0
C01-CHAD	T-MT2A	MDK	NCL	0.0104094	0	MDK_NCL	MDK - NCL	MK	Secreted Signaling	PMID: 28356350	0
F01-CTHRC1	T-MT2A	MDK	NCL	0.0247009	0	MDK_NCL	MDK - NCL	MK	Secreted Signaling	PMID: 28356350	0
F02-CXCL14	T-MT2A	MDK	NCL	0.0323982	0	MDK_NCL	MDK - NCL	MK	Secreted Signaling	PMID: 28356350	0
Plasma B	T-MT2A	MDK	NCL	0.0014353	0	MDK_NCL	MDK - NCL	MK	Secreted Signaling	PMID: 28356350	0
C01-CHAD	T01-GPX3	MDK	NCL	0.0115781	0	MDK_NCL	MDK - NCL	MK	Secreted Signaling	PMID: 28356350	0
F01-CTHRC1	T01-GPX3	MDK	NCL	0.0274298	0	MDK_NCL	MDK - NCL	MK	Secreted Signaling	PMID: 28356350	0
F02-CXCL14	T01-GPX3	MDK	NCL	0.0359462	0	MDK_NCL	MDK - NCL	MK	Secreted Signaling	PMID: 28356350	0
Plasma B	T01-GPX3	MDK	NCL	0.00159808	0	MDK_NCL	MDK - NCL	MK	Secreted Signaling	PMID: 28356350	0
C01-CHAD	Plasma B	PTN	SDC1	0.00280817	0	PTN_SDC1	PTN - SDC1	PTN	Secreted Signaling	PMID: 28356350; PMID: 25620911	0
F01-CTHRC1	Plasma B	PTN	SDC1	0.00266308	0	PTN_SDC1	PTN - SDC1	PTN	Secreted Signaling	PMID: 28356350; PMID: 25620911	0
F02-CXCL14	Plasma B	PTN	SDC1	0.00308565	0	PTN_SDC1	PTN - SDC1	PTN	Secreted Signaling	PMID: 28356350; PMID: 25620911	0
T01-GPX3	Plasma B	PTN	SDC1	0.00116985	0	PTN_SDC1	PTN - SDC1	PTN	Secreted Signaling	PMID: 28356350; PMID: 25620911	0
C01-CHAD	C01-CHAD	PTN	SDC2	0.00353812	0	PTN_SDC2	PTN - SDC2	PTN	Secreted Signaling	PMID: 28356350; PMID: 25620911	0
F01-CTHRC1	C01-CHAD	PTN	SDC2	0.00335544	0	PTN_SDC2	PTN - SDC2	PTN	Secreted Signaling	PMID: 28356350; PMID: 25620911	0
F02-CXCL14	C01-CHAD	PTN	SDC2	0.00388745	0	PTN_SDC2	PTN - SDC2	PTN	Secreted Signaling	PMID: 28356350; PMID: 25620911	0
T01-GPX3	C01-CHAD	PTN	SDC2	0.00147457	0	PTN_SDC2	PTN - SDC2	PTN	Secreted Signaling	PMID: 28356350; PMID: 25620911	0
C01-CHAD	C02-CRTAC1	PTN	SDC2	0.00832633	0	PTN_SDC2	PTN - SDC2	PTN	Secreted Signaling	PMID: 28356350; PMID: 25620911	0
F01-CTHRC1	C02-CRTAC1	PTN	SDC2	0.00789838	0	PTN_SDC2	PTN - SDC2	PTN	Secreted Signaling	PMID: 28356350; PMID: 25620911	0
F02-CXCL14	C02-CRTAC1	PTN	SDC2	0.00914408	0	PTN_SDC2	PTN - SDC2	PTN	Secreted Signaling	PMID: 28356350; PMID: 25620911	0
T01-GPX3	C02-CRTAC1	PTN	SDC2	0.0034799	0	PTN_SDC2	PTN - SDC2	PTN	Secreted Signaling	PMID: 28356350; PMID: 25620911	0
C01-CHAD	F01-CTHRC1	PTN	SDC2	0.00905243	0	PTN_SDC2	PTN - SDC2	PTN	Secreted Signaling	PMID: 28356350; PMID: 25620911	0
F01-CTHRC1	F01-CTHRC1	PTN	SDC2	0.00858748	0	PTN_SDC2	PTN - SDC2	PTN	Secreted Signaling	PMID: 28356350; PMID: 25620911	0
F02-CXCL14	F01-CTHRC1	PTN	SDC2	0.00994078	0	PTN_SDC2	PTN - SDC2	PTN	Secreted Signaling	PMID: 28356350; PMID: 25620911	0
T01-GPX3	F01-CTHRC1	PTN	SDC2	0.00378497	0	PTN_SDC2	PTN - SDC2	PTN	Secreted Signaling	PMID: 28356350; PMID: 25620911	0
C01-CHAD	F02-CXCL14	PTN	SDC2	0.00928934	0	PTN_SDC2	PTN - SDC2	PTN	Secreted Signaling	PMID: 28356350; PMID: 25620911	0
F01-CTHRC1	F02-CXCL14	PTN	SDC2	0.00881233	0	PTN_SDC2	PTN - SDC2	PTN	Secreted Signaling	PMID: 28356350; PMID: 25620911	0
F02-CXCL14	F02-CXCL14	PTN	SDC2	0.0102007	0	PTN_SDC2	PTN - SDC2	PTN	Secreted Signaling	PMID: 28356350; PMID: 25620911	0
T01-GPX3	F02-CXCL14	PTN	SDC2	0.00388457	0	PTN_SDC2	PTN - SDC2	PTN	Secreted Signaling	PMID: 28356350; PMID: 25620911	0
C01-CHAD	T01-GPX3	PTN	SDC2	0.0115657	0	PTN_SDC2	PTN - SDC2	PTN	Secreted Signaling	PMID: 28356350; PMID: 25620911	0
F01-CTHRC1	T01-GPX3	PTN	SDC2	0.0109731	0	PTN_SDC2	PTN - SDC2	PTN	Secreted Signaling	PMID: 28356350; PMID: 25620911	0
F02-CXCL14	T01-GPX3	PTN	SDC2	0.0126975	0	PTN_SDC2	PTN - SDC2	PTN	Secreted Signaling	PMID: 28356350; PMID: 25620911	0
T01-GPX3	T01-GPX3	PTN	SDC2	0.00484296	0	PTN_SDC2	PTN - SDC2	PTN	Secreted Signaling	PMID: 28356350; PMID: 25620911	0
C01-CHAD	B-IGHD	PTN	NCL	0.0145584	0	PTN_NCL	PTN - NCL	PTN	Secreted Signaling	PMID: 28356350; PMID: 25620911	0
F01-CTHRC1	B-IGHD	PTN	NCL	0.0138146	0	PTN_NCL	PTN - NCL	PTN	Secreted Signaling	PMID: 28356350; PMID: 25620911	0
F02-CXCL14	B-IGHD	PTN	NCL	0.0159783	0	PTN_NCL	PTN - NCL	PTN	Secreted Signaling	PMID: 28356350; PMID: 25620911	0
T01-GPX3	B-IGHD	PTN	NCL	0.00610685	0	PTN_NCL	PTN - NCL	PTN	Secreted Signaling	PMID: 28356350; PMID: 25620911	0
C01-CHAD	B-MS4A1	PTN	NCL	0.0161669	0	PTN_NCL	PTN - NCL	PTN	Secreted Signaling	PMID: 28356350; PMID: 25620911	0
F01-CTHRC1	B-MS4A1	PTN	NCL	0.0153422	0	PTN_NCL	PTN - NCL	PTN	Secreted Signaling	PMID: 28356350; PMID: 25620911	0
F02-CXCL14	B-MS4A1	PTN	NCL	0.0177409	0	PTN_NCL	PTN - NCL	PTN	Secreted Signaling	PMID: 28356350; PMID: 25620911	0
T01-GPX3	B-MS4A1	PTN	NCL	0.00678801	0	PTN_NCL	PTN - NCL	PTN	Secreted Signaling	PMID: 28356350; PMID: 25620911	0
C01-CHAD	C01-CHAD	PTN	NCL	0.0209861	0	PTN_NCL	PTN - NCL	PTN	Secreted Signaling	PMID: 28356350; PMID: 25620911	0
F01-CTHRC1	C01-CHAD	PTN	NCL	0.0199205	0	PTN_NCL	PTN - NCL	PTN	Secreted Signaling	PMID: 28356350; PMID: 25620911	0
F02-CXCL14	C01-CHAD	PTN	NCL	0.0230183	0	PTN_NCL	PTN - NCL	PTN	Secreted Signaling	PMID: 28356350; PMID: 25620911	0
T01-GPX3	C01-CHAD	PTN	NCL	0.00883655	0	PTN_NCL	PTN - NCL	PTN	Secreted Signaling	PMID: 28356350; PMID: 25620911	0
C01-CHAD	C02-CRTAC1	PTN	NCL	0.02544	0	PTN_NCL	PTN - NCL	PTN	Secreted Signaling	PMID: 28356350; PMID: 25620911	0
F01-CTHRC1	C02-CRTAC1	PTN	NCL	0.0241539	0	PTN_NCL	PTN - NCL	PTN	Secreted Signaling	PMID: 28356350; PMID: 25620911	0
F02-CXCL14	C02-CRTAC1	PTN	NCL	0.0278913	0	PTN_NCL	PTN - NCL	PTN	Secreted Signaling	PMID: 28356350; PMID: 25620911	0
T01-GPX3	C02-CRTAC1	PTN	NCL	0.0107403	0	PTN_NCL	PTN - NCL	PTN	Secreted Signaling	PMID: 28356350; PMID: 25620911	0
C01-CHAD	CD4-T	PTN	NCL	0.0135022	0	PTN_NCL	PTN - NCL	PTN	Secreted Signaling	PMID: 28356350; PMID: 25620911	0
F01-CTHRC1	CD4-T	PTN	NCL	0.0128117	0	PTN_NCL	PTN - NCL	PTN	Secreted Signaling	PMID: 28356350; PMID: 25620911	0
F02-CXCL14	CD4-T	PTN	NCL	0.0148207	0	PTN_NCL	PTN - NCL	PTN	Secreted Signaling	PMID: 28356350; PMID: 25620911	0
T01-GPX3	CD4-T	PTN	NCL	0.0056603	0	PTN_NCL	PTN - NCL	PTN	Secreted Signaling	PMID: 28356350; PMID: 25620911	0
C01-CHAD	CD8T-GZMK	PTN	NCL	0.0068296	0	PTN_NCL	PTN - NCL	PTN	Secreted Signaling	PMID: 28356350; PMID: 25620911	0
F01-CTHRC1	CD8T-GZMK	PTN	NCL	0.00647808	0	PTN_NCL	PTN - NCL	PTN	Secreted Signaling	PMID: 28356350; PMID: 25620911	0
F02-CXCL14	CD8T-GZMK	PTN	NCL	0.00750147	0	PTN_NCL	PTN - NCL	PTN	Secreted Signaling	PMID: 28356350; PMID: 25620911	0
T01-GPX3	CD8T-GZMK	PTN	NCL	0.00285185	0	PTN_NCL	PTN - NCL	PTN	Secreted Signaling	PMID: 28356350; PMID: 25620911	0
C01-CHAD	cDC	PTN	NCL	0.0116103	0	PTN_NCL	PTN - NCL	PTN	Secreted Signaling	PMID: 28356350; PMID: 25620911	0
F01-CTHRC1	cDC	PTN	NCL	0.0110155	0	PTN_NCL	PTN - NCL	PTN	Secreted Signaling	PMID: 28356350; PMID: 25620911	0
F02-CXCL14	cDC	PTN	NCL	0.0127465	0	PTN_NCL	PTN - NCL	PTN	Secreted Signaling	PMID: 28356350; PMID: 25620911	0
T01-GPX3	cDC	PTN	NCL	0.00486178	0	PTN_NCL	PTN - NCL	PTN	Secreted Signaling	PMID: 28356350; PMID: 25620911	0
C01-CHAD	F01-CTHRC1	PTN	NCL	0.0145158	0	PTN_NCL	PTN - NCL	PTN	Secreted Signaling	PMID: 28356350; PMID: 25620911	0
F01-CTHRC1	F01-CTHRC1	PTN	NCL	0.0137742	0	PTN_NCL	PTN - NCL	PTN	Secreted Signaling	PMID: 28356350; PMID: 25620911	0
F02-CXCL14	F01-CTHRC1	PTN	NCL	0.0159317	0	PTN_NCL	PTN - NCL	PTN	Secreted Signaling	PMID: 28356350; PMID: 25620911	0
T01-GPX3	F01-CTHRC1	PTN	NCL	0.00608885	0	PTN_NCL	PTN - NCL	PTN	Secreted Signaling	PMID: 28356350; PMID: 25620911	0
C01-CHAD	F02-CXCL14	PTN	NCL	0.0179502	0	PTN_NCL	PTN - NCL	PTN	Secreted Signaling	PMID: 28356350; PMID: 25620911	0
F01-CTHRC1	F02-CXCL14	PTN	NCL	0.0170361	0	PTN_NCL	PTN - NCL	PTN	Secreted Signaling	PMID: 28356350; PMID: 25620911	0
F02-CXCL14	F02-CXCL14	PTN	NCL	0.0196944	0	PTN_NCL	PTN - NCL	PTN	Secreted Signaling	PMID: 28356350; PMID: 25620911	0
T01-GPX3	F02-CXCL14	PTN	NCL	0.00754471	0	PTN_NCL	PTN - NCL	PTN	Secreted Signaling	PMID: 28356350; PMID: 25620911	0
C01-CHAD	Macrophage	PTN	NCL	0.00606302	0	PTN_NCL	PTN - NCL	PTN	Secreted Signaling	PMID: 28356350; PMID: 25620911	0
F01-CTHRC1	Macrophage	PTN	NCL	0.00575072	0	PTN_NCL	PTN - NCL	PTN	Secreted Signaling	PMID: 28356350; PMID: 25620911	0
F02-CXCL14	Macrophage	PTN	NCL	0.00665998	0	PTN_NCL	PTN - NCL	PTN	Secreted Signaling	PMID: 28356350; PMID: 25620911	0
T01-GPX3	Macrophage	PTN	NCL	0.00253061	0	PTN_NCL	PTN - NCL	PTN	Secreted Signaling	PMID: 28356350; PMID: 25620911	0
C01-CHAD	Monocyte	PTN	NCL	0.00488523	0	PTN_NCL	PTN - NCL	PTN	Secreted Signaling	PMID: 28356350; PMID: 25620911	0
F01-CTHRC1	Monocyte	PTN	NCL	0.00463332	0	PTN_NCL	PTN - NCL	PTN	Secreted Signaling	PMID: 28356350; PMID: 25620911	0
F02-CXCL14	Monocyte	PTN	NCL	0.00536685	0	PTN_NCL	PTN - NCL	PTN	Secreted Signaling	PMID: 28356350; PMID: 25620911	0
T01-GPX3	Monocyte	PTN	NCL	0.00203761	0	PTN_NCL	PTN - NCL	PTN	Secreted Signaling	PMID: 28356350; PMID: 25620911	0
C01-CHAD	Neu-Pro	PTN	NCL	0.0129768	0	PTN_NCL	PTN - NCL	PTN	Secreted Signaling	PMID: 28356350; PMID: 25620911	0
F01-CTHRC1	Neu-Pro	PTN	NCL	0.0123128	0	PTN_NCL	PTN - NCL	PTN	Secreted Signaling	PMID: 28356350; PMID: 25620911	0
F02-CXCL14	Neu-Pro	PTN	NCL	0.0142447	0	PTN_NCL	PTN - NCL	PTN	Secreted Signaling	PMID: 28356350; PMID: 25620911	0
T01-GPX3	Neu-Pro	PTN	NCL	0.00543835	0	PTN_NCL	PTN - NCL	PTN	Secreted Signaling	PMID: 28356350; PMID: 25620911	0
C01-CHAD	Plasma B	PTN	NCL	0.00951849	0	PTN_NCL	PTN - NCL	PTN	Secreted Signaling	PMID: 28356350; PMID: 25620911	0
F01-CTHRC1	Plasma B	PTN	NCL	0.00902982	0	PTN_NCL	PTN - NCL	PTN	Secreted Signaling	PMID: 28356350; PMID: 25620911	0
F02-CXCL14	Plasma B	PTN	NCL	0.0104521	0	PTN_NCL	PTN - NCL	PTN	Secreted Signaling	PMID: 28356350; PMID: 25620911	0
T01-GPX3	Plasma B	PTN	NCL	0.00398093	0	PTN_NCL	PTN - NCL	PTN	Secreted Signaling	PMID: 28356350; PMID: 25620911	0
C01-CHAD	T-MT2A	PTN	NCL	0.0183647	0	PTN_NCL	PTN - NCL	PTN	Secreted Signaling	PMID: 28356350; PMID: 25620911	0
F01-CTHRC1	T-MT2A	PTN	NCL	0.0174299	0	PTN_NCL	PTN - NCL	PTN	Secreted Signaling	PMID: 28356350; PMID: 25620911	0
F02-CXCL14	T-MT2A	PTN	NCL	0.0201483	0	PTN_NCL	PTN - NCL	PTN	Secreted Signaling	PMID: 28356350; PMID: 25620911	0
T01-GPX3	T-MT2A	PTN	NCL	0.00772081	0	PTN_NCL	PTN - NCL	PTN	Secreted Signaling	PMID: 28356350; PMID: 25620911	0
C01-CHAD	T01-GPX3	PTN	NCL	0.0204083	0	PTN_NCL	PTN - NCL	PTN	Secreted Signaling	PMID: 28356350; PMID: 25620911	0
F01-CTHRC1	T01-GPX3	PTN	NCL	0.0193715	0	PTN_NCL	PTN - NCL	PTN	Secreted Signaling	PMID: 28356350; PMID: 25620911	0
F02-CXCL14	T01-GPX3	PTN	NCL	0.0223858	0	PTN_NCL	PTN - NCL	PTN	Secreted Signaling	PMID: 28356350; PMID: 25620911	0
T01-GPX3	T01-GPX3	PTN	NCL	0.00859033	0	PTN_NCL	PTN - NCL	PTN	Secreted Signaling	PMID: 28356350; PMID: 25620911	0
F01-CTHRC1	C01-CHAD	POSTN	ITGAV_ITGB5	0.00467135	0	POSTN_ITGAV_ITGB5	POSTN - (ITGAV+ITGB5)	PERIOSTIN	Secreted Signaling	PMID: 26721738	0
F01-CTHRC1	C02-CRTAC1	POSTN	ITGAV_ITGB5	0.00787586	0	POSTN_ITGAV_ITGB5	POSTN - (ITGAV+ITGB5)	PERIOSTIN	Secreted Signaling	PMID: 26721738	0
F01-CTHRC1	F01-CTHRC1	POSTN	ITGAV_ITGB5	0.0080263	0	POSTN_ITGAV_ITGB5	POSTN - (ITGAV+ITGB5)	PERIOSTIN	Secreted Signaling	PMID: 26721738	0
F01-CTHRC1	F02-CXCL14	POSTN	ITGAV_ITGB5	0.00406254	0	POSTN_ITGAV_ITGB5	POSTN - (ITGAV+ITGB5)	PERIOSTIN	Secreted Signaling	PMID: 26721738	0
F01-CTHRC1	T01-GPX3	POSTN	ITGAV_ITGB5	0.00652895	0	POSTN_ITGAV_ITGB5	POSTN - (ITGAV+ITGB5)	PERIOSTIN	Secreted Signaling	PMID: 26721738	0
F02-CXCL14	Macrophage	C3	C3AR1	0.0140961	0	C3_C3AR1	C3 - C3AR1	COMPLEMENT	Secreted Signaling	KEGG: hsa04080	0
T01-GPX3	Macrophage	C3	C3AR1	0.00856121	0	C3_C3AR1	C3 - C3AR1	COMPLEMENT	Secreted Signaling	KEGG: hsa04080	0
F02-CXCL14	cDC	C3	ITGAM_ITGB2	0.022686	0	C3_ITGAM_ITGB2	C3 - (ITGAM+ITGB2)	COMPLEMENT	Secreted Signaling	PMID: 16234578	0
T01-GPX3	cDC	C3	ITGAM_ITGB2	0.0138256	0	C3_ITGAM_ITGB2	C3 - (ITGAM+ITGB2)	COMPLEMENT	Secreted Signaling	PMID: 16234578	0
F02-CXCL14	Macrophage	C3	ITGAM_ITGB2	0.0237881	0	C3_ITGAM_ITGB2	C3 - (ITGAM+ITGB2)	COMPLEMENT	Secreted Signaling	PMID: 16234578	0
T01-GPX3	Macrophage	C3	ITGAM_ITGB2	0.0145036	0	C3_ITGAM_ITGB2	C3 - (ITGAM+ITGB2)	COMPLEMENT	Secreted Signaling	PMID: 16234578	0
F02-CXCL14	Monocyte	C3	ITGAM_ITGB2	0.0339664	0	C3_ITGAM_ITGB2	C3 - (ITGAM+ITGB2)	COMPLEMENT	Secreted Signaling	PMID: 16234578	0
T01-GPX3	Monocyte	C3	ITGAM_ITGB2	0.0207939	0	C3_ITGAM_ITGB2	C3 - (ITGAM+ITGB2)	COMPLEMENT	Secreted Signaling	PMID: 16234578	0
F02-CXCL14	Neu	C3	ITGAM_ITGB2	0.0369669	0	C3_ITGAM_ITGB2	C3 - (ITGAM+ITGB2)	COMPLEMENT	Secreted Signaling	PMID: 16234578	0
T01-GPX3	Neu	C3	ITGAM_ITGB2	0.0226581	0	C3_ITGAM_ITGB2	C3 - (ITGAM+ITGB2)	COMPLEMENT	Secreted Signaling	PMID: 16234578	0
F02-CXCL14	cDC	C3	ITGAX_ITGB2	0.0199417	0	C3_ITGAX_ITGB2	C3 - (ITGAX+ITGB2)	COMPLEMENT	Secreted Signaling	PMID: 16234578	0
T01-GPX3	cDC	C3	ITGAX_ITGB2	0.0121398	0	C3_ITGAX_ITGB2	C3 - (ITGAX+ITGB2)	COMPLEMENT	Secreted Signaling	PMID: 16234578	0
Neu-Pro	F02-CXCL14	CTSG	F2R	0.00320994	0	CTSG_F2R	CTSG - F2R	PARs	Secreted Signaling	KEGG: hsa04080	0
CD4-T	F02-CXCL14	GZMA	F2R	0.00813605	0	GZMA_F2R	GZMA - F2R	PARs	Secreted Signaling	KEGG: hsa04080	0
CD8T-GZMK	F02-CXCL14	GZMA	F2R	0.0127671	0	GZMA_F2R	GZMA - F2R	PARs	Secreted Signaling	KEGG: hsa04080	0
T-MT2A	F02-CXCL14	GZMA	F2R	0.00742557	0	GZMA_F2R	GZMA - F2R	PARs	Secreted Signaling	KEGG: hsa04080	0
C01-CHAD	Neu	ANXA1	FPR2	0.0269575	0	ANXA1_FPR2	ANXA1 - FPR2	ANNEXIN	Secreted Signaling	PMID: 23230437	0
C02-CRTAC1	Neu	ANXA1	FPR2	0.030401	0	ANXA1_FPR2	ANXA1 - FPR2	ANNEXIN	Secreted Signaling	PMID: 23230437	0
CD4-T	Neu	ANXA1	FPR2	0.0116548	0	ANXA1_FPR2	ANXA1 - FPR2	ANNEXIN	Secreted Signaling	PMID: 23230437	0
CD8T-GZMK	Neu	ANXA1	FPR2	0.00526899	0	ANXA1_FPR2	ANXA1 - FPR2	ANNEXIN	Secreted Signaling	PMID: 23230437	0
cDC	Neu	ANXA1	FPR2	0.0217208	0	ANXA1_FPR2	ANXA1 - FPR2	ANNEXIN	Secreted Signaling	PMID: 23230437	0
F01-CTHRC1	Neu	ANXA1	FPR2	0.0252261	0	ANXA1_FPR2	ANXA1 - FPR2	ANNEXIN	Secreted Signaling	PMID: 23230437	0
F02-CXCL14	Neu	ANXA1	FPR2	0.0242171	0	ANXA1_FPR2	ANXA1 - FPR2	ANNEXIN	Secreted Signaling	PMID: 23230437	0
Macrophage	Neu	ANXA1	FPR2	0.0167531	0	ANXA1_FPR2	ANXA1 - FPR2	ANNEXIN	Secreted Signaling	PMID: 23230437	0
Monocyte	Neu	ANXA1	FPR2	0.0203124	0	ANXA1_FPR2	ANXA1 - FPR2	ANNEXIN	Secreted Signaling	PMID: 23230437	0
Neu	Neu	ANXA1	FPR2	0.0161692	0	ANXA1_FPR2	ANXA1 - FPR2	ANNEXIN	Secreted Signaling	PMID: 23230437	0
Neu-Pro	Neu	ANXA1	FPR2	0.0126134	0	ANXA1_FPR2	ANXA1 - FPR2	ANNEXIN	Secreted Signaling	PMID: 23230437	0
T-MT2A	Neu	ANXA1	FPR2	0.0146374	0	ANXA1_FPR2	ANXA1 - FPR2	ANNEXIN	Secreted Signaling	PMID: 23230437	0
T01-GPX3	Neu	ANXA1	FPR2	0.0257718	0	ANXA1_FPR2	ANXA1 - FPR2	ANNEXIN	Secreted Signaling	PMID: 23230437	0
C01-CHAD	cDC	ANXA1	FPR1	0.0225387	0	ANXA1_FPR1	ANXA1 - FPR1	ANNEXIN	Secreted Signaling	PMID: 23230437	0
C02-CRTAC1	cDC	ANXA1	FPR1	0.0254324	0	ANXA1_FPR1	ANXA1 - FPR1	ANNEXIN	Secreted Signaling	PMID: 23230437	0
CD4-T	cDC	ANXA1	FPR1	0.00971928	0	ANXA1_FPR1	ANXA1 - FPR1	ANNEXIN	Secreted Signaling	PMID: 23230437	0
CD8T-GZMK	cDC	ANXA1	FPR1	0.00438927	0	ANXA1_FPR1	ANXA1 - FPR1	ANNEXIN	Secreted Signaling	PMID: 23230437	0
cDC	cDC	ANXA1	FPR1	0.0181443	0	ANXA1_FPR1	ANXA1 - FPR1	ANNEXIN	Secreted Signaling	PMID: 23230437	0
F01-CTHRC1	cDC	ANXA1	FPR1	0.0210849	0	ANXA1_FPR1	ANXA1 - FPR1	ANNEXIN	Secreted Signaling	PMID: 23230437	0
F02-CXCL14	cDC	ANXA1	FPR1	0.0202381	0	ANXA1_FPR1	ANXA1 - FPR1	ANNEXIN	Secreted Signaling	PMID: 23230437	0
Macrophage	cDC	ANXA1	FPR1	0.0139829	0	ANXA1_FPR1	ANXA1 - FPR1	ANNEXIN	Secreted Signaling	PMID: 23230437	0
Monocyte	cDC	ANXA1	FPR1	0.0169638	0	ANXA1_FPR1	ANXA1 - FPR1	ANNEXIN	Secreted Signaling	PMID: 23230437	0
Neu	cDC	ANXA1	FPR1	0.0134942	0	ANXA1_FPR1	ANXA1 - FPR1	ANNEXIN	Secreted Signaling	PMID: 23230437	0
Neu-Pro	cDC	ANXA1	FPR1	0.0105204	0	ANXA1_FPR1	ANXA1 - FPR1	ANNEXIN	Secreted Signaling	PMID: 23230437	0
T-MT2A	cDC	ANXA1	FPR1	0.0122127	0	ANXA1_FPR1	ANXA1 - FPR1	ANNEXIN	Secreted Signaling	PMID: 23230437	0
T01-GPX3	cDC	ANXA1	FPR1	0.021543	0	ANXA1_FPR1	ANXA1 - FPR1	ANNEXIN	Secreted Signaling	PMID: 23230437	0
C01-CHAD	Monocyte	ANXA1	FPR1	0.0802389	0	ANXA1_FPR1	ANXA1 - FPR1	ANNEXIN	Secreted Signaling	PMID: 23230437	0
C02-CRTAC1	Monocyte	ANXA1	FPR1	0.0898597	0	ANXA1_FPR1	ANXA1 - FPR1	ANNEXIN	Secreted Signaling	PMID: 23230437	0
CD4-T	Monocyte	ANXA1	FPR1	0.0358032	0	ANXA1_FPR1	ANXA1 - FPR1	ANNEXIN	Secreted Signaling	PMID: 23230437	0
CD8T-GZMK	Monocyte	ANXA1	FPR1	0.0164059	0	ANXA1_FPR1	ANXA1 - FPR1	ANNEXIN	Secreted Signaling	PMID: 23230437	0
cDC	Monocyte	ANXA1	FPR1	0.0653468	0	ANXA1_FPR1	ANXA1 - FPR1	ANNEXIN	Secreted Signaling	PMID: 23230437	0
F01-CTHRC1	Monocyte	ANXA1	FPR1	0.0753502	0	ANXA1_FPR1	ANXA1 - FPR1	ANNEXIN	Secreted Signaling	PMID: 23230437	0
F02-CXCL14	Monocyte	ANXA1	FPR1	0.0724855	0	ANXA1_FPR1	ANXA1 - FPR1	ANNEXIN	Secreted Signaling	PMID: 23230437	0
Macrophage	Monocyte	ANXA1	FPR1	0.0509208	0	ANXA1_FPR1	ANXA1 - FPR1	ANNEXIN	Secreted Signaling	PMID: 23230437	0
Monocyte	Monocyte	ANXA1	FPR1	0.061287	0	ANXA1_FPR1	ANXA1 - FPR1	ANNEXIN	Secreted Signaling	PMID: 23230437	0
Neu	Monocyte	ANXA1	FPR1	0.0492058	0	ANXA1_FPR1	ANXA1 - FPR1	ANNEXIN	Secreted Signaling	PMID: 23230437	0
Neu-Pro	Monocyte	ANXA1	FPR1	0.0386704	0	ANXA1_FPR1	ANXA1 - FPR1	ANNEXIN	Secreted Signaling	PMID: 23230437	0
T-MT2A	Monocyte	ANXA1	FPR1	0.0446863	0	ANXA1_FPR1	ANXA1 - FPR1	ANNEXIN	Secreted Signaling	PMID: 23230437	0
T01-GPX3	Monocyte	ANXA1	FPR1	0.0768947	0	ANXA1_FPR1	ANXA1 - FPR1	ANNEXIN	Secreted Signaling	PMID: 23230437	0
C01-CHAD	Neu	ANXA1	FPR1	0.128855	0	ANXA1_FPR1	ANXA1 - FPR1	ANNEXIN	Secreted Signaling	PMID: 23230437	0
C02-CRTAC1	Neu	ANXA1	FPR1	0.143396	0	ANXA1_FPR1	ANXA1 - FPR1	ANNEXIN	Secreted Signaling	PMID: 23230437	0
CD4-T	Neu	ANXA1	FPR1	0.0592299	0	ANXA1_FPR1	ANXA1 - FPR1	ANNEXIN	Secreted Signaling	PMID: 23230437	0
CD8T-GZMK	Neu	ANXA1	FPR1	0.0275026	0	ANXA1_FPR1	ANXA1 - FPR1	ANNEXIN	Secreted Signaling	PMID: 23230437	0
cDC	Neu	ANXA1	FPR1	0.10598	0	ANXA1_FPR1	ANXA1 - FPR1	ANNEXIN	Secreted Signaling	PMID: 23230437	0
F01-CTHRC1	Neu	ANXA1	FPR1	0.121395	0	ANXA1_FPR1	ANXA1 - FPR1	ANNEXIN	Secreted Signaling	PMID: 23230437	0
F02-CXCL14	Neu	ANXA1	FPR1	0.117002	0	ANXA1_FPR1	ANXA1 - FPR1	ANNEXIN	Secreted Signaling	PMID: 23230437	0
Macrophage	Neu	ANXA1	FPR1	0.0833839	0	ANXA1_FPR1	ANXA1 - FPR1	ANNEXIN	Secreted Signaling	PMID: 23230437	0
Monocyte	Neu	ANXA1	FPR1	0.0996646	0	ANXA1_FPR1	ANXA1 - FPR1	ANNEXIN	Secreted Signaling	PMID: 23230437	0
Neu	Neu	ANXA1	FPR1	0.0806684	0	ANXA1_FPR1	ANXA1 - FPR1	ANNEXIN	Secreted Signaling	PMID: 23230437	0
Neu-Pro	Neu	ANXA1	FPR1	0.063849	0	ANXA1_FPR1	ANXA1 - FPR1	ANNEXIN	Secreted Signaling	PMID: 23230437	0
T-MT2A	Neu	ANXA1	FPR1	0.0734825	0	ANXA1_FPR1	ANXA1 - FPR1	ANNEXIN	Secreted Signaling	PMID: 23230437	0
T01-GPX3	Neu	ANXA1	FPR1	0.123757	0	ANXA1_FPR1	ANXA1 - FPR1	ANNEXIN	Secreted Signaling	PMID: 23230437	0
C01-CHAD	C01-CHAD	GAS6	AXL	0.00628854	0	GAS6_AXL	GAS6 - AXL	GAS	Secreted Signaling	PMID: 27801848	0
C02-CRTAC1	C01-CHAD	GAS6	AXL	0.00162276	0	GAS6_AXL	GAS6 - AXL	GAS	Secreted Signaling	PMID: 27801848	0
F01-CTHRC1	C01-CHAD	GAS6	AXL	0.00612102	0	GAS6_AXL	GAS6 - AXL	GAS	Secreted Signaling	PMID: 27801848	0
F02-CXCL14	C01-CHAD	GAS6	AXL	0.00894985	0	GAS6_AXL	GAS6 - AXL	GAS	Secreted Signaling	PMID: 27801848	0
Macrophage	C01-CHAD	GAS6	AXL	0.00217437	0	GAS6_AXL	GAS6 - AXL	GAS	Secreted Signaling	PMID: 27801848	0
Plasma B	C01-CHAD	GAS6	AXL	0.0010334	0	GAS6_AXL	GAS6 - AXL	GAS	Secreted Signaling	PMID: 27801848	0
T01-GPX3	C01-CHAD	GAS6	AXL	0.00764045	0	GAS6_AXL	GAS6 - AXL	GAS	Secreted Signaling	PMID: 27801848	0
C01-CHAD	C02-CRTAC1	GAS6	AXL	0.0154862	0	GAS6_AXL	GAS6 - AXL	GAS	Secreted Signaling	PMID: 27801848	0
C02-CRTAC1	C02-CRTAC1	GAS6	AXL	0.00402386	0	GAS6_AXL	GAS6 - AXL	GAS	Secreted Signaling	PMID: 27801848	0
F01-CTHRC1	C02-CRTAC1	GAS6	AXL	0.0150774	0	GAS6_AXL	GAS6 - AXL	GAS	Secreted Signaling	PMID: 27801848	0
F02-CXCL14	C02-CRTAC1	GAS6	AXL	0.021954	0	GAS6_AXL	GAS6 - AXL	GAS	Secreted Signaling	PMID: 27801848	0
Macrophage	C02-CRTAC1	GAS6	AXL	0.00538725	0	GAS6_AXL	GAS6 - AXL	GAS	Secreted Signaling	PMID: 27801848	0
Plasma B	C02-CRTAC1	GAS6	AXL	0.0025647	0	GAS6_AXL	GAS6 - AXL	GAS	Secreted Signaling	PMID: 27801848	0
T01-GPX3	C02-CRTAC1	GAS6	AXL	0.0187781	0	GAS6_AXL	GAS6 - AXL	GAS	Secreted Signaling	PMID: 27801848	0
C01-CHAD	F01-CTHRC1	GAS6	AXL	0.00673115	0	GAS6_AXL	GAS6 - AXL	GAS	Secreted Signaling	PMID: 27801848	0
C02-CRTAC1	F01-CTHRC1	GAS6	AXL	0.00173755	0	GAS6_AXL	GAS6 - AXL	GAS	Secreted Signaling	PMID: 27801848	0
F01-CTHRC1	F01-CTHRC1	GAS6	AXL	0.00655192	0	GAS6_AXL	GAS6 - AXL	GAS	Secreted Signaling	PMID: 27801848	0
F02-CXCL14	F01-CTHRC1	GAS6	AXL	0.00957797	0	GAS6_AXL	GAS6 - AXL	GAS	Secreted Signaling	PMID: 27801848	0
Macrophage	F01-CTHRC1	GAS6	AXL	0.00232809	0	GAS6_AXL	GAS6 - AXL	GAS	Secreted Signaling	PMID: 27801848	0
Plasma B	F01-CTHRC1	GAS6	AXL	0.00110655	0	GAS6_AXL	GAS6 - AXL	GAS	Secreted Signaling	PMID: 27801848	0
T01-GPX3	F01-CTHRC1	GAS6	AXL	0.00817743	0	GAS6_AXL	GAS6 - AXL	GAS	Secreted Signaling	PMID: 27801848	0
C01-CHAD	F02-CXCL14	GAS6	AXL	0.00690741	0	GAS6_AXL	GAS6 - AXL	GAS	Secreted Signaling	PMID: 27801848	0
C02-CRTAC1	F02-CXCL14	GAS6	AXL	0.00178328	0	GAS6_AXL	GAS6 - AXL	GAS	Secreted Signaling	PMID: 27801848	0
F01-CTHRC1	F02-CXCL14	GAS6	AXL	0.00672351	0	GAS6_AXL	GAS6 - AXL	GAS	Secreted Signaling	PMID: 27801848	0
F02-CXCL14	F02-CXCL14	GAS6	AXL	0.00982803	0	GAS6_AXL	GAS6 - AXL	GAS	Secreted Signaling	PMID: 27801848	0
Macrophage	F02-CXCL14	GAS6	AXL	0.00238933	0	GAS6_AXL	GAS6 - AXL	GAS	Secreted Signaling	PMID: 27801848	0
Plasma B	F02-CXCL14	GAS6	AXL	0.00113569	0	GAS6_AXL	GAS6 - AXL	GAS	Secreted Signaling	PMID: 27801848	0
T01-GPX3	F02-CXCL14	GAS6	AXL	0.00839124	0	GAS6_AXL	GAS6 - AXL	GAS	Secreted Signaling	PMID: 27801848	0
C01-CHAD	T01-GPX3	GAS6	AXL	0.0141368	0	GAS6_AXL	GAS6 - AXL	GAS	Secreted Signaling	PMID: 27801848	0
C02-CRTAC1	T01-GPX3	GAS6	AXL	0.00366951	0	GAS6_AXL	GAS6 - AXL	GAS	Secreted Signaling	PMID: 27801848	0
F01-CTHRC1	T01-GPX3	GAS6	AXL	0.0137631	0	GAS6_AXL	GAS6 - AXL	GAS	Secreted Signaling	PMID: 27801848	0
F02-CXCL14	T01-GPX3	GAS6	AXL	0.0200524	0	GAS6_AXL	GAS6 - AXL	GAS	Secreted Signaling	PMID: 27801848	0
Macrophage	T01-GPX3	GAS6	AXL	0.00491343	0	GAS6_AXL	GAS6 - AXL	GAS	Secreted Signaling	PMID: 27801848	0
Plasma B	T01-GPX3	GAS6	AXL	0.00233854	0	GAS6_AXL	GAS6 - AXL	GAS	Secreted Signaling	PMID: 27801848	0
T01-GPX3	T01-GPX3	GAS6	AXL	0.0171468	0	GAS6_AXL	GAS6 - AXL	GAS	Secreted Signaling	PMID: 27801848	0
C01-CHAD	C02-CRTAC1	GRN	SORT1	0.000793754	0	GRN_SORT1	GRN - SORT1	GRN	Secreted Signaling	PMID: 29555433	0
C02-CRTAC1	C02-CRTAC1	GRN	SORT1	0.00100347	0	GRN_SORT1	GRN - SORT1	GRN	Secreted Signaling	PMID: 29555433	0
cDC	C02-CRTAC1	GRN	SORT1	0.00573784	0	GRN_SORT1	GRN - SORT1	GRN	Secreted Signaling	PMID: 29555433	0
F01-CTHRC1	C02-CRTAC1	GRN	SORT1	0.00337386	0	GRN_SORT1	GRN - SORT1	GRN	Secreted Signaling	PMID: 29555433	0
F02-CXCL14	C02-CRTAC1	GRN	SORT1	0.00328632	0	GRN_SORT1	GRN - SORT1	GRN	Secreted Signaling	PMID: 29555433	0
Macrophage	C02-CRTAC1	GRN	SORT1	0.00792148	0	GRN_SORT1	GRN - SORT1	GRN	Secreted Signaling	PMID: 29555433	0
Monocyte	C02-CRTAC1	GRN	SORT1	0.0073133	0	GRN_SORT1	GRN - SORT1	GRN	Secreted Signaling	PMID: 29555433	0
Neu	C02-CRTAC1	GRN	SORT1	0.00242932	0	GRN_SORT1	GRN - SORT1	GRN	Secreted Signaling	PMID: 29555433	0
Neu-Pro	C02-CRTAC1	GRN	SORT1	0.00239531	0	GRN_SORT1	GRN - SORT1	GRN	Secreted Signaling	PMID: 29555433	0
Plasma B	C02-CRTAC1	GRN	SORT1	0.000399329	0	GRN_SORT1	GRN - SORT1	GRN	Secreted Signaling	PMID: 29555433	0
T01-GPX3	C02-CRTAC1	GRN	SORT1	0.00122831	0	GRN_SORT1	GRN - SORT1	GRN	Secreted Signaling	PMID: 29555433	0
cDC	B-IGHD	LGALS9	PTPRC	0.0176963	0	LGALS9_CD45	LGALS9 - CD45	GALECTIN	Secreted Signaling	PMID: 30120235	0
Macrophage	B-IGHD	LGALS9	PTPRC	0.0136458	0	LGALS9_CD45	LGALS9 - CD45	GALECTIN	Secreted Signaling	PMID: 30120235	0
Monocyte	B-IGHD	LGALS9	PTPRC	0.0143637	0	LGALS9_CD45	LGALS9 - CD45	GALECTIN	Secreted Signaling	PMID: 30120235	0
cDC	B-MS4A1	LGALS9	PTPRC	0.00972863	0	LGALS9_CD45	LGALS9 - CD45	GALECTIN	Secreted Signaling	PMID: 30120235	0
Macrophage	B-MS4A1	LGALS9	PTPRC	0.00748794	0	LGALS9_CD45	LGALS9 - CD45	GALECTIN	Secreted Signaling	PMID: 30120235	0
Monocyte	B-MS4A1	LGALS9	PTPRC	0.00788447	0	LGALS9_CD45	LGALS9 - CD45	GALECTIN	Secreted Signaling	PMID: 30120235	0
cDC	CD4-T	LGALS9	PTPRC	0.0212611	0	LGALS9_CD45	LGALS9 - CD45	GALECTIN	Secreted Signaling	PMID: 30120235	0
Macrophage	CD4-T	LGALS9	PTPRC	0.0164083	0	LGALS9_CD45	LGALS9 - CD45	GALECTIN	Secreted Signaling	PMID: 30120235	0
Monocyte	CD4-T	LGALS9	PTPRC	0.017269	0	LGALS9_CD45	LGALS9 - CD45	GALECTIN	Secreted Signaling	PMID: 30120235	0
cDC	CD8T-GZMK	LGALS9	PTPRC	0.0280324	0	LGALS9_CD45	LGALS9 - CD45	GALECTIN	Secreted Signaling	PMID: 30120235	0
Macrophage	CD8T-GZMK	LGALS9	PTPRC	0.0216682	0	LGALS9_CD45	LGALS9 - CD45	GALECTIN	Secreted Signaling	PMID: 30120235	0
Monocyte	CD8T-GZMK	LGALS9	PTPRC	0.0227984	0	LGALS9_CD45	LGALS9 - CD45	GALECTIN	Secreted Signaling	PMID: 30120235	0
cDC	cDC	LGALS9	PTPRC	0.011464	0	LGALS9_CD45	LGALS9 - CD45	GALECTIN	Secreted Signaling	PMID: 30120235	0
Macrophage	cDC	LGALS9	PTPRC	0.00882716	0	LGALS9_CD45	LGALS9 - CD45	GALECTIN	Secreted Signaling	PMID: 30120235	0
Monocyte	cDC	LGALS9	PTPRC	0.00929394	0	LGALS9_CD45	LGALS9 - CD45	GALECTIN	Secreted Signaling	PMID: 30120235	0
cDC	Macrophage	LGALS9	PTPRC	0.00875033	0	LGALS9_CD45	LGALS9 - CD45	GALECTIN	Secreted Signaling	PMID: 30120235	0
Macrophage	Macrophage	LGALS9	PTPRC	0.00673343	0	LGALS9_CD45	LGALS9 - CD45	GALECTIN	Secreted Signaling	PMID: 30120235	0
Monocyte	Macrophage	LGALS9	PTPRC	0.00709029	0	LGALS9_CD45	LGALS9 - CD45	GALECTIN	Secreted Signaling	PMID: 30120235	0
cDC	Monocyte	LGALS9	PTPRC	0.0143085	0	LGALS9_CD45	LGALS9 - CD45	GALECTIN	Secreted Signaling	PMID: 30120235	0
Macrophage	Monocyte	LGALS9	PTPRC	0.0110247	0	LGALS9_CD45	LGALS9 - CD45	GALECTIN	Secreted Signaling	PMID: 30120235	0
Monocyte	Monocyte	LGALS9	PTPRC	0.0116063	0	LGALS9_CD45	LGALS9 - CD45	GALECTIN	Secreted Signaling	PMID: 30120235	0
cDC	Neu	LGALS9	PTPRC	0.0183567	0	LGALS9_CD45	LGALS9 - CD45	GALECTIN	Secreted Signaling	PMID: 30120235	0
Macrophage	Neu	LGALS9	PTPRC	0.0141572	0	LGALS9_CD45	LGALS9 - CD45	GALECTIN	Secreted Signaling	PMID: 30120235	0
Monocyte	Neu	LGALS9	PTPRC	0.0149016	0	LGALS9_CD45	LGALS9 - CD45	GALECTIN	Secreted Signaling	PMID: 30120235	0
cDC	Neu-Pro	LGALS9	PTPRC	0.00351226	0	LGALS9_CD45	LGALS9 - CD45	GALECTIN	Secreted Signaling	PMID: 30120235	0
Macrophage	Neu-Pro	LGALS9	PTPRC	0.00269942	0	LGALS9_CD45	LGALS9 - CD45	GALECTIN	Secreted Signaling	PMID: 30120235	0
Monocyte	Neu-Pro	LGALS9	PTPRC	0.00284309	0	LGALS9_CD45	LGALS9 - CD45	GALECTIN	Secreted Signaling	PMID: 30120235	0
cDC	Plasma B	LGALS9	PTPRC	0.00274883	0	LGALS9_CD45	LGALS9 - CD45	GALECTIN	Secreted Signaling	PMID: 30120235	0
Macrophage	Plasma B	LGALS9	PTPRC	0.00211229	0	LGALS9_CD45	LGALS9 - CD45	GALECTIN	Secreted Signaling	PMID: 30120235	0
Monocyte	Plasma B	LGALS9	PTPRC	0.00222479	0	LGALS9_CD45	LGALS9 - CD45	GALECTIN	Secreted Signaling	PMID: 30120235	0
cDC	T-MT2A	LGALS9	PTPRC	0.0182422	0	LGALS9_CD45	LGALS9 - CD45	GALECTIN	Secreted Signaling	PMID: 30120235	0
Macrophage	T-MT2A	LGALS9	PTPRC	0.0140685	0	LGALS9_CD45	LGALS9 - CD45	GALECTIN	Secreted Signaling	PMID: 30120235	0
Monocyte	T-MT2A	LGALS9	PTPRC	0.0148083	0	LGALS9_CD45	LGALS9 - CD45	GALECTIN	Secreted Signaling	PMID: 30120235	0
C01-CHAD	C01-CHAD	PROS1	AXL	0.00178568	0	PROS1_AXL	PROS1 - AXL	PROS	Secreted Signaling	PMID: 29531161	0
C02-CRTAC1	C01-CHAD	PROS1	AXL	0.00116864	0	PROS1_AXL	PROS1 - AXL	PROS	Secreted Signaling	PMID: 29531161	0
F01-CTHRC1	C01-CHAD	PROS1	AXL	0.000989581	0	PROS1_AXL	PROS1 - AXL	PROS	Secreted Signaling	PMID: 29531161	0
F02-CXCL14	C01-CHAD	PROS1	AXL	0.00168496	0	PROS1_AXL	PROS1 - AXL	PROS	Secreted Signaling	PMID: 29531161	0
T01-GPX3	C01-CHAD	PROS1	AXL	0.00201663	0	PROS1_AXL	PROS1 - AXL	PROS	Secreted Signaling	PMID: 29531161	0
C01-CHAD	C02-CRTAC1	PROS1	AXL	0.00442676	0	PROS1_AXL	PROS1 - AXL	PROS	Secreted Signaling	PMID: 29531161	0
C02-CRTAC1	C02-CRTAC1	PROS1	AXL	0.00289975	0	PROS1_AXL	PROS1 - AXL	PROS	Secreted Signaling	PMID: 29531161	0
F01-CTHRC1	C02-CRTAC1	PROS1	AXL	0.00245611	0	PROS1_AXL	PROS1 - AXL	PROS	Secreted Signaling	PMID: 29531161	0
F02-CXCL14	C02-CRTAC1	PROS1	AXL	0.00417771	0	PROS1_AXL	PROS1 - AXL	PROS	Secreted Signaling	PMID: 29531161	0
T01-GPX3	C02-CRTAC1	PROS1	AXL	0.00499758	0	PROS1_AXL	PROS1 - AXL	PROS	Secreted Signaling	PMID: 29531161	0
C01-CHAD	F01-CTHRC1	PROS1	AXL	0.00191197	0	PROS1_AXL	PROS1 - AXL	PROS	Secreted Signaling	PMID: 29531161	0
C02-CRTAC1	F01-CTHRC1	PROS1	AXL	0.00125134	0	PROS1_AXL	PROS1 - AXL	PROS	Secreted Signaling	PMID: 29531161	0
F01-CTHRC1	F01-CTHRC1	PROS1	AXL	0.00105963	0	PROS1_AXL	PROS1 - AXL	PROS	Secreted Signaling	PMID: 29531161	0
F02-CXCL14	F01-CTHRC1	PROS1	AXL	0.00180414	0	PROS1_AXL	PROS1 - AXL	PROS	Secreted Signaling	PMID: 29531161	0
T01-GPX3	F01-CTHRC1	PROS1	AXL	0.00215922	0	PROS1_AXL	PROS1 - AXL	PROS	Secreted Signaling	PMID: 29531161	0
C01-CHAD	F02-CXCL14	PROS1	AXL	0.00196228	0	PROS1_AXL	PROS1 - AXL	PROS	Secreted Signaling	PMID: 29531161	0
C02-CRTAC1	F02-CXCL14	PROS1	AXL	0.0012843	0	PROS1_AXL	PROS1 - AXL	PROS	Secreted Signaling	PMID: 29531161	0
F01-CTHRC1	F02-CXCL14	PROS1	AXL	0.00108754	0	PROS1_AXL	PROS1 - AXL	PROS	Secreted Signaling	PMID: 29531161	0
F02-CXCL14	F02-CXCL14	PROS1	AXL	0.00185163	0	PROS1_AXL	PROS1 - AXL	PROS	Secreted Signaling	PMID: 29531161	0
T01-GPX3	F02-CXCL14	PROS1	AXL	0.00221602	0	PROS1_AXL	PROS1 - AXL	PROS	Secreted Signaling	PMID: 29531161	0
C01-CHAD	T01-GPX3	PROS1	AXL	0.00403707	0	PROS1_AXL	PROS1 - AXL	PROS	Secreted Signaling	PMID: 29531161	0
C02-CRTAC1	T01-GPX3	PROS1	AXL	0.00264412	0	PROS1_AXL	PROS1 - AXL	PROS	Secreted Signaling	PMID: 29531161	0
F01-CTHRC1	T01-GPX3	PROS1	AXL	0.0022395	0	PROS1_AXL	PROS1 - AXL	PROS	Secreted Signaling	PMID: 29531161	0
F02-CXCL14	T01-GPX3	PROS1	AXL	0.00380986	0	PROS1_AXL	PROS1 - AXL	PROS	Secreted Signaling	PMID: 29531161	0
T01-GPX3	T01-GPX3	PROS1	AXL	0.00455787	0	PROS1_AXL	PROS1 - AXL	PROS	Secreted Signaling	PMID: 29531161	0
B-IGHD	B-MS4A1	BTLA	TNFRSF14	0.00197114	0	BTLA_TNFRSF14	BTLA - TNFRSF14	BTLA	Secreted Signaling	PMID: 21941365	0
B-IGHD	CD4-T	BTLA	TNFRSF14	0.00350238	0	BTLA_TNFRSF14	BTLA - TNFRSF14	BTLA	Secreted Signaling	PMID: 21941365	0
B-IGHD	cDC	BTLA	TNFRSF14	0.00159502	0	BTLA_TNFRSF14	BTLA - TNFRSF14	BTLA	Secreted Signaling	PMID: 21941365	0
B-IGHD	Plasma B	BTLA	TNFRSF14	0.000448048	0	BTLA_TNFRSF14	BTLA - TNFRSF14	BTLA	Secreted Signaling	PMID: 21941365	0
cDC	C01-CHAD	LGALS9	CD44	0.00876963	0	LGALS9_CD44	LGALS9 - CD44	GALECTIN	Secreted Signaling	PMID: 25065622	0
Macrophage	C01-CHAD	LGALS9	CD44	0.00674831	0	LGALS9_CD44	LGALS9 - CD44	GALECTIN	Secreted Signaling	PMID: 25065622	0
Monocyte	C01-CHAD	LGALS9	CD44	0.00710595	0	LGALS9_CD44	LGALS9 - CD44	GALECTIN	Secreted Signaling	PMID: 25065622	0
cDC	C02-CRTAC1	LGALS9	CD44	0.0125337	0	LGALS9_CD44	LGALS9 - CD44	GALECTIN	Secreted Signaling	PMID: 25065622	0
Macrophage	C02-CRTAC1	LGALS9	CD44	0.00965322	0	LGALS9_CD44	LGALS9 - CD44	GALECTIN	Secreted Signaling	PMID: 25065622	0
Monocyte	C02-CRTAC1	LGALS9	CD44	0.0101632	0	LGALS9_CD44	LGALS9 - CD44	GALECTIN	Secreted Signaling	PMID: 25065622	0
cDC	CD4-T	LGALS9	CD44	0.00731228	0	LGALS9_CD44	LGALS9 - CD44	GALECTIN	Secreted Signaling	PMID: 25065622	0
Macrophage	CD4-T	LGALS9	CD44	0.00562496	0	LGALS9_CD44	LGALS9 - CD44	GALECTIN	Secreted Signaling	PMID: 25065622	0
Monocyte	CD4-T	LGALS9	CD44	0.00592342	0	LGALS9_CD44	LGALS9 - CD44	GALECTIN	Secreted Signaling	PMID: 25065622	0
cDC	cDC	LGALS9	CD44	0.0112744	0	LGALS9_CD44	LGALS9 - CD44	GALECTIN	Secreted Signaling	PMID: 25065622	0
Macrophage	cDC	LGALS9	CD44	0.00868079	0	LGALS9_CD44	LGALS9 - CD44	GALECTIN	Secreted Signaling	PMID: 25065622	0
Monocyte	cDC	LGALS9	CD44	0.0091399	0	LGALS9_CD44	LGALS9 - CD44	GALECTIN	Secreted Signaling	PMID: 25065622	0
cDC	F01-CTHRC1	LGALS9	CD44	0.00934193	0	LGALS9_CD44	LGALS9 - CD44	GALECTIN	Secreted Signaling	PMID: 25065622	0
Macrophage	F01-CTHRC1	LGALS9	CD44	0.00718965	0	LGALS9_CD44	LGALS9 - CD44	GALECTIN	Secreted Signaling	PMID: 25065622	0
Monocyte	F01-CTHRC1	LGALS9	CD44	0.00757051	0	LGALS9_CD44	LGALS9 - CD44	GALECTIN	Secreted Signaling	PMID: 25065622	0
cDC	F02-CXCL14	LGALS9	CD44	0.0112102	0	LGALS9_CD44	LGALS9 - CD44	GALECTIN	Secreted Signaling	PMID: 25065622	0
Macrophage	F02-CXCL14	LGALS9	CD44	0.00863129	0	LGALS9_CD44	LGALS9 - CD44	GALECTIN	Secreted Signaling	PMID: 25065622	0
Monocyte	F02-CXCL14	LGALS9	CD44	0.00908781	0	LGALS9_CD44	LGALS9 - CD44	GALECTIN	Secreted Signaling	PMID: 25065622	0
cDC	Macrophage	LGALS9	CD44	0.003245	0	LGALS9_CD44	LGALS9 - CD44	GALECTIN	Secreted Signaling	PMID: 25065622	0
Macrophage	Macrophage	LGALS9	CD44	0.00249386	0	LGALS9_CD44	LGALS9 - CD44	GALECTIN	Secreted Signaling	PMID: 25065622	0
Monocyte	Macrophage	LGALS9	CD44	0.00262662	0	LGALS9_CD44	LGALS9 - CD44	GALECTIN	Secreted Signaling	PMID: 25065622	0
cDC	Monocyte	LGALS9	CD44	0.0104598	0	LGALS9_CD44	LGALS9 - CD44	GALECTIN	Secreted Signaling	PMID: 25065622	0
Macrophage	Monocyte	LGALS9	CD44	0.00805209	0	LGALS9_CD44	LGALS9 - CD44	GALECTIN	Secreted Signaling	PMID: 25065622	0
Monocyte	Monocyte	LGALS9	CD44	0.00847824	0	LGALS9_CD44	LGALS9 - CD44	GALECTIN	Secreted Signaling	PMID: 25065622	0
cDC	Neu	LGALS9	CD44	0.00341159	0	LGALS9_CD44	LGALS9 - CD44	GALECTIN	Secreted Signaling	PMID: 25065622	0
Macrophage	Neu	LGALS9	CD44	0.00262198	0	LGALS9_CD44	LGALS9 - CD44	GALECTIN	Secreted Signaling	PMID: 25065622	0
Monocyte	Neu	LGALS9	CD44	0.00276155	0	LGALS9_CD44	LGALS9 - CD44	GALECTIN	Secreted Signaling	PMID: 25065622	0
cDC	Neu-Pro	LGALS9	CD44	0.00142064	0	LGALS9_CD44	LGALS9 - CD44	GALECTIN	Secreted Signaling	PMID: 25065622	0
Macrophage	Neu-Pro	LGALS9	CD44	0.00109133	0	LGALS9_CD44	LGALS9 - CD44	GALECTIN	Secreted Signaling	PMID: 25065622	0
Monocyte	Neu-Pro	LGALS9	CD44	0.00114951	0	LGALS9_CD44	LGALS9 - CD44	GALECTIN	Secreted Signaling	PMID: 25065622	0
cDC	Plasma B	LGALS9	CD44	0.000758269	0	LGALS9_CD44	LGALS9 - CD44	GALECTIN	Secreted Signaling	PMID: 25065622	0
Macrophage	Plasma B	LGALS9	CD44	0.00058241	0	LGALS9_CD44	LGALS9 - CD44	GALECTIN	Secreted Signaling	PMID: 25065622	0
Monocyte	Plasma B	LGALS9	CD44	0.000613478	0	LGALS9_CD44	LGALS9 - CD44	GALECTIN	Secreted Signaling	PMID: 25065622	0
cDC	T-MT2A	LGALS9	CD44	0.00313339	0	LGALS9_CD44	LGALS9 - CD44	GALECTIN	Secreted Signaling	PMID: 25065622	0
Macrophage	T-MT2A	LGALS9	CD44	0.00240802	0	LGALS9_CD44	LGALS9 - CD44	GALECTIN	Secreted Signaling	PMID: 25065622	0
Monocyte	T-MT2A	LGALS9	CD44	0.00253622	0	LGALS9_CD44	LGALS9 - CD44	GALECTIN	Secreted Signaling	PMID: 25065622	0
cDC	T01-GPX3	LGALS9	CD44	0.0111839	0	LGALS9_CD44	LGALS9 - CD44	GALECTIN	Secreted Signaling	PMID: 25065622	0
Macrophage	T01-GPX3	LGALS9	CD44	0.00861097	0	LGALS9_CD44	LGALS9 - CD44	GALECTIN	Secreted Signaling	PMID: 25065622	0
Monocyte	T01-GPX3	LGALS9	CD44	0.00906642	0	LGALS9_CD44	LGALS9 - CD44	GALECTIN	Secreted Signaling	PMID: 25065622	0
C01-CHAD	C01-CHAD	COL1A1	ITGA1_ITGB1	0.0292027	0	COL1A1_ITGA1_ITGB1	COL1A1 - (ITGA1+ITGB1)	COLLAGEN	ECM-Receptor	KEGG: hsa04512	0
C02-CRTAC1	C01-CHAD	COL1A1	ITGA1_ITGB1	0.0163659	0	COL1A1_ITGA1_ITGB1	COL1A1 - (ITGA1+ITGB1)	COLLAGEN	ECM-Receptor	KEGG: hsa04512	0
F01-CTHRC1	C01-CHAD	COL1A1	ITGA1_ITGB1	0.0700028	0	COL1A1_ITGA1_ITGB1	COL1A1 - (ITGA1+ITGB1)	COLLAGEN	ECM-Receptor	KEGG: hsa04512	0
F02-CXCL14	C01-CHAD	COL1A1	ITGA1_ITGB1	0.0537142	0	COL1A1_ITGA1_ITGB1	COL1A1 - (ITGA1+ITGB1)	COLLAGEN	ECM-Receptor	KEGG: hsa04512	0
T01-GPX3	C01-CHAD	COL1A1	ITGA1_ITGB1	0.0193422	0	COL1A1_ITGA1_ITGB1	COL1A1 - (ITGA1+ITGB1)	COLLAGEN	ECM-Receptor	KEGG: hsa04512	0
C01-CHAD	C02-CRTAC1	COL1A1	ITGA1_ITGB1	0.0281297	0	COL1A1_ITGA1_ITGB1	COL1A1 - (ITGA1+ITGB1)	COLLAGEN	ECM-Receptor	KEGG: hsa04512	0
C02-CRTAC1	C02-CRTAC1	COL1A1	ITGA1_ITGB1	0.015757	0	COL1A1_ITGA1_ITGB1	COL1A1 - (ITGA1+ITGB1)	COLLAGEN	ECM-Receptor	KEGG: hsa04512	0
F01-CTHRC1	C02-CRTAC1	COL1A1	ITGA1_ITGB1	0.0675349	0	COL1A1_ITGA1_ITGB1	COL1A1 - (ITGA1+ITGB1)	COLLAGEN	ECM-Receptor	KEGG: hsa04512	0
F02-CXCL14	C02-CRTAC1	COL1A1	ITGA1_ITGB1	0.0517887	0	COL1A1_ITGA1_ITGB1	COL1A1 - (ITGA1+ITGB1)	COLLAGEN	ECM-Receptor	KEGG: hsa04512	0
T01-GPX3	C02-CRTAC1	COL1A1	ITGA1_ITGB1	0.0186246	0	COL1A1_ITGA1_ITGB1	COL1A1 - (ITGA1+ITGB1)	COLLAGEN	ECM-Receptor	KEGG: hsa04512	0
C01-CHAD	C01-CHAD	COL1A2	ITGA1_ITGB1	0.0454817	0	COL1A2_ITGA1_ITGB1	COL1A2 - (ITGA1+ITGB1)	COLLAGEN	ECM-Receptor	KEGG: hsa04512	0
C02-CRTAC1	C01-CHAD	COL1A2	ITGA1_ITGB1	0.0412808	0	COL1A2_ITGA1_ITGB1	COL1A2 - (ITGA1+ITGB1)	COLLAGEN	ECM-Receptor	KEGG: hsa04512	0
F01-CTHRC1	C01-CHAD	COL1A2	ITGA1_ITGB1	0.0780494	0	COL1A2_ITGA1_ITGB1	COL1A2 - (ITGA1+ITGB1)	COLLAGEN	ECM-Receptor	KEGG: hsa04512	0
F02-CXCL14	C01-CHAD	COL1A2	ITGA1_ITGB1	0.0588294	0	COL1A2_ITGA1_ITGB1	COL1A2 - (ITGA1+ITGB1)	COLLAGEN	ECM-Receptor	KEGG: hsa04512	0
T01-GPX3	C01-CHAD	COL1A2	ITGA1_ITGB1	0.0451385	0	COL1A2_ITGA1_ITGB1	COL1A2 - (ITGA1+ITGB1)	COLLAGEN	ECM-Receptor	KEGG: hsa04512	0
C01-CHAD	C02-CRTAC1	COL1A2	ITGA1_ITGB1	0.0438375	0	COL1A2_ITGA1_ITGB1	COL1A2 - (ITGA1+ITGB1)	COLLAGEN	ECM-Receptor	KEGG: hsa04512	0
C02-CRTAC1	C02-CRTAC1	COL1A2	ITGA1_ITGB1	0.0397822	0	COL1A2_ITGA1_ITGB1	COL1A2 - (ITGA1+ITGB1)	COLLAGEN	ECM-Receptor	KEGG: hsa04512	0
F01-CTHRC1	C02-CRTAC1	COL1A2	ITGA1_ITGB1	0.0753208	0	COL1A2_ITGA1_ITGB1	COL1A2 - (ITGA1+ITGB1)	COLLAGEN	ECM-Receptor	KEGG: hsa04512	0
F02-CXCL14	C02-CRTAC1	COL1A2	ITGA1_ITGB1	0.0567315	0	COL1A2_ITGA1_ITGB1	COL1A2 - (ITGA1+ITGB1)	COLLAGEN	ECM-Receptor	KEGG: hsa04512	0
T01-GPX3	C02-CRTAC1	COL1A2	ITGA1_ITGB1	0.0435062	0	COL1A2_ITGA1_ITGB1	COL1A2 - (ITGA1+ITGB1)	COLLAGEN	ECM-Receptor	KEGG: hsa04512	0
C02-CRTAC1	C01-CHAD	COL4A1	ITGA1_ITGB1	0.00307891	0	COL4A1_ITGA1_ITGB1	COL4A1 - (ITGA1+ITGB1)	COLLAGEN	ECM-Receptor	KEGG: hsa04512	0
F01-CTHRC1	C01-CHAD	COL4A1	ITGA1_ITGB1	0.00239952	0	COL4A1_ITGA1_ITGB1	COL4A1 - (ITGA1+ITGB1)	COLLAGEN	ECM-Receptor	KEGG: hsa04512	0
F02-CXCL14	C01-CHAD	COL4A1	ITGA1_ITGB1	0.0141088	0	COL4A1_ITGA1_ITGB1	COL4A1 - (ITGA1+ITGB1)	COLLAGEN	ECM-Receptor	KEGG: hsa04512	0
T01-GPX3	C01-CHAD	COL4A1	ITGA1_ITGB1	0.00474529	0	COL4A1_ITGA1_ITGB1	COL4A1 - (ITGA1+ITGB1)	COLLAGEN	ECM-Receptor	KEGG: hsa04512	0
C02-CRTAC1	C02-CRTAC1	COL4A1	ITGA1_ITGB1	0.00296285	0	COL4A1_ITGA1_ITGB1	COL4A1 - (ITGA1+ITGB1)	COLLAGEN	ECM-Receptor	KEGG: hsa04512	0
F01-CTHRC1	C02-CRTAC1	COL4A1	ITGA1_ITGB1	0.00230901	0	COL4A1_ITGA1_ITGB1	COL4A1 - (ITGA1+ITGB1)	COLLAGEN	ECM-Receptor	KEGG: hsa04512	0
F02-CXCL14	C02-CRTAC1	COL4A1	ITGA1_ITGB1	0.0135827	0	COL4A1_ITGA1_ITGB1	COL4A1 - (ITGA1+ITGB1)	COLLAGEN	ECM-Receptor	KEGG: hsa04512	0
T01-GPX3	C02-CRTAC1	COL4A1	ITGA1_ITGB1	0.00456671	0	COL4A1_ITGA1_ITGB1	COL4A1 - (ITGA1+ITGB1)	COLLAGEN	ECM-Receptor	KEGG: hsa04512	0
F01-CTHRC1	C01-CHAD	COL4A2	ITGA1_ITGB1	0.00241971	0	COL4A2_ITGA1_ITGB1	COL4A2 - (ITGA1+ITGB1)	COLLAGEN	ECM-Receptor	KEGG: hsa04512	0
F02-CXCL14	C01-CHAD	COL4A2	ITGA1_ITGB1	0.0123547	0	COL4A2_ITGA1_ITGB1	COL4A2 - (ITGA1+ITGB1)	COLLAGEN	ECM-Receptor	KEGG: hsa04512	0
T01-GPX3	C01-CHAD	COL4A2	ITGA1_ITGB1	0.00380704	0	COL4A2_ITGA1_ITGB1	COL4A2 - (ITGA1+ITGB1)	COLLAGEN	ECM-Receptor	KEGG: hsa04512	0
F01-CTHRC1	C02-CRTAC1	COL4A2	ITGA1_ITGB1	0.00232845	0	COL4A2_ITGA1_ITGB1	COL4A2 - (ITGA1+ITGB1)	COLLAGEN	ECM-Receptor	KEGG: hsa04512	0
F02-CXCL14	C02-CRTAC1	COL4A2	ITGA1_ITGB1	0.0118932	0	COL4A2_ITGA1_ITGB1	COL4A2 - (ITGA1+ITGB1)	COLLAGEN	ECM-Receptor	KEGG: hsa04512	0
T01-GPX3	C02-CRTAC1	COL4A2	ITGA1_ITGB1	0.00366363	0	COL4A2_ITGA1_ITGB1	COL4A2 - (ITGA1+ITGB1)	COLLAGEN	ECM-Receptor	KEGG: hsa04512	0
C01-CHAD	C01-CHAD	COL6A1	ITGA1_ITGB1	0.0361693	0	COL6A1_ITGA1_ITGB1	COL6A1 - (ITGA1+ITGB1)	COLLAGEN	ECM-Receptor	KEGG: hsa04512	0
C02-CRTAC1	C01-CHAD	COL6A1	ITGA1_ITGB1	0.0410089	0	COL6A1_ITGA1_ITGB1	COL6A1 - (ITGA1+ITGB1)	COLLAGEN	ECM-Receptor	KEGG: hsa04512	0
F01-CTHRC1	C01-CHAD	COL6A1	ITGA1_ITGB1	0.0542173	0	COL6A1_ITGA1_ITGB1	COL6A1 - (ITGA1+ITGB1)	COLLAGEN	ECM-Receptor	KEGG: hsa04512	0
F02-CXCL14	C01-CHAD	COL6A1	ITGA1_ITGB1	0.047164	0	COL6A1_ITGA1_ITGB1	COL6A1 - (ITGA1+ITGB1)	COLLAGEN	ECM-Receptor	KEGG: hsa04512	0
T01-GPX3	C01-CHAD	COL6A1	ITGA1_ITGB1	0.0377367	0	COL6A1_ITGA1_ITGB1	COL6A1 - (ITGA1+ITGB1)	COLLAGEN	ECM-Receptor	KEGG: hsa04512	0
C01-CHAD	C02-CRTAC1	COL6A1	ITGA1_ITGB1	0.0348495	0	COL6A1_ITGA1_ITGB1	COL6A1 - (ITGA1+ITGB1)	COLLAGEN	ECM-Receptor	KEGG: hsa04512	0
C02-CRTAC1	C02-CRTAC1	COL6A1	ITGA1_ITGB1	0.0395197	0	COL6A1_ITGA1_ITGB1	COL6A1 - (ITGA1+ITGB1)	COLLAGEN	ECM-Receptor	KEGG: hsa04512	0
F01-CTHRC1	C02-CRTAC1	COL6A1	ITGA1_ITGB1	0.0522747	0	COL6A1_ITGA1_ITGB1	COL6A1 - (ITGA1+ITGB1)	COLLAGEN	ECM-Receptor	KEGG: hsa04512	0
F02-CXCL14	C02-CRTAC1	COL6A1	ITGA1_ITGB1	0.0454619	0	COL6A1_ITGA1_ITGB1	COL6A1 - (ITGA1+ITGB1)	COLLAGEN	ECM-Receptor	KEGG: hsa04512	0
T01-GPX3	C02-CRTAC1	COL6A1	ITGA1_ITGB1	0.0363619	0	COL6A1_ITGA1_ITGB1	COL6A1 - (ITGA1+ITGB1)	COLLAGEN	ECM-Receptor	KEGG: hsa04512	0
C01-CHAD	C01-CHAD	COL6A2	ITGA1_ITGB1	0.0414719	0	COL6A2_ITGA1_ITGB1	COL6A2 - (ITGA1+ITGB1)	COLLAGEN	ECM-Receptor	KEGG: hsa04512	0
C02-CRTAC1	C01-CHAD	COL6A2	ITGA1_ITGB1	0.0484696	0	COL6A2_ITGA1_ITGB1	COL6A2 - (ITGA1+ITGB1)	COLLAGEN	ECM-Receptor	KEGG: hsa04512	0
F01-CTHRC1	C01-CHAD	COL6A2	ITGA1_ITGB1	0.0639887	0	COL6A2_ITGA1_ITGB1	COL6A2 - (ITGA1+ITGB1)	COLLAGEN	ECM-Receptor	KEGG: hsa04512	0
F02-CXCL14	C01-CHAD	COL6A2	ITGA1_ITGB1	0.0598227	0	COL6A2_ITGA1_ITGB1	COL6A2 - (ITGA1+ITGB1)	COLLAGEN	ECM-Receptor	KEGG: hsa04512	0
T01-GPX3	C01-CHAD	COL6A2	ITGA1_ITGB1	0.0496619	0	COL6A2_ITGA1_ITGB1	COL6A2 - (ITGA1+ITGB1)	COLLAGEN	ECM-Receptor	KEGG: hsa04512	0
C01-CHAD	C02-CRTAC1	COL6A2	ITGA1_ITGB1	0.0399666	0	COL6A2_ITGA1_ITGB1	COL6A2 - (ITGA1+ITGB1)	COLLAGEN	ECM-Receptor	KEGG: hsa04512	0
C02-CRTAC1	C02-CRTAC1	COL6A2	ITGA1_ITGB1	0.0467227	0	COL6A2_ITGA1_ITGB1	COL6A2 - (ITGA1+ITGB1)	COLLAGEN	ECM-Receptor	KEGG: hsa04512	0
F01-CTHRC1	C02-CRTAC1	COL6A2	ITGA1_ITGB1	0.0617188	0	COL6A2_ITGA1_ITGB1	COL6A2 - (ITGA1+ITGB1)	COLLAGEN	ECM-Receptor	KEGG: hsa04512	0
F02-CXCL14	C02-CRTAC1	COL6A2	ITGA1_ITGB1	0.0576914	0	COL6A2_ITGA1_ITGB1	COL6A2 - (ITGA1+ITGB1)	COLLAGEN	ECM-Receptor	KEGG: hsa04512	0
T01-GPX3	C02-CRTAC1	COL6A2	ITGA1_ITGB1	0.0478742	0	COL6A2_ITGA1_ITGB1	COL6A2 - (ITGA1+ITGB1)	COLLAGEN	ECM-Receptor	KEGG: hsa04512	0
C01-CHAD	C01-CHAD	COL6A3	ITGA1_ITGB1	0.0346557	0	COL6A3_ITGA1_ITGB1	COL6A3 - (ITGA1+ITGB1)	COLLAGEN	ECM-Receptor	KEGG: hsa04512	0
C02-CRTAC1	C01-CHAD	COL6A3	ITGA1_ITGB1	0.0224812	0	COL6A3_ITGA1_ITGB1	COL6A3 - (ITGA1+ITGB1)	COLLAGEN	ECM-Receptor	KEGG: hsa04512	0
F01-CTHRC1	C01-CHAD	COL6A3	ITGA1_ITGB1	0.0509955	0	COL6A3_ITGA1_ITGB1	COL6A3 - (ITGA1+ITGB1)	COLLAGEN	ECM-Receptor	KEGG: hsa04512	0
F02-CXCL14	C01-CHAD	COL6A3	ITGA1_ITGB1	0.0454621	0	COL6A3_ITGA1_ITGB1	COL6A3 - (ITGA1+ITGB1)	COLLAGEN	ECM-Receptor	KEGG: hsa04512	0
T01-GPX3	C01-CHAD	COL6A3	ITGA1_ITGB1	0.0380247	0	COL6A3_ITGA1_ITGB1	COL6A3 - (ITGA1+ITGB1)	COLLAGEN	ECM-Receptor	KEGG: hsa04512	0
C01-CHAD	C02-CRTAC1	COL6A3	ITGA1_ITGB1	0.0333892	0	COL6A3_ITGA1_ITGB1	COL6A3 - (ITGA1+ITGB1)	COLLAGEN	ECM-Receptor	KEGG: hsa04512	0
C02-CRTAC1	C02-CRTAC1	COL6A3	ITGA1_ITGB1	0.0216497	0	COL6A3_ITGA1_ITGB1	COL6A3 - (ITGA1+ITGB1)	COLLAGEN	ECM-Receptor	KEGG: hsa04512	0
F01-CTHRC1	C02-CRTAC1	COL6A3	ITGA1_ITGB1	0.0491623	0	COL6A3_ITGA1_ITGB1	COL6A3 - (ITGA1+ITGB1)	COLLAGEN	ECM-Receptor	KEGG: hsa04512	0
F02-CXCL14	C02-CRTAC1	COL6A3	ITGA1_ITGB1	0.0438187	0	COL6A3_ITGA1_ITGB1	COL6A3 - (ITGA1+ITGB1)	COLLAGEN	ECM-Receptor	KEGG: hsa04512	0
T01-GPX3	C02-CRTAC1	COL6A3	ITGA1_ITGB1	0.0366398	0	COL6A3_ITGA1_ITGB1	COL6A3 - (ITGA1+ITGB1)	COLLAGEN	ECM-Receptor	KEGG: hsa04512	0
C01-CHAD	CD4-T	FN1	ITGA4_ITGB1	0.0316892	0	FN1_ITGA4_ITGB1	FN1 - (ITGA4+ITGB1)	FN1	ECM-Receptor	KEGG: hsa04512	0
C02-CRTAC1	CD4-T	FN1	ITGA4_ITGB1	0.0347162	0	FN1_ITGA4_ITGB1	FN1 - (ITGA4+ITGB1)	FN1	ECM-Receptor	KEGG: hsa04512	0
F01-CTHRC1	CD4-T	FN1	ITGA4_ITGB1	0.033978	0	FN1_ITGA4_ITGB1	FN1 - (ITGA4+ITGB1)	FN1	ECM-Receptor	KEGG: hsa04512	0
F02-CXCL14	CD4-T	FN1	ITGA4_ITGB1	0.0152813	0	FN1_ITGA4_ITGB1	FN1 - (ITGA4+ITGB1)	FN1	ECM-Receptor	KEGG: hsa04512	0
T01-GPX3	CD4-T	FN1	ITGA4_ITGB1	0.0255933	0	FN1_ITGA4_ITGB1	FN1 - (ITGA4+ITGB1)	FN1	ECM-Receptor	KEGG: hsa04512	0
C01-CHAD	Plasma B	FN1	ITGA4_ITGB1	0.0059769	0	FN1_ITGA4_ITGB1	FN1 - (ITGA4+ITGB1)	FN1	ECM-Receptor	KEGG: hsa04512	0
C02-CRTAC1	Plasma B	FN1	ITGA4_ITGB1	0.00656448	0	FN1_ITGA4_ITGB1	FN1 - (ITGA4+ITGB1)	FN1	ECM-Receptor	KEGG: hsa04512	0
F01-CTHRC1	Plasma B	FN1	ITGA4_ITGB1	0.00642093	0	FN1_ITGA4_ITGB1	FN1 - (ITGA4+ITGB1)	FN1	ECM-Receptor	KEGG: hsa04512	0
F02-CXCL14	Plasma B	FN1	ITGA4_ITGB1	0.00284313	0	FN1_ITGA4_ITGB1	FN1 - (ITGA4+ITGB1)	FN1	ECM-Receptor	KEGG: hsa04512	0
T01-GPX3	Plasma B	FN1	ITGA4_ITGB1	0.00480263	0	FN1_ITGA4_ITGB1	FN1 - (ITGA4+ITGB1)	FN1	ECM-Receptor	KEGG: hsa04512	0
C01-CHAD	C02-CRTAC1	FN1	ITGA5_ITGB1	0.0315081	0	FN1_ITGA5_ITGB1	FN1 - (ITGA5+ITGB1)	FN1	ECM-Receptor	KEGG: hsa04512	0
C02-CRTAC1	C02-CRTAC1	FN1	ITGA5_ITGB1	0.0345185	0	FN1_ITGA5_ITGB1	FN1 - (ITGA5+ITGB1)	FN1	ECM-Receptor	KEGG: hsa04512	0
F01-CTHRC1	C02-CRTAC1	FN1	ITGA5_ITGB1	0.0337844	0	FN1_ITGA5_ITGB1	FN1 - (ITGA5+ITGB1)	FN1	ECM-Receptor	KEGG: hsa04512	0
F02-CXCL14	C02-CRTAC1	FN1	ITGA5_ITGB1	0.0151926	0	FN1_ITGA5_ITGB1	FN1 - (ITGA5+ITGB1)	FN1	ECM-Receptor	KEGG: hsa04512	0
T01-GPX3	C02-CRTAC1	FN1	ITGA5_ITGB1	0.0254461	0	FN1_ITGA5_ITGB1	FN1 - (ITGA5+ITGB1)	FN1	ECM-Receptor	KEGG: hsa04512	0
C01-CHAD	F01-CTHRC1	FN1	ITGA5_ITGB1	0.0280677	0	FN1_ITGA5_ITGB1	FN1 - (ITGA5+ITGB1)	FN1	ECM-Receptor	KEGG: hsa04512	0
C02-CRTAC1	F01-CTHRC1	FN1	ITGA5_ITGB1	0.0307598	0	FN1_ITGA5_ITGB1	FN1 - (ITGA5+ITGB1)	FN1	ECM-Receptor	KEGG: hsa04512	0
F01-CTHRC1	F01-CTHRC1	FN1	ITGA5_ITGB1	0.0301031	0	FN1_ITGA5_ITGB1	FN1 - (ITGA5+ITGB1)	FN1	ECM-Receptor	KEGG: hsa04512	0
F02-CXCL14	F01-CTHRC1	FN1	ITGA5_ITGB1	0.0135088	0	FN1_ITGA5_ITGB1	FN1 - (ITGA5+ITGB1)	FN1	ECM-Receptor	KEGG: hsa04512	0
T01-GPX3	F01-CTHRC1	FN1	ITGA5_ITGB1	0.0226522	0	FN1_ITGA5_ITGB1	FN1 - (ITGA5+ITGB1)	FN1	ECM-Receptor	KEGG: hsa04512	0
C01-CHAD	C01-CHAD	LAMA2	ITGA1_ITGB1	0.00714887	0	LAMA2_ITGA1_ITGB1	LAMA2 - (ITGA1+ITGB1)	LAMININ	ECM-Receptor	KEGG: hsa04512	0
C02-CRTAC1	C01-CHAD	LAMA2	ITGA1_ITGB1	0.00465212	0	LAMA2_ITGA1_ITGB1	LAMA2 - (ITGA1+ITGB1)	LAMININ	ECM-Receptor	KEGG: hsa04512	0
F01-CTHRC1	C01-CHAD	LAMA2	ITGA1_ITGB1	0.00523505	0	LAMA2_ITGA1_ITGB1	LAMA2 - (ITGA1+ITGB1)	LAMININ	ECM-Receptor	KEGG: hsa04512	0
F02-CXCL14	C01-CHAD	LAMA2	ITGA1_ITGB1	0.0122353	0	LAMA2_ITGA1_ITGB1	LAMA2 - (ITGA1+ITGB1)	LAMININ	ECM-Receptor	KEGG: hsa04512	0
T01-GPX3	C01-CHAD	LAMA2	ITGA1_ITGB1	0.0213614	0	LAMA2_ITGA1_ITGB1	LAMA2 - (ITGA1+ITGB1)	LAMININ	ECM-Receptor	KEGG: hsa04512	0
C01-CHAD	C02-CRTAC1	LAMA2	ITGA1_ITGB1	0.00688046	0	LAMA2_ITGA1_ITGB1	LAMA2 - (ITGA1+ITGB1)	LAMININ	ECM-Receptor	KEGG: hsa04512	0
C02-CRTAC1	C02-CRTAC1	LAMA2	ITGA1_ITGB1	0.00447702	0	LAMA2_ITGA1_ITGB1	LAMA2 - (ITGA1+ITGB1)	LAMININ	ECM-Receptor	KEGG: hsa04512	0
F01-CTHRC1	C02-CRTAC1	LAMA2	ITGA1_ITGB1	0.00503813	0	LAMA2_ITGA1_ITGB1	LAMA2 - (ITGA1+ITGB1)	LAMININ	ECM-Receptor	KEGG: hsa04512	0
F02-CXCL14	C02-CRTAC1	LAMA2	ITGA1_ITGB1	0.0117782	0	LAMA2_ITGA1_ITGB1	LAMA2 - (ITGA1+ITGB1)	LAMININ	ECM-Receptor	KEGG: hsa04512	0
T01-GPX3	C02-CRTAC1	LAMA2	ITGA1_ITGB1	0.0205704	0	LAMA2_ITGA1_ITGB1	LAMA2 - (ITGA1+ITGB1)	LAMININ	ECM-Receptor	KEGG: hsa04512	0
C02-CRTAC1	C01-CHAD	LAMA4	ITGA1_ITGB1	0.0035581	0	LAMA4_ITGA1_ITGB1	LAMA4 - (ITGA1+ITGB1)	LAMININ	ECM-Receptor	KEGG: hsa04512	0
F01-CTHRC1	C01-CHAD	LAMA4	ITGA1_ITGB1	0.0051287	0	LAMA4_ITGA1_ITGB1	LAMA4 - (ITGA1+ITGB1)	LAMININ	ECM-Receptor	KEGG: hsa04512	0
F02-CXCL14	C01-CHAD	LAMA4	ITGA1_ITGB1	0.0175617	0	LAMA4_ITGA1_ITGB1	LAMA4 - (ITGA1+ITGB1)	LAMININ	ECM-Receptor	KEGG: hsa04512	0
T01-GPX3	C01-CHAD	LAMA4	ITGA1_ITGB1	0.0140341	0	LAMA4_ITGA1_ITGB1	LAMA4 - (ITGA1+ITGB1)	LAMININ	ECM-Receptor	KEGG: hsa04512	0
C02-CRTAC1	C02-CRTAC1	LAMA4	ITGA1_ITGB1	0.00342404	0	LAMA4_ITGA1_ITGB1	LAMA4 - (ITGA1+ITGB1)	LAMININ	ECM-Receptor	KEGG: hsa04512	0
F01-CTHRC1	C02-CRTAC1	LAMA4	ITGA1_ITGB1	0.00493576	0	LAMA4_ITGA1_ITGB1	LAMA4 - (ITGA1+ITGB1)	LAMININ	ECM-Receptor	KEGG: hsa04512	0
F02-CXCL14	C02-CRTAC1	LAMA4	ITGA1_ITGB1	0.0169089	0	LAMA4_ITGA1_ITGB1	LAMA4 - (ITGA1+ITGB1)	LAMININ	ECM-Receptor	KEGG: hsa04512	0
T01-GPX3	C02-CRTAC1	LAMA4	ITGA1_ITGB1	0.0135107	0	LAMA4_ITGA1_ITGB1	LAMA4 - (ITGA1+ITGB1)	LAMININ	ECM-Receptor	KEGG: hsa04512	0
F02-CXCL14	C01-CHAD	LAMB1	ITGA1_ITGB1	0.00521627	0	LAMB1_ITGA1_ITGB1	LAMB1 - (ITGA1+ITGB1)	LAMININ	ECM-Receptor	KEGG: hsa04512	0
F02-CXCL14	C02-CRTAC1	LAMB1	ITGA1_ITGB1	0.00502005	0	LAMB1_ITGA1_ITGB1	LAMB1 - (ITGA1+ITGB1)	LAMININ	ECM-Receptor	KEGG: hsa04512	0
C01-CHAD	C01-CHAD	LAMB2	ITGA1_ITGB1	0.006239	0	LAMB2_ITGA1_ITGB1	LAMB2 - (ITGA1+ITGB1)	LAMININ	ECM-Receptor	KEGG: hsa04512	0
C02-CRTAC1	C01-CHAD	LAMB2	ITGA1_ITGB1	0.00514762	0	LAMB2_ITGA1_ITGB1	LAMB2 - (ITGA1+ITGB1)	LAMININ	ECM-Receptor	KEGG: hsa04512	0
F01-CTHRC1	C01-CHAD	LAMB2	ITGA1_ITGB1	0.0142918	0	LAMB2_ITGA1_ITGB1	LAMB2 - (ITGA1+ITGB1)	LAMININ	ECM-Receptor	KEGG: hsa04512	0
F02-CXCL14	C01-CHAD	LAMB2	ITGA1_ITGB1	0.0127313	0	LAMB2_ITGA1_ITGB1	LAMB2 - (ITGA1+ITGB1)	LAMININ	ECM-Receptor	KEGG: hsa04512	0
T01-GPX3	C01-CHAD	LAMB2	ITGA1_ITGB1	0.0143286	0	LAMB2_ITGA1_ITGB1	LAMB2 - (ITGA1+ITGB1)	LAMININ	ECM-Receptor	KEGG: hsa04512	0
C01-CHAD	C02-CRTAC1	LAMB2	ITGA1_ITGB1	0.00600454	0	LAMB2_ITGA1_ITGB1	LAMB2 - (ITGA1+ITGB1)	LAMININ	ECM-Receptor	KEGG: hsa04512	0
C02-CRTAC1	C02-CRTAC1	LAMB2	ITGA1_ITGB1	0.00495397	0	LAMB2_ITGA1_ITGB1	LAMB2 - (ITGA1+ITGB1)	LAMININ	ECM-Receptor	KEGG: hsa04512	0
F01-CTHRC1	C02-CRTAC1	LAMB2	ITGA1_ITGB1	0.0137589	0	LAMB2_ITGA1_ITGB1	LAMB2 - (ITGA1+ITGB1)	LAMININ	ECM-Receptor	KEGG: hsa04512	0
F02-CXCL14	C02-CRTAC1	LAMB2	ITGA1_ITGB1	0.0122558	0	LAMB2_ITGA1_ITGB1	LAMB2 - (ITGA1+ITGB1)	LAMININ	ECM-Receptor	KEGG: hsa04512	0
T01-GPX3	C02-CRTAC1	LAMB2	ITGA1_ITGB1	0.0137944	0	LAMB2_ITGA1_ITGB1	LAMB2 - (ITGA1+ITGB1)	LAMININ	ECM-Receptor	KEGG: hsa04512	0
C01-CHAD	C01-CHAD	LAMC1	ITGA1_ITGB1	0.00461899	0	LAMC1_ITGA1_ITGB1	LAMC1 - (ITGA1+ITGB1)	LAMININ	ECM-Receptor	KEGG: hsa04512	0
C02-CRTAC1	C01-CHAD	LAMC1	ITGA1_ITGB1	0.00391728	0	LAMC1_ITGA1_ITGB1	LAMC1 - (ITGA1+ITGB1)	LAMININ	ECM-Receptor	KEGG: hsa04512	0
F01-CTHRC1	C01-CHAD	LAMC1	ITGA1_ITGB1	0.00526239	0	LAMC1_ITGA1_ITGB1	LAMC1 - (ITGA1+ITGB1)	LAMININ	ECM-Receptor	KEGG: hsa04512	0
F02-CXCL14	C01-CHAD	LAMC1	ITGA1_ITGB1	0.0125601	0	LAMC1_ITGA1_ITGB1	LAMC1 - (ITGA1+ITGB1)	LAMININ	ECM-Receptor	KEGG: hsa04512	0
T01-GPX3	C01-CHAD	LAMC1	ITGA1_ITGB1	0.0180421	0	LAMC1_ITGA1_ITGB1	LAMC1 - (ITGA1+ITGB1)	LAMININ	ECM-Receptor	KEGG: hsa04512	0
C01-CHAD	C02-CRTAC1	LAMC1	ITGA1_ITGB1	0.00444514	0	LAMC1_ITGA1_ITGB1	LAMC1 - (ITGA1+ITGB1)	LAMININ	ECM-Receptor	KEGG: hsa04512	0
C02-CRTAC1	C02-CRTAC1	LAMC1	ITGA1_ITGB1	0.00376974	0	LAMC1_ITGA1_ITGB1	LAMC1 - (ITGA1+ITGB1)	LAMININ	ECM-Receptor	KEGG: hsa04512	0
F01-CTHRC1	C02-CRTAC1	LAMC1	ITGA1_ITGB1	0.00506445	0	LAMC1_ITGA1_ITGB1	LAMC1 - (ITGA1+ITGB1)	LAMININ	ECM-Receptor	KEGG: hsa04512	0
F02-CXCL14	C02-CRTAC1	LAMC1	ITGA1_ITGB1	0.012091	0	LAMC1_ITGA1_ITGB1	LAMC1 - (ITGA1+ITGB1)	LAMININ	ECM-Receptor	KEGG: hsa04512	0
T01-GPX3	C02-CRTAC1	LAMC1	ITGA1_ITGB1	0.0173719	0	LAMC1_ITGA1_ITGB1	LAMC1 - (ITGA1+ITGB1)	LAMININ	ECM-Receptor	KEGG: hsa04512	0
C01-CHAD	Plasma B	LAMA2	ITGA6_ITGB1	0.00115393	0	LAMA2_ITGA6_ITGB1	LAMA2 - (ITGA6+ITGB1)	LAMININ	ECM-Receptor	KEGG: hsa04512	0
C02-CRTAC1	Plasma B	LAMA2	ITGA6_ITGB1	0.000749339	0	LAMA2_ITGA6_ITGB1	LAMA2 - (ITGA6+ITGB1)	LAMININ	ECM-Receptor	KEGG: hsa04512	0
F01-CTHRC1	Plasma B	LAMA2	ITGA6_ITGB1	0.00084365	0	LAMA2_ITGA6_ITGB1	LAMA2 - (ITGA6+ITGB1)	LAMININ	ECM-Receptor	KEGG: hsa04512	0
F02-CXCL14	Plasma B	LAMA2	ITGA6_ITGB1	0.00198348	0	LAMA2_ITGA6_ITGB1	LAMA2 - (ITGA6+ITGB1)	LAMININ	ECM-Receptor	KEGG: hsa04512	0
T01-GPX3	Plasma B	LAMA2	ITGA6_ITGB1	0.00348994	0	LAMA2_ITGA6_ITGB1	LAMA2 - (ITGA6+ITGB1)	LAMININ	ECM-Receptor	KEGG: hsa04512	0
C02-CRTAC1	Plasma B	LAMA4	ITGA6_ITGB1	0.000572593	0	LAMA4_ITGA6_ITGB1	LAMA4 - (ITGA6+ITGB1)	LAMININ	ECM-Receptor	KEGG: hsa04512	0
F01-CTHRC1	Plasma B	LAMA4	ITGA6_ITGB1	0.000826436	0	LAMA4_ITGA6_ITGB1	LAMA4 - (ITGA6+ITGB1)	LAMININ	ECM-Receptor	KEGG: hsa04512	0
F02-CXCL14	Plasma B	LAMA4	ITGA6_ITGB1	0.00285986	0	LAMA4_ITGA6_ITGB1	LAMA4 - (ITGA6+ITGB1)	LAMININ	ECM-Receptor	KEGG: hsa04512	0
T01-GPX3	Plasma B	LAMA4	ITGA6_ITGB1	0.00227855	0	LAMA4_ITGA6_ITGB1	LAMA4 - (ITGA6+ITGB1)	LAMININ	ECM-Receptor	KEGG: hsa04512	0
F02-CXCL14	Plasma B	LAMB1	ITGA6_ITGB1	0.000840608	0	LAMB1_ITGA6_ITGB1	LAMB1 - (ITGA6+ITGB1)	LAMININ	ECM-Receptor	KEGG: hsa04512	0
C01-CHAD	Plasma B	LAMB2	ITGA6_ITGB1	0.00100629	0	LAMB2_ITGA6_ITGB1	LAMB2 - (ITGA6+ITGB1)	LAMININ	ECM-Receptor	KEGG: hsa04512	0
C02-CRTAC1	Plasma B	LAMB2	ITGA6_ITGB1	0.000829498	0	LAMB2_ITGA6_ITGB1	LAMB2 - (ITGA6+ITGB1)	LAMININ	ECM-Receptor	KEGG: hsa04512	0
F01-CTHRC1	Plasma B	LAMB2	ITGA6_ITGB1	0.00232091	0	LAMB2_ITGA6_ITGB1	LAMB2 - (ITGA6+ITGB1)	LAMININ	ECM-Receptor	KEGG: hsa04512	0
F02-CXCL14	Plasma B	LAMB2	ITGA6_ITGB1	0.00206475	0	LAMB2_ITGA6_ITGB1	LAMB2 - (ITGA6+ITGB1)	LAMININ	ECM-Receptor	KEGG: hsa04512	0
T01-GPX3	Plasma B	LAMB2	ITGA6_ITGB1	0.00232696	0	LAMB2_ITGA6_ITGB1	LAMB2 - (ITGA6+ITGB1)	LAMININ	ECM-Receptor	KEGG: hsa04512	0
C01-CHAD	Plasma B	LAMC1	ITGA6_ITGB1	0.000743982	0	LAMC1_ITGA6_ITGB1	LAMC1 - (ITGA6+ITGB1)	LAMININ	ECM-Receptor	KEGG: hsa04512	0
C02-CRTAC1	Plasma B	LAMC1	ITGA6_ITGB1	0.000630585	0	LAMC1_ITGA6_ITGB1	LAMC1 - (ITGA6+ITGB1)	LAMININ	ECM-Receptor	KEGG: hsa04512	0
F01-CTHRC1	Plasma B	LAMC1	ITGA6_ITGB1	0.000848075	0	LAMC1_ITGA6_ITGB1	LAMC1 - (ITGA6+ITGB1)	LAMININ	ECM-Receptor	KEGG: hsa04512	0
F02-CXCL14	Plasma B	LAMC1	ITGA6_ITGB1	0.00203669	0	LAMC1_ITGA6_ITGB1	LAMC1 - (ITGA6+ITGB1)	LAMININ	ECM-Receptor	KEGG: hsa04512	0
T01-GPX3	Plasma B	LAMC1	ITGA6_ITGB1	0.0029393	0	LAMC1_ITGA6_ITGB1	LAMC1 - (ITGA6+ITGB1)	LAMININ	ECM-Receptor	KEGG: hsa04512	0
C01-CHAD	C01-CHAD	COL1A1	ITGA10_ITGB1	0.033605	0	COL1A1_ITGA10_ITGB1	COL1A1 - (ITGA10+ITGB1)	COLLAGEN	ECM-Receptor	KEGG: hsa04512	0
C02-CRTAC1	C01-CHAD	COL1A1	ITGA10_ITGB1	0.0188707	0	COL1A1_ITGA10_ITGB1	COL1A1 - (ITGA10+ITGB1)	COLLAGEN	ECM-Receptor	KEGG: hsa04512	0
F01-CTHRC1	C01-CHAD	COL1A1	ITGA10_ITGB1	0.0800484	0	COL1A1_ITGA10_ITGB1	COL1A1 - (ITGA10+ITGB1)	COLLAGEN	ECM-Receptor	KEGG: hsa04512	0
F02-CXCL14	C01-CHAD	COL1A1	ITGA10_ITGB1	0.0615772	0	COL1A1_ITGA10_ITGB1	COL1A1 - (ITGA10+ITGB1)	COLLAGEN	ECM-Receptor	KEGG: hsa04512	0
T01-GPX3	C01-CHAD	COL1A1	ITGA10_ITGB1	0.0222921	0	COL1A1_ITGA10_ITGB1	COL1A1 - (ITGA10+ITGB1)	COLLAGEN	ECM-Receptor	KEGG: hsa04512	0
C01-CHAD	C01-CHAD	COL1A2	ITGA10_ITGB1	0.0522059	0	COL1A2_ITGA10_ITGB1	COL1A2 - (ITGA10+ITGB1)	COLLAGEN	ECM-Receptor	KEGG: hsa04512	0
C02-CRTAC1	C01-CHAD	COL1A2	ITGA10_ITGB1	0.0474149	0	COL1A2_ITGA10_ITGB1	COL1A2 - (ITGA10+ITGB1)	COLLAGEN	ECM-Receptor	KEGG: hsa04512	0
F01-CTHRC1	C01-CHAD	COL1A2	ITGA10_ITGB1	0.089139	0	COL1A2_ITGA10_ITGB1	COL1A2 - (ITGA10+ITGB1)	COLLAGEN	ECM-Receptor	KEGG: hsa04512	0
F02-CXCL14	C01-CHAD	COL1A2	ITGA10_ITGB1	0.0673878	0	COL1A2_ITGA10_ITGB1	COL1A2 - (ITGA10+ITGB1)	COLLAGEN	ECM-Receptor	KEGG: hsa04512	0
T01-GPX3	C01-CHAD	COL1A2	ITGA10_ITGB1	0.0518148	0	COL1A2_ITGA10_ITGB1	COL1A2 - (ITGA10+ITGB1)	COLLAGEN	ECM-Receptor	KEGG: hsa04512	0
C02-CRTAC1	C01-CHAD	COL4A1	ITGA10_ITGB1	0.00355748	0	COL4A1_ITGA10_ITGB1	COL4A1 - (ITGA10+ITGB1)	COLLAGEN	ECM-Receptor	KEGG: hsa04512	0
F01-CTHRC1	C01-CHAD	COL4A1	ITGA10_ITGB1	0.00277278	0	COL4A1_ITGA10_ITGB1	COL4A1 - (ITGA10+ITGB1)	COLLAGEN	ECM-Receptor	KEGG: hsa04512	0
F02-CXCL14	C01-CHAD	COL4A1	ITGA10_ITGB1	0.0162738	0	COL4A1_ITGA10_ITGB1	COL4A1 - (ITGA10+ITGB1)	COLLAGEN	ECM-Receptor	KEGG: hsa04512	0
T01-GPX3	C01-CHAD	COL4A1	ITGA10_ITGB1	0.00548145	0	COL4A1_ITGA10_ITGB1	COL4A1 - (ITGA10+ITGB1)	COLLAGEN	ECM-Receptor	KEGG: hsa04512	0
F01-CTHRC1	C01-CHAD	COL4A2	ITGA10_ITGB1	0.00279611	0	COL4A2_ITGA10_ITGB1	COL4A2 - (ITGA10+ITGB1)	COLLAGEN	ECM-Receptor	KEGG: hsa04512	0
F02-CXCL14	C01-CHAD	COL4A2	ITGA10_ITGB1	0.0142544	0	COL4A2_ITGA10_ITGB1	COL4A2 - (ITGA10+ITGB1)	COLLAGEN	ECM-Receptor	KEGG: hsa04512	0
T01-GPX3	C01-CHAD	COL4A2	ITGA10_ITGB1	0.00439829	0	COL4A2_ITGA10_ITGB1	COL4A2 - (ITGA10+ITGB1)	COLLAGEN	ECM-Receptor	KEGG: hsa04512	0
C01-CHAD	C01-CHAD	COL6A1	ITGA10_ITGB1	0.0415768	0	COL6A1_ITGA10_ITGB1	COL6A1 - (ITGA10+ITGB1)	COLLAGEN	ECM-Receptor	KEGG: hsa04512	0
C02-CRTAC1	C01-CHAD	COL6A1	ITGA10_ITGB1	0.0471045	0	COL6A1_ITGA10_ITGB1	COL6A1 - (ITGA10+ITGB1)	COLLAGEN	ECM-Receptor	KEGG: hsa04512	0
F01-CTHRC1	C01-CHAD	COL6A1	ITGA10_ITGB1	0.062149	0	COL6A1_ITGA10_ITGB1	COL6A1 - (ITGA10+ITGB1)	COLLAGEN	ECM-Receptor	KEGG: hsa04512	0
F02-CXCL14	C01-CHAD	COL6A1	ITGA10_ITGB1	0.0541229	0	COL6A1_ITGA10_ITGB1	COL6A1 - (ITGA10+ITGB1)	COLLAGEN	ECM-Receptor	KEGG: hsa04512	0
T01-GPX3	C01-CHAD	COL6A1	ITGA10_ITGB1	0.043368	0	COL6A1_ITGA10_ITGB1	COL6A1 - (ITGA10+ITGB1)	COLLAGEN	ECM-Receptor	KEGG: hsa04512	0
C01-CHAD	C01-CHAD	COL6A2	ITGA10_ITGB1	0.0476329	0	COL6A2_ITGA10_ITGB1	COL6A2 - (ITGA10+ITGB1)	COLLAGEN	ECM-Receptor	KEGG: hsa04512	0
C02-CRTAC1	C01-CHAD	COL6A2	ITGA10_ITGB1	0.0556099	0	COL6A2_ITGA10_ITGB1	COL6A2 - (ITGA10+ITGB1)	COLLAGEN	ECM-Receptor	KEGG: hsa04512	0
F01-CTHRC1	C01-CHAD	COL6A2	ITGA10_ITGB1	0.0732393	0	COL6A2_ITGA10_ITGB1	COL6A2 - (ITGA10+ITGB1)	COLLAGEN	ECM-Receptor	KEGG: hsa04512	0
F02-CXCL14	C01-CHAD	COL6A2	ITGA10_ITGB1	0.068515	0	COL6A2_ITGA10_ITGB1	COL6A2 - (ITGA10+ITGB1)	COLLAGEN	ECM-Receptor	KEGG: hsa04512	0
T01-GPX3	C01-CHAD	COL6A2	ITGA10_ITGB1	0.0569673	0	COL6A2_ITGA10_ITGB1	COL6A2 - (ITGA10+ITGB1)	COLLAGEN	ECM-Receptor	KEGG: hsa04512	0
C01-CHAD	C01-CHAD	COL6A3	ITGA10_ITGB1	0.0398462	0	COL6A3_ITGA10_ITGB1	COL6A3 - (ITGA10+ITGB1)	COLLAGEN	ECM-Receptor	KEGG: hsa04512	0
C02-CRTAC1	C01-CHAD	COL6A3	ITGA10_ITGB1	0.0258972	0	COL6A3_ITGA10_ITGB1	COL6A3 - (ITGA10+ITGB1)	COLLAGEN	ECM-Receptor	KEGG: hsa04512	0
F01-CTHRC1	C01-CHAD	COL6A3	ITGA10_ITGB1	0.058485	0	COL6A3_ITGA10_ITGB1	COL6A3 - (ITGA10+ITGB1)	COLLAGEN	ECM-Receptor	KEGG: hsa04512	0
F02-CXCL14	C01-CHAD	COL6A3	ITGA10_ITGB1	0.0521837	0	COL6A3_ITGA10_ITGB1	COL6A3 - (ITGA10+ITGB1)	COLLAGEN	ECM-Receptor	KEGG: hsa04512	0
T01-GPX3	C01-CHAD	COL6A3	ITGA10_ITGB1	0.0436969	0	COL6A3_ITGA10_ITGB1	COL6A3 - (ITGA10+ITGB1)	COLLAGEN	ECM-Receptor	KEGG: hsa04512	0
C01-CHAD	C01-CHAD	COL1A1	ITGA11_ITGB1	0.0277212	0	COL1A1_ITGA11_ITGB1	COL1A1 - (ITGA11+ITGB1)	COLLAGEN	ECM-Receptor	KEGG: hsa04512	0
C02-CRTAC1	C01-CHAD	COL1A1	ITGA11_ITGB1	0.0155253	0	COL1A1_ITGA11_ITGB1	COL1A1 - (ITGA11+ITGB1)	COLLAGEN	ECM-Receptor	KEGG: hsa04512	0
F01-CTHRC1	C01-CHAD	COL1A1	ITGA11_ITGB1	0.0665934	0	COL1A1_ITGA11_ITGB1	COL1A1 - (ITGA11+ITGB1)	COLLAGEN	ECM-Receptor	KEGG: hsa04512	0
F02-CXCL14	C01-CHAD	COL1A1	ITGA11_ITGB1	0.0510546	0	COL1A1_ITGA11_ITGB1	COL1A1 - (ITGA11+ITGB1)	COLLAGEN	ECM-Receptor	KEGG: hsa04512	0
T01-GPX3	C01-CHAD	COL1A1	ITGA11_ITGB1	0.0183515	0	COL1A1_ITGA11_ITGB1	COL1A1 - (ITGA11+ITGB1)	COLLAGEN	ECM-Receptor	KEGG: hsa04512	0
C01-CHAD	C02-CRTAC1	COL1A1	ITGA11_ITGB1	0.0275468	0	COL1A1_ITGA11_ITGB1	COL1A1 - (ITGA11+ITGB1)	COLLAGEN	ECM-Receptor	KEGG: hsa04512	0
C02-CRTAC1	C02-CRTAC1	COL1A1	ITGA11_ITGB1	0.0154264	0	COL1A1_ITGA11_ITGB1	COL1A1 - (ITGA11+ITGB1)	COLLAGEN	ECM-Receptor	KEGG: hsa04512	0
F01-CTHRC1	C02-CRTAC1	COL1A1	ITGA11_ITGB1	0.0661912	0	COL1A1_ITGA11_ITGB1	COL1A1 - (ITGA11+ITGB1)	COLLAGEN	ECM-Receptor	KEGG: hsa04512	0
F02-CXCL14	C02-CRTAC1	COL1A1	ITGA11_ITGB1	0.0507411	0	COL1A1_ITGA11_ITGB1	COL1A1 - (ITGA11+ITGB1)	COLLAGEN	ECM-Receptor	KEGG: hsa04512	0
T01-GPX3	C02-CRTAC1	COL1A1	ITGA11_ITGB1	0.018235	0	COL1A1_ITGA11_ITGB1	COL1A1 - (ITGA11+ITGB1)	COLLAGEN	ECM-Receptor	KEGG: hsa04512	0
C01-CHAD	F01-CTHRC1	COL1A1	ITGA11_ITGB1	0.0285258	0	COL1A1_ITGA11_ITGB1	COL1A1 - (ITGA11+ITGB1)	COLLAGEN	ECM-Receptor	KEGG: hsa04512	0
C02-CRTAC1	F01-CTHRC1	COL1A1	ITGA11_ITGB1	0.0159817	0	COL1A1_ITGA11_ITGB1	COL1A1 - (ITGA11+ITGB1)	COLLAGEN	ECM-Receptor	KEGG: hsa04512	0
F01-CTHRC1	F01-CTHRC1	COL1A1	ITGA11_ITGB1	0.0684467	0	COL1A1_ITGA11_ITGB1	COL1A1 - (ITGA11+ITGB1)	COLLAGEN	ECM-Receptor	KEGG: hsa04512	0
F02-CXCL14	F01-CTHRC1	COL1A1	ITGA11_ITGB1	0.0524998	0	COL1A1_ITGA11_ITGB1	COL1A1 - (ITGA11+ITGB1)	COLLAGEN	ECM-Receptor	KEGG: hsa04512	0
T01-GPX3	F01-CTHRC1	COL1A1	ITGA11_ITGB1	0.0188894	0	COL1A1_ITGA11_ITGB1	COL1A1 - (ITGA11+ITGB1)	COLLAGEN	ECM-Receptor	KEGG: hsa04512	0
C01-CHAD	T01-GPX3	COL1A1	ITGA11_ITGB1	0.0259635	0	COL1A1_ITGA11_ITGB1	COL1A1 - (ITGA11+ITGB1)	COLLAGEN	ECM-Receptor	KEGG: hsa04512	0
C02-CRTAC1	T01-GPX3	COL1A1	ITGA11_ITGB1	0.0145293	0	COL1A1_ITGA11_ITGB1	COL1A1 - (ITGA11+ITGB1)	COLLAGEN	ECM-Receptor	KEGG: hsa04512	0
F01-CTHRC1	T01-GPX3	COL1A1	ITGA11_ITGB1	0.0625295	0	COL1A1_ITGA11_ITGB1	COL1A1 - (ITGA11+ITGB1)	COLLAGEN	ECM-Receptor	KEGG: hsa04512	0
F02-CXCL14	T01-GPX3	COL1A1	ITGA11_ITGB1	0.0478903	0	COL1A1_ITGA11_ITGB1	COL1A1 - (ITGA11+ITGB1)	COLLAGEN	ECM-Receptor	KEGG: hsa04512	0
T01-GPX3	T01-GPX3	COL1A1	ITGA11_ITGB1	0.0171774	0	COL1A1_ITGA11_ITGB1	COL1A1 - (ITGA11+ITGB1)	COLLAGEN	ECM-Receptor	KEGG: hsa04512	0
C01-CHAD	C01-CHAD	COL1A2	ITGA11_ITGB1	0.0432111	0	COL1A2_ITGA11_ITGB1	COL1A2 - (ITGA11+ITGB1)	COLLAGEN	ECM-Receptor	KEGG: hsa04512	0
C02-CRTAC1	C01-CHAD	COL1A2	ITGA11_ITGB1	0.0392113	0	COL1A2_ITGA11_ITGB1	COL1A2 - (ITGA11+ITGB1)	COLLAGEN	ECM-Receptor	KEGG: hsa04512	0
F01-CTHRC1	C01-CHAD	COL1A2	ITGA11_ITGB1	0.0742794	0	COL1A2_ITGA11_ITGB1	COL1A2 - (ITGA11+ITGB1)	COLLAGEN	ECM-Receptor	KEGG: hsa04512	0
F02-CXCL14	C01-CHAD	COL1A2	ITGA11_ITGB1	0.0559315	0	COL1A2_ITGA11_ITGB1	COL1A2 - (ITGA11+ITGB1)	COLLAGEN	ECM-Receptor	KEGG: hsa04512	0
T01-GPX3	C01-CHAD	COL1A2	ITGA11_ITGB1	0.0428842	0	COL1A2_ITGA11_ITGB1	COL1A2 - (ITGA11+ITGB1)	COLLAGEN	ECM-Receptor	KEGG: hsa04512	0
C01-CHAD	C02-CRTAC1	COL1A2	ITGA11_ITGB1	0.0429436	0	COL1A2_ITGA11_ITGB1	COL1A2 - (ITGA11+ITGB1)	COLLAGEN	ECM-Receptor	KEGG: hsa04512	0
C02-CRTAC1	C02-CRTAC1	COL1A2	ITGA11_ITGB1	0.0389676	0	COL1A2_ITGA11_ITGB1	COL1A2 - (ITGA11+ITGB1)	COLLAGEN	ECM-Receptor	KEGG: hsa04512	0
F01-CTHRC1	C02-CRTAC1	COL1A2	ITGA11_ITGB1	0.0738344	0	COL1A2_ITGA11_ITGB1	COL1A2 - (ITGA11+ITGB1)	COLLAGEN	ECM-Receptor	KEGG: hsa04512	0
F02-CXCL14	C02-CRTAC1	COL1A2	ITGA11_ITGB1	0.0555898	0	COL1A2_ITGA11_ITGB1	COL1A2 - (ITGA11+ITGB1)	COLLAGEN	ECM-Receptor	KEGG: hsa04512	0
T01-GPX3	C02-CRTAC1	COL1A2	ITGA11_ITGB1	0.0426187	0	COL1A2_ITGA11_ITGB1	COL1A2 - (ITGA11+ITGB1)	COLLAGEN	ECM-Receptor	KEGG: hsa04512	0
C01-CHAD	F01-CTHRC1	COL1A2	ITGA11_ITGB1	0.0444446	0	COL1A2_ITGA11_ITGB1	COL1A2 - (ITGA11+ITGB1)	COLLAGEN	ECM-Receptor	KEGG: hsa04512	0
C02-CRTAC1	F01-CTHRC1	COL1A2	ITGA11_ITGB1	0.0403355	0	COL1A2_ITGA11_ITGB1	COL1A2 - (ITGA11+ITGB1)	COLLAGEN	ECM-Receptor	KEGG: hsa04512	0
F01-CTHRC1	F01-CTHRC1	COL1A2	ITGA11_ITGB1	0.0763291	0	COL1A2_ITGA11_ITGB1	COL1A2 - (ITGA11+ITGB1)	COLLAGEN	ECM-Receptor	KEGG: hsa04512	0
F02-CXCL14	F01-CTHRC1	COL1A2	ITGA11_ITGB1	0.0575064	0	COL1A2_ITGA11_ITGB1	COL1A2 - (ITGA11+ITGB1)	COLLAGEN	ECM-Receptor	KEGG: hsa04512	0
T01-GPX3	F01-CTHRC1	COL1A2	ITGA11_ITGB1	0.0441089	0	COL1A2_ITGA11_ITGB1	COL1A2 - (ITGA11+ITGB1)	COLLAGEN	ECM-Receptor	KEGG: hsa04512	0
C01-CHAD	T01-GPX3	COL1A2	ITGA11_ITGB1	0.0405121	0	COL1A2_ITGA11_ITGB1	COL1A2 - (ITGA11+ITGB1)	COLLAGEN	ECM-Receptor	KEGG: hsa04512	0
C02-CRTAC1	T01-GPX3	COL1A2	ITGA11_ITGB1	0.0367526	0	COL1A2_ITGA11_ITGB1	COL1A2 - (ITGA11+ITGB1)	COLLAGEN	ECM-Receptor	KEGG: hsa04512	0
F01-CTHRC1	T01-GPX3	COL1A2	ITGA11_ITGB1	0.0697815	0	COL1A2_ITGA11_ITGB1	COL1A2 - (ITGA11+ITGB1)	COLLAGEN	ECM-Receptor	KEGG: hsa04512	0
F02-CXCL14	T01-GPX3	COL1A2	ITGA11_ITGB1	0.0524817	0	COL1A2_ITGA11_ITGB1	COL1A2 - (ITGA11+ITGB1)	COLLAGEN	ECM-Receptor	KEGG: hsa04512	0
T01-GPX3	T01-GPX3	COL1A2	ITGA11_ITGB1	0.0402049	0	COL1A2_ITGA11_ITGB1	COL1A2 - (ITGA11+ITGB1)	COLLAGEN	ECM-Receptor	KEGG: hsa04512	0
C02-CRTAC1	C01-CHAD	COL4A1	ITGA11_ITGB1	0.00291873	0	COL4A1_ITGA11_ITGB1	COL4A1 - (ITGA11+ITGB1)	COLLAGEN	ECM-Receptor	KEGG: hsa04512	0
F01-CTHRC1	C01-CHAD	COL4A1	ITGA11_ITGB1	0.0022746	0	COL4A1_ITGA11_ITGB1	COL4A1 - (ITGA11+ITGB1)	COLLAGEN	ECM-Receptor	KEGG: hsa04512	0
F02-CXCL14	C01-CHAD	COL4A1	ITGA11_ITGB1	0.0133825	0	COL4A1_ITGA11_ITGB1	COL4A1 - (ITGA11+ITGB1)	COLLAGEN	ECM-Receptor	KEGG: hsa04512	0
T01-GPX3	C01-CHAD	COL4A1	ITGA11_ITGB1	0.0044988	0	COL4A1_ITGA11_ITGB1	COL4A1 - (ITGA11+ITGB1)	COLLAGEN	ECM-Receptor	KEGG: hsa04512	0
C02-CRTAC1	C02-CRTAC1	COL4A1	ITGA11_ITGB1	0.00289991	0	COL4A1_ITGA11_ITGB1	COL4A1 - (ITGA11+ITGB1)	COLLAGEN	ECM-Receptor	KEGG: hsa04512	0
F01-CTHRC1	C02-CRTAC1	COL4A1	ITGA11_ITGB1	0.00225992	0	COL4A1_ITGA11_ITGB1	COL4A1 - (ITGA11+ITGB1)	COLLAGEN	ECM-Receptor	KEGG: hsa04512	0
F02-CXCL14	C02-CRTAC1	COL4A1	ITGA11_ITGB1	0.0132971	0	COL4A1_ITGA11_ITGB1	COL4A1 - (ITGA11+ITGB1)	COLLAGEN	ECM-Receptor	KEGG: hsa04512	0
T01-GPX3	C02-CRTAC1	COL4A1	ITGA11_ITGB1	0.00446984	0	COL4A1_ITGA11_ITGB1	COL4A1 - (ITGA11+ITGB1)	COLLAGEN	ECM-Receptor	KEGG: hsa04512	0
C02-CRTAC1	F01-CTHRC1	COL4A1	ITGA11_ITGB1	0.00300566	0	COL4A1_ITGA11_ITGB1	COL4A1 - (ITGA11+ITGB1)	COLLAGEN	ECM-Receptor	KEGG: hsa04512	0
F01-CTHRC1	F01-CTHRC1	COL4A1	ITGA11_ITGB1	0.0023424	0	COL4A1_ITGA11_ITGB1	COL4A1 - (ITGA11+ITGB1)	COLLAGEN	ECM-Receptor	KEGG: hsa04512	0
F02-CXCL14	F01-CTHRC1	COL4A1	ITGA11_ITGB1	0.0137768	0	COL4A1_ITGA11_ITGB1	COL4A1 - (ITGA11+ITGB1)	COLLAGEN	ECM-Receptor	KEGG: hsa04512	0
T01-GPX3	F01-CTHRC1	COL4A1	ITGA11_ITGB1	0.00463258	0	COL4A1_ITGA11_ITGB1	COL4A1 - (ITGA11+ITGB1)	COLLAGEN	ECM-Receptor	KEGG: hsa04512	0
C02-CRTAC1	T01-GPX3	COL4A1	ITGA11_ITGB1	0.00272925	0	COL4A1_ITGA11_ITGB1	COL4A1 - (ITGA11+ITGB1)	COLLAGEN	ECM-Receptor	KEGG: hsa04512	0
F01-CTHRC1	T01-GPX3	COL4A1	ITGA11_ITGB1	0.00212685	0	COL4A1_ITGA11_ITGB1	COL4A1 - (ITGA11+ITGB1)	COLLAGEN	ECM-Receptor	KEGG: hsa04512	0
F02-CXCL14	T01-GPX3	COL4A1	ITGA11_ITGB1	0.0125223	0	COL4A1_ITGA11_ITGB1	COL4A1 - (ITGA11+ITGB1)	COLLAGEN	ECM-Receptor	KEGG: hsa04512	0
T01-GPX3	T01-GPX3	COL4A1	ITGA11_ITGB1	0.00420718	0	COL4A1_ITGA11_ITGB1	COL4A1 - (ITGA11+ITGB1)	COLLAGEN	ECM-Receptor	KEGG: hsa04512	0
F01-CTHRC1	C01-CHAD	COL4A2	ITGA11_ITGB1	0.00229375	0	COL4A2_ITGA11_ITGB1	COL4A2 - (ITGA11+ITGB1)	COLLAGEN	ECM-Receptor	KEGG: hsa04512	0
F02-CXCL14	C01-CHAD	COL4A2	ITGA11_ITGB1	0.0117176	0	COL4A2_ITGA11_ITGB1	COL4A2 - (ITGA11+ITGB1)	COLLAGEN	ECM-Receptor	KEGG: hsa04512	0
T01-GPX3	C01-CHAD	COL4A2	ITGA11_ITGB1	0.00360911	0	COL4A2_ITGA11_ITGB1	COL4A2 - (ITGA11+ITGB1)	COLLAGEN	ECM-Receptor	KEGG: hsa04512	0
F01-CTHRC1	C02-CRTAC1	COL4A2	ITGA11_ITGB1	0.00227894	0	COL4A2_ITGA11_ITGB1	COL4A2 - (ITGA11+ITGB1)	COLLAGEN	ECM-Receptor	KEGG: hsa04512	0
F02-CXCL14	C02-CRTAC1	COL4A2	ITGA11_ITGB1	0.0116427	0	COL4A2_ITGA11_ITGB1	COL4A2 - (ITGA11+ITGB1)	COLLAGEN	ECM-Receptor	KEGG: hsa04512	0
T01-GPX3	C02-CRTAC1	COL4A2	ITGA11_ITGB1	0.00358585	0	COL4A2_ITGA11_ITGB1	COL4A2 - (ITGA11+ITGB1)	COLLAGEN	ECM-Receptor	KEGG: hsa04512	0
F01-CTHRC1	F01-CTHRC1	COL4A2	ITGA11_ITGB1	0.00236211	0	COL4A2_ITGA11_ITGB1	COL4A2 - (ITGA11+ITGB1)	COLLAGEN	ECM-Receptor	KEGG: hsa04512	0
F02-CXCL14	F01-CTHRC1	COL4A2	ITGA11_ITGB1	0.0120635	0	COL4A2_ITGA11_ITGB1	COL4A2 - (ITGA11+ITGB1)	COLLAGEN	ECM-Receptor	KEGG: hsa04512	0
T01-GPX3	F01-CTHRC1	COL4A2	ITGA11_ITGB1	0.00371653	0	COL4A2_ITGA11_ITGB1	COL4A2 - (ITGA11+ITGB1)	COLLAGEN	ECM-Receptor	KEGG: hsa04512	0
F01-CTHRC1	T01-GPX3	COL4A2	ITGA11_ITGB1	0.00214475	0	COL4A2_ITGA11_ITGB1	COL4A2 - (ITGA11+ITGB1)	COLLAGEN	ECM-Receptor	KEGG: hsa04512	0
F02-CXCL14	T01-GPX3	COL4A2	ITGA11_ITGB1	0.0109632	0	COL4A2_ITGA11_ITGB1	COL4A2 - (ITGA11+ITGB1)	COLLAGEN	ECM-Receptor	KEGG: hsa04512	0
T01-GPX3	T01-GPX3	COL4A2	ITGA11_ITGB1	0.00337496	0	COL4A2_ITGA11_ITGB1	COL4A2 - (ITGA11+ITGB1)	COLLAGEN	ECM-Receptor	KEGG: hsa04512	0
C01-CHAD	C01-CHAD	COL6A1	ITGA11_ITGB1	0.0343469	0	COL6A1_ITGA11_ITGB1	COL6A1 - (ITGA11+ITGB1)	COLLAGEN	ECM-Receptor	KEGG: hsa04512	0
C02-CRTAC1	C01-CHAD	COL6A1	ITGA11_ITGB1	0.0389524	0	COL6A1_ITGA11_ITGB1	COL6A1 - (ITGA11+ITGB1)	COLLAGEN	ECM-Receptor	KEGG: hsa04512	0
F01-CTHRC1	C01-CHAD	COL6A1	ITGA11_ITGB1	0.0515341	0	COL6A1_ITGA11_ITGB1	COL6A1 - (ITGA11+ITGB1)	COLLAGEN	ECM-Receptor	KEGG: hsa04512	0
F02-CXCL14	C01-CHAD	COL6A1	ITGA11_ITGB1	0.0448133	0	COL6A1_ITGA11_ITGB1	COL6A1 - (ITGA11+ITGB1)	COLLAGEN	ECM-Receptor	KEGG: hsa04512	0
T01-GPX3	C01-CHAD	COL6A1	ITGA11_ITGB1	0.0358382	0	COL6A1_ITGA11_ITGB1	COL6A1 - (ITGA11+ITGB1)	COLLAGEN	ECM-Receptor	KEGG: hsa04512	0
C01-CHAD	C02-CRTAC1	COL6A1	ITGA11_ITGB1	0.0341323	0	COL6A1_ITGA11_ITGB1	COL6A1 - (ITGA11+ITGB1)	COLLAGEN	ECM-Receptor	KEGG: hsa04512	0
C02-CRTAC1	C02-CRTAC1	COL6A1	ITGA11_ITGB1	0.0387102	0	COL6A1_ITGA11_ITGB1	COL6A1 - (ITGA11+ITGB1)	COLLAGEN	ECM-Receptor	KEGG: hsa04512	0
F01-CTHRC1	C02-CRTAC1	COL6A1	ITGA11_ITGB1	0.0512179	0	COL6A1_ITGA11_ITGB1	COL6A1 - (ITGA11+ITGB1)	COLLAGEN	ECM-Receptor	KEGG: hsa04512	0
F02-CXCL14	C02-CRTAC1	COL6A1	ITGA11_ITGB1	0.0445364	0	COL6A1_ITGA11_ITGB1	COL6A1 - (ITGA11+ITGB1)	COLLAGEN	ECM-Receptor	KEGG: hsa04512	0
T01-GPX3	C02-CRTAC1	COL6A1	ITGA11_ITGB1	0.0356147	0	COL6A1_ITGA11_ITGB1	COL6A1 - (ITGA11+ITGB1)	COLLAGEN	ECM-Receptor	KEGG: hsa04512	0
C01-CHAD	F01-CTHRC1	COL6A1	ITGA11_ITGB1	0.0353367	0	COL6A1_ITGA11_ITGB1	COL6A1 - (ITGA11+ITGB1)	COLLAGEN	ECM-Receptor	KEGG: hsa04512	0
C02-CRTAC1	F01-CTHRC1	COL6A1	ITGA11_ITGB1	0.0400695	0	COL6A1_ITGA11_ITGB1	COL6A1 - (ITGA11+ITGB1)	COLLAGEN	ECM-Receptor	KEGG: hsa04512	0
F01-CTHRC1	F01-CTHRC1	COL6A1	ITGA11_ITGB1	0.0529921	0	COL6A1_ITGA11_ITGB1	COL6A1 - (ITGA11+ITGB1)	COLLAGEN	ECM-Receptor	KEGG: hsa04512	0
F02-CXCL14	F01-CTHRC1	COL6A1	ITGA11_ITGB1	0.0460904	0	COL6A1_ITGA11_ITGB1	COL6A1 - (ITGA11+ITGB1)	COLLAGEN	ECM-Receptor	KEGG: hsa04512	0
T01-GPX3	F01-CTHRC1	COL6A1	ITGA11_ITGB1	0.0368694	0	COL6A1_ITGA11_ITGB1	COL6A1 - (ITGA11+ITGB1)	COLLAGEN	ECM-Receptor	KEGG: hsa04512	0
C01-CHAD	T01-GPX3	COL6A1	ITGA11_ITGB1	0.032183	0	COL6A1_ITGA11_ITGB1	COL6A1 - (ITGA11+ITGB1)	COLLAGEN	ECM-Receptor	KEGG: hsa04512	0
C02-CRTAC1	T01-GPX3	COL6A1	ITGA11_ITGB1	0.0365094	0	COL6A1_ITGA11_ITGB1	COL6A1 - (ITGA11+ITGB1)	COLLAGEN	ECM-Receptor	KEGG: hsa04512	0
F01-CTHRC1	T01-GPX3	COL6A1	ITGA11_ITGB1	0.0483416	0	COL6A1_ITGA11_ITGB1	COL6A1 - (ITGA11+ITGB1)	COLLAGEN	ECM-Receptor	KEGG: hsa04512	0
F02-CXCL14	T01-GPX3	COL6A1	ITGA11_ITGB1	0.0420187	0	COL6A1_ITGA11_ITGB1	COL6A1 - (ITGA11+ITGB1)	COLLAGEN	ECM-Receptor	KEGG: hsa04512	0
T01-GPX3	T01-GPX3	COL6A1	ITGA11_ITGB1	0.0335837	0	COL6A1_ITGA11_ITGB1	COL6A1 - (ITGA11+ITGB1)	COLLAGEN	ECM-Receptor	KEGG: hsa04512	0
C01-CHAD	C01-CHAD	COL6A2	ITGA11_ITGB1	0.0393932	0	COL6A2_ITGA11_ITGB1	COL6A2 - (ITGA11+ITGB1)	COLLAGEN	ECM-Receptor	KEGG: hsa04512	0
C02-CRTAC1	C01-CHAD	COL6A2	ITGA11_ITGB1	0.046057	0	COL6A2_ITGA11_ITGB1	COL6A2 - (ITGA11+ITGB1)	COLLAGEN	ECM-Receptor	KEGG: hsa04512	0
F01-CTHRC1	C01-CHAD	COL6A2	ITGA11_ITGB1	0.0608531	0	COL6A2_ITGA11_ITGB1	COL6A2 - (ITGA11+ITGB1)	COLLAGEN	ECM-Receptor	KEGG: hsa04512	0
F02-CXCL14	C01-CHAD	COL6A2	ITGA11_ITGB1	0.0568787	0	COL6A2_ITGA11_ITGB1	COL6A2 - (ITGA11+ITGB1)	COLLAGEN	ECM-Receptor	KEGG: hsa04512	0
T01-GPX3	C01-CHAD	COL6A2	ITGA11_ITGB1	0.0471929	0	COL6A2_ITGA11_ITGB1	COL6A2 - (ITGA11+ITGB1)	COLLAGEN	ECM-Receptor	KEGG: hsa04512	0
C01-CHAD	C02-CRTAC1	COL6A2	ITGA11_ITGB1	0.0391483	0	COL6A2_ITGA11_ITGB1	COL6A2 - (ITGA11+ITGB1)	COLLAGEN	ECM-Receptor	KEGG: hsa04512	0
C02-CRTAC1	C02-CRTAC1	COL6A2	ITGA11_ITGB1	0.0457727	0	COL6A2_ITGA11_ITGB1	COL6A2 - (ITGA11+ITGB1)	COLLAGEN	ECM-Receptor	KEGG: hsa04512	0
F01-CTHRC1	C02-CRTAC1	COL6A2	ITGA11_ITGB1	0.0604833	0	COL6A2_ITGA11_ITGB1	COL6A2 - (ITGA11+ITGB1)	COLLAGEN	ECM-Receptor	KEGG: hsa04512	0
F02-CXCL14	C02-CRTAC1	COL6A2	ITGA11_ITGB1	0.0565316	0	COL6A2_ITGA11_ITGB1	COL6A2 - (ITGA11+ITGB1)	COLLAGEN	ECM-Receptor	KEGG: hsa04512	0
T01-GPX3	C02-CRTAC1	COL6A2	ITGA11_ITGB1	0.0469019	0	COL6A2_ITGA11_ITGB1	COL6A2 - (ITGA11+ITGB1)	COLLAGEN	ECM-Receptor	KEGG: hsa04512	0
C01-CHAD	F01-CTHRC1	COL6A2	ITGA11_ITGB1	0.0405224	0	COL6A2_ITGA11_ITGB1	COL6A2 - (ITGA11+ITGB1)	COLLAGEN	ECM-Receptor	KEGG: hsa04512	0
C02-CRTAC1	F01-CTHRC1	COL6A2	ITGA11_ITGB1	0.0473678	0	COL6A2_ITGA11_ITGB1	COL6A2 - (ITGA11+ITGB1)	COLLAGEN	ECM-Receptor	KEGG: hsa04512	0
F01-CTHRC1	F01-CTHRC1	COL6A2	ITGA11_ITGB1	0.0625573	0	COL6A2_ITGA11_ITGB1	COL6A2 - (ITGA11+ITGB1)	COLLAGEN	ECM-Receptor	KEGG: hsa04512	0
F02-CXCL14	F01-CTHRC1	COL6A2	ITGA11_ITGB1	0.0584786	0	COL6A2_ITGA11_ITGB1	COL6A2 - (ITGA11+ITGB1)	COLLAGEN	ECM-Receptor	KEGG: hsa04512	0
T01-GPX3	F01-CTHRC1	COL6A2	ITGA11_ITGB1	0.0485343	0	COL6A2_ITGA11_ITGB1	COL6A2 - (ITGA11+ITGB1)	COLLAGEN	ECM-Receptor	KEGG: hsa04512	0
C01-CHAD	T01-GPX3	COL6A2	ITGA11_ITGB1	0.0369235	0	COL6A2_ITGA11_ITGB1	COL6A2 - (ITGA11+ITGB1)	COLLAGEN	ECM-Receptor	KEGG: hsa04512	0
C02-CRTAC1	T01-GPX3	COL6A2	ITGA11_ITGB1	0.0431884	0	COL6A2_ITGA11_ITGB1	COL6A2 - (ITGA11+ITGB1)	COLLAGEN	ECM-Receptor	KEGG: hsa04512	0
F01-CTHRC1	T01-GPX3	COL6A2	ITGA11_ITGB1	0.0571181	0	COL6A2_ITGA11_ITGB1	COL6A2 - (ITGA11+ITGB1)	COLLAGEN	ECM-Receptor	KEGG: hsa04512	0
F02-CXCL14	T01-GPX3	COL6A2	ITGA11_ITGB1	0.0533738	0	COL6A2_ITGA11_ITGB1	COL6A2 - (ITGA11+ITGB1)	COLLAGEN	ECM-Receptor	KEGG: hsa04512	0
T01-GPX3	T01-GPX3	COL6A2	ITGA11_ITGB1	0.0442568	0	COL6A2_ITGA11_ITGB1	COL6A2 - (ITGA11+ITGB1)	COLLAGEN	ECM-Receptor	KEGG: hsa04512	0
C01-CHAD	C01-CHAD	COL6A3	ITGA11_ITGB1	0.0329069	0	COL6A3_ITGA11_ITGB1	COL6A3 - (ITGA11+ITGB1)	COLLAGEN	ECM-Receptor	KEGG: hsa04512	0
C02-CRTAC1	C01-CHAD	COL6A3	ITGA11_ITGB1	0.0213332	0	COL6A3_ITGA11_ITGB1	COL6A3 - (ITGA11+ITGB1)	COLLAGEN	ECM-Receptor	KEGG: hsa04512	0
F01-CTHRC1	C01-CHAD	COL6A3	ITGA11_ITGB1	0.0484636	0	COL6A3_ITGA11_ITGB1	COL6A3 - (ITGA11+ITGB1)	COLLAGEN	ECM-Receptor	KEGG: hsa04512	0
F02-CXCL14	C01-CHAD	COL6A3	ITGA11_ITGB1	0.0431924	0	COL6A3_ITGA11_ITGB1	COL6A3 - (ITGA11+ITGB1)	COLLAGEN	ECM-Receptor	KEGG: hsa04512	0
T01-GPX3	C01-CHAD	COL6A3	ITGA11_ITGB1	0.0361123	0	COL6A3_ITGA11_ITGB1	COL6A3 - (ITGA11+ITGB1)	COLLAGEN	ECM-Receptor	KEGG: hsa04512	0
C01-CHAD	C02-CRTAC1	COL6A3	ITGA11_ITGB1	0.032701	0	COL6A3_ITGA11_ITGB1	COL6A3 - (ITGA11+ITGB1)	COLLAGEN	ECM-Receptor	KEGG: hsa04512	0
C02-CRTAC1	C02-CRTAC1	COL6A3	ITGA11_ITGB1	0.0211981	0	COL6A3_ITGA11_ITGB1	COL6A3 - (ITGA11+ITGB1)	COLLAGEN	ECM-Receptor	KEGG: hsa04512	0
F01-CTHRC1	C02-CRTAC1	COL6A3	ITGA11_ITGB1	0.0481652	0	COL6A3_ITGA11_ITGB1	COL6A3 - (ITGA11+ITGB1)	COLLAGEN	ECM-Receptor	KEGG: hsa04512	0
F02-CXCL14	C02-CRTAC1	COL6A3	ITGA11_ITGB1	0.0429251	0	COL6A3_ITGA11_ITGB1	COL6A3 - (ITGA11+ITGB1)	COLLAGEN	ECM-Receptor	KEGG: hsa04512	0
T01-GPX3	C02-CRTAC1	COL6A3	ITGA11_ITGB1	0.0358871	0	COL6A3_ITGA11_ITGB1	COL6A3 - (ITGA11+ITGB1)	COLLAGEN	ECM-Receptor	KEGG: hsa04512	0
C01-CHAD	F01-CTHRC1	COL6A3	ITGA11_ITGB1	0.0338567	0	COL6A3_ITGA11_ITGB1	COL6A3 - (ITGA11+ITGB1)	COLLAGEN	ECM-Receptor	KEGG: hsa04512	0
C02-CRTAC1	F01-CTHRC1	COL6A3	ITGA11_ITGB1	0.0219565	0	COL6A3_ITGA11_ITGB1	COL6A3 - (ITGA11+ITGB1)	COLLAGEN	ECM-Receptor	KEGG: hsa04512	0
F01-CTHRC1	F01-CTHRC1	COL6A3	ITGA11_ITGB1	0.0498392	0	COL6A3_ITGA11_ITGB1	COL6A3 - (ITGA11+ITGB1)	COLLAGEN	ECM-Receptor	KEGG: hsa04512	0
F02-CXCL14	F01-CTHRC1	COL6A3	ITGA11_ITGB1	0.0444255	0	COL6A3_ITGA11_ITGB1	COL6A3 - (ITGA11+ITGB1)	COLLAGEN	ECM-Receptor	KEGG: hsa04512	0
T01-GPX3	F01-CTHRC1	COL6A3	ITGA11_ITGB1	0.037151	0	COL6A3_ITGA11_ITGB1	COL6A3 - (ITGA11+ITGB1)	COLLAGEN	ECM-Receptor	KEGG: hsa04512	0
C01-CHAD	T01-GPX3	COL6A3	ITGA11_ITGB1	0.0308309	0	COL6A3_ITGA11_ITGB1	COL6A3 - (ITGA11+ITGB1)	COLLAGEN	ECM-Receptor	KEGG: hsa04512	0
C02-CRTAC1	T01-GPX3	COL6A3	ITGA11_ITGB1	0.0199722	0	COL6A3_ITGA11_ITGB1	COL6A3 - (ITGA11+ITGB1)	COLLAGEN	ECM-Receptor	KEGG: hsa04512	0
F01-CTHRC1	T01-GPX3	COL6A3	ITGA11_ITGB1	0.0454522	0	COL6A3_ITGA11_ITGB1	COL6A3 - (ITGA11+ITGB1)	COLLAGEN	ECM-Receptor	KEGG: hsa04512	0
F02-CXCL14	T01-GPX3	COL6A3	ITGA11_ITGB1	0.0404946	0	COL6A3_ITGA11_ITGB1	COL6A3 - (ITGA11+ITGB1)	COLLAGEN	ECM-Receptor	KEGG: hsa04512	0
T01-GPX3	T01-GPX3	COL6A3	ITGA11_ITGB1	0.033841	0	COL6A3_ITGA11_ITGB1	COL6A3 - (ITGA11+ITGB1)	COLLAGEN	ECM-Receptor	KEGG: hsa04512	0
C01-CHAD	C01-CHAD	FN1	ITGAV_ITGB1	0.0414772	0	FN1_ITGAV_ITGB1	FN1 - (ITGAV+ITGB1)	FN1	ECM-Receptor	KEGG: hsa04512	0
C02-CRTAC1	C01-CHAD	FN1	ITGAV_ITGB1	0.0453954	0	FN1_ITGAV_ITGB1	FN1 - (ITGAV+ITGB1)	FN1	ECM-Receptor	KEGG: hsa04512	0
F01-CTHRC1	C01-CHAD	FN1	ITGAV_ITGB1	0.0444406	0	FN1_ITGAV_ITGB1	FN1 - (ITGAV+ITGB1)	FN1	ECM-Receptor	KEGG: hsa04512	0
F02-CXCL14	C01-CHAD	FN1	ITGAV_ITGB1	0.0201066	0	FN1_ITGAV_ITGB1	FN1 - (ITGAV+ITGB1)	FN1	ECM-Receptor	KEGG: hsa04512	0
T01-GPX3	C01-CHAD	FN1	ITGAV_ITGB1	0.0335637	0	FN1_ITGAV_ITGB1	FN1 - (ITGAV+ITGB1)	FN1	ECM-Receptor	KEGG: hsa04512	0
C01-CHAD	C02-CRTAC1	FN1	ITGAV_ITGB1	0.0445474	0	FN1_ITGAV_ITGB1	FN1 - (ITGAV+ITGB1)	FN1	ECM-Receptor	KEGG: hsa04512	0
C02-CRTAC1	C02-CRTAC1	FN1	ITGAV_ITGB1	0.0487409	0	FN1_ITGAV_ITGB1	FN1 - (ITGAV+ITGB1)	FN1	ECM-Receptor	KEGG: hsa04512	0
F01-CTHRC1	C02-CRTAC1	FN1	ITGAV_ITGB1	0.0477193	0	FN1_ITGAV_ITGB1	FN1 - (ITGAV+ITGB1)	FN1	ECM-Receptor	KEGG: hsa04512	0
F02-CXCL14	C02-CRTAC1	FN1	ITGAV_ITGB1	0.0216307	0	FN1_ITGAV_ITGB1	FN1 - (ITGAV+ITGB1)	FN1	ECM-Receptor	KEGG: hsa04512	0
T01-GPX3	C02-CRTAC1	FN1	ITGAV_ITGB1	0.0360702	0	FN1_ITGAV_ITGB1	FN1 - (ITGAV+ITGB1)	FN1	ECM-Receptor	KEGG: hsa04512	0
C01-CHAD	F01-CTHRC1	FN1	ITGAV_ITGB1	0.0453234	0	FN1_ITGAV_ITGB1	FN1 - (ITGAV+ITGB1)	FN1	ECM-Receptor	KEGG: hsa04512	0
C02-CRTAC1	F01-CTHRC1	FN1	ITGAV_ITGB1	0.0495861	0	FN1_ITGAV_ITGB1	FN1 - (ITGAV+ITGB1)	FN1	ECM-Receptor	KEGG: hsa04512	0
F01-CTHRC1	F01-CTHRC1	FN1	ITGAV_ITGB1	0.0485477	0	FN1_ITGAV_ITGB1	FN1 - (ITGAV+ITGB1)	FN1	ECM-Receptor	KEGG: hsa04512	0
F02-CXCL14	F01-CTHRC1	FN1	ITGAV_ITGB1	0.0220166	0	FN1_ITGAV_ITGB1	FN1 - (ITGAV+ITGB1)	FN1	ECM-Receptor	KEGG: hsa04512	0
T01-GPX3	F01-CTHRC1	FN1	ITGAV_ITGB1	0.0367042	0	FN1_ITGAV_ITGB1	FN1 - (ITGAV+ITGB1)	FN1	ECM-Receptor	KEGG: hsa04512	0
C01-CHAD	F02-CXCL14	FN1	ITGAV_ITGB1	0.0377613	0	FN1_ITGAV_ITGB1	FN1 - (ITGAV+ITGB1)	FN1	ECM-Receptor	KEGG: hsa04512	0
C02-CRTAC1	F02-CXCL14	FN1	ITGAV_ITGB1	0.0413436	0	FN1_ITGAV_ITGB1	FN1 - (ITGAV+ITGB1)	FN1	ECM-Receptor	KEGG: hsa04512	0
F01-CTHRC1	F02-CXCL14	FN1	ITGAV_ITGB1	0.0404705	0	FN1_ITGAV_ITGB1	FN1 - (ITGAV+ITGB1)	FN1	ECM-Receptor	KEGG: hsa04512	0
F02-CXCL14	F02-CXCL14	FN1	ITGAV_ITGB1	0.0182688	0	FN1_ITGAV_ITGB1	FN1 - (ITGAV+ITGB1)	FN1	ECM-Receptor	KEGG: hsa04512	0
T01-GPX3	F02-CXCL14	FN1	ITGAV_ITGB1	0.0305342	0	FN1_ITGAV_ITGB1	FN1 - (ITGAV+ITGB1)	FN1	ECM-Receptor	KEGG: hsa04512	0
C01-CHAD	T01-GPX3	FN1	ITGAV_ITGB1	0.0388037	0	FN1_ITGAV_ITGB1	FN1 - (ITGAV+ITGB1)	FN1	ECM-Receptor	KEGG: hsa04512	0
C02-CRTAC1	T01-GPX3	FN1	ITGAV_ITGB1	0.0424806	0	FN1_ITGAV_ITGB1	FN1 - (ITGAV+ITGB1)	FN1	ECM-Receptor	KEGG: hsa04512	0
F01-CTHRC1	T01-GPX3	FN1	ITGAV_ITGB1	0.0415844	0	FN1_ITGAV_ITGB1	FN1 - (ITGAV+ITGB1)	FN1	ECM-Receptor	KEGG: hsa04512	0
F02-CXCL14	T01-GPX3	FN1	ITGAV_ITGB1	0.0187836	0	FN1_ITGAV_ITGB1	FN1 - (ITGAV+ITGB1)	FN1	ECM-Receptor	KEGG: hsa04512	0
T01-GPX3	T01-GPX3	FN1	ITGAV_ITGB1	0.0313836	0	FN1_ITGAV_ITGB1	FN1 - (ITGAV+ITGB1)	FN1	ECM-Receptor	KEGG: hsa04512	0
C01-CHAD	C01-CHAD	FN1	CD44	0.0699444	0	FN1_CD44	FN1 - CD44	FN1	ECM-Receptor	KEGG: hsa04512	0
C02-CRTAC1	C01-CHAD	FN1	CD44	0.0763375	0	FN1_CD44	FN1 - CD44	FN1	ECM-Receptor	KEGG: hsa04512	0
F01-CTHRC1	C01-CHAD	FN1	CD44	0.074783	0	FN1_CD44	FN1 - CD44	FN1	ECM-Receptor	KEGG: hsa04512	0
F02-CXCL14	C01-CHAD	FN1	CD44	0.0344333	0	FN1_CD44	FN1 - CD44	FN1	ECM-Receptor	KEGG: hsa04512	0
T01-GPX3	C01-CHAD	FN1	CD44	0.0569221	0	FN1_CD44	FN1 - CD44	FN1	ECM-Receptor	KEGG: hsa04512	0
C01-CHAD	C02-CRTAC1	FN1	CD44	0.0973857	0	FN1_CD44	FN1 - CD44	FN1	ECM-Receptor	KEGG: hsa04512	0
C02-CRTAC1	C02-CRTAC1	FN1	CD44	0.106001	0	FN1_CD44	FN1 - CD44	FN1	ECM-Receptor	KEGG: hsa04512	0
F01-CTHRC1	C02-CRTAC1	FN1	CD44	0.103911	0	FN1_CD44	FN1 - CD44	FN1	ECM-Receptor	KEGG: hsa04512	0
F02-CXCL14	C02-CRTAC1	FN1	CD44	0.0486717	0	FN1_CD44	FN1 - CD44	FN1	ECM-Receptor	KEGG: hsa04512	0
T01-GPX3	C02-CRTAC1	FN1	CD44	0.0796922	0	FN1_CD44	FN1 - CD44	FN1	ECM-Receptor	KEGG: hsa04512	0
C01-CHAD	CD4-T	FN1	CD44	0.0589252	0	FN1_CD44	FN1 - CD44	FN1	ECM-Receptor	KEGG: hsa04512	0
C02-CRTAC1	CD4-T	FN1	CD44	0.0643809	0	FN1_CD44	FN1 - CD44	FN1	ECM-Receptor	KEGG: hsa04512	0
F01-CTHRC1	CD4-T	FN1	CD44	0.0630533	0	FN1_CD44	FN1 - CD44	FN1	ECM-Receptor	KEGG: hsa04512	0
F02-CXCL14	CD4-T	FN1	CD44	0.0288352	0	FN1_CD44	FN1 - CD44	FN1	ECM-Receptor	KEGG: hsa04512	0
T01-GPX3	CD4-T	FN1	CD44	0.047849	0	FN1_CD44	FN1 - CD44	FN1	ECM-Receptor	KEGG: hsa04512	0
C01-CHAD	cDC	FN1	CD44	0.0883639	0	FN1_CD44	FN1 - CD44	FN1	ECM-Receptor	KEGG: hsa04512	0
C02-CRTAC1	cDC	FN1	CD44	0.0962665	0	FN1_CD44	FN1 - CD44	FN1	ECM-Receptor	KEGG: hsa04512	0
F01-CTHRC1	cDC	FN1	CD44	0.0943476	0	FN1_CD44	FN1 - CD44	FN1	ECM-Receptor	KEGG: hsa04512	0
F02-CXCL14	cDC	FN1	CD44	0.0439431	0	FN1_CD44	FN1 - CD44	FN1	ECM-Receptor	KEGG: hsa04512	0
T01-GPX3	cDC	FN1	CD44	0.0721785	0	FN1_CD44	FN1 - CD44	FN1	ECM-Receptor	KEGG: hsa04512	0
C01-CHAD	F01-CTHRC1	FN1	CD44	0.07421	0	FN1_CD44	FN1 - CD44	FN1	ECM-Receptor	KEGG: hsa04512	0
C02-CRTAC1	F01-CTHRC1	FN1	CD44	0.0809591	0	FN1_CD44	FN1 - CD44	FN1	ECM-Receptor	KEGG: hsa04512	0
F01-CTHRC1	F01-CTHRC1	FN1	CD44	0.0793185	0	FN1_CD44	FN1 - CD44	FN1	ECM-Receptor	KEGG: hsa04512	0
F02-CXCL14	F01-CTHRC1	FN1	CD44	0.0366185	0	FN1_CD44	FN1 - CD44	FN1	ECM-Receptor	KEGG: hsa04512	0
T01-GPX3	F01-CTHRC1	FN1	CD44	0.0604452	0	FN1_CD44	FN1 - CD44	FN1	ECM-Receptor	KEGG: hsa04512	0
C01-CHAD	F02-CXCL14	FN1	CD44	0.0879004	0	FN1_CD44	FN1 - CD44	FN1	ECM-Receptor	KEGG: hsa04512	0
C02-CRTAC1	F02-CXCL14	FN1	CD44	0.0957658	0	FN1_CD44	FN1 - CD44	FN1	ECM-Receptor	KEGG: hsa04512	0
F01-CTHRC1	F02-CXCL14	FN1	CD44	0.0938558	0	FN1_CD44	FN1 - CD44	FN1	ECM-Receptor	KEGG: hsa04512	0
F02-CXCL14	F02-CXCL14	FN1	CD44	0.0437014	0	FN1_CD44	FN1 - CD44	FN1	ECM-Receptor	KEGG: hsa04512	0
T01-GPX3	F02-CXCL14	FN1	CD44	0.0717931	0	FN1_CD44	FN1 - CD44	FN1	ECM-Receptor	KEGG: hsa04512	0
C01-CHAD	Macrophage	FN1	CD44	0.0269283	0	FN1_CD44	FN1 - CD44	FN1	ECM-Receptor	KEGG: hsa04512	0
C02-CRTAC1	Macrophage	FN1	CD44	0.0295144	0	FN1_CD44	FN1 - CD44	FN1	ECM-Receptor	KEGG: hsa04512	0
F01-CTHRC1	Macrophage	FN1	CD44	0.0288836	0	FN1_CD44	FN1 - CD44	FN1	ECM-Receptor	KEGG: hsa04512	0
F02-CXCL14	Macrophage	FN1	CD44	0.0129525	0	FN1_CD44	FN1 - CD44	FN1	ECM-Receptor	KEGG: hsa04512	0
T01-GPX3	Macrophage	FN1	CD44	0.0217277	0	FN1_CD44	FN1 - CD44	FN1	ECM-Receptor	KEGG: hsa04512	0
C01-CHAD	Monocyte	FN1	CD44	0.0824442	0	FN1_CD44	FN1 - CD44	FN1	ECM-Receptor	KEGG: hsa04512	0
C02-CRTAC1	Monocyte	FN1	CD44	0.0898696	0	FN1_CD44	FN1 - CD44	FN1	ECM-Receptor	KEGG: hsa04512	0
F01-CTHRC1	Monocyte	FN1	CD44	0.0880658	0	FN1_CD44	FN1 - CD44	FN1	ECM-Receptor	KEGG: hsa04512	0
F02-CXCL14	Monocyte	FN1	CD44	0.0408658	0	FN1_CD44	FN1 - CD44	FN1	ECM-Receptor	KEGG: hsa04512	0
T01-GPX3	Monocyte	FN1	CD44	0.0672631	0	FN1_CD44	FN1 - CD44	FN1	ECM-Receptor	KEGG: hsa04512	0
C01-CHAD	Neu	FN1	CD44	0.0282762	0	FN1_CD44	FN1 - CD44	FN1	ECM-Receptor	KEGG: hsa04512	0
C02-CRTAC1	Neu	FN1	CD44	0.0309877	0	FN1_CD44	FN1 - CD44	FN1	ECM-Receptor	KEGG: hsa04512	0
F01-CTHRC1	Neu	FN1	CD44	0.0303263	0	FN1_CD44	FN1 - CD44	FN1	ECM-Receptor	KEGG: hsa04512	0
F02-CXCL14	Neu	FN1	CD44	0.0136107	0	FN1_CD44	FN1 - CD44	FN1	ECM-Receptor	KEGG: hsa04512	0
T01-GPX3	Neu	FN1	CD44	0.0228214	0	FN1_CD44	FN1 - CD44	FN1	ECM-Receptor	KEGG: hsa04512	0
C01-CHAD	Neu-Pro	FN1	CD44	0.0119486	0	FN1_CD44	FN1 - CD44	FN1	ECM-Receptor	KEGG: hsa04512	0
C02-CRTAC1	Neu-Pro	FN1	CD44	0.0131155	0	FN1_CD44	FN1 - CD44	FN1	ECM-Receptor	KEGG: hsa04512	0
F01-CTHRC1	Neu-Pro	FN1	CD44	0.0128306	0	FN1_CD44	FN1 - CD44	FN1	ECM-Receptor	KEGG: hsa04512	0
T01-GPX3	Neu-Pro	FN1	CD44	0.00961243	0	FN1_CD44	FN1 - CD44	FN1	ECM-Receptor	KEGG: hsa04512	0
C01-CHAD	T-MT2A	FN1	CD44	0.0260234	0	FN1_CD44	FN1 - CD44	FN1	ECM-Receptor	KEGG: hsa04512	0
C02-CRTAC1	T-MT2A	FN1	CD44	0.0285251	0	FN1_CD44	FN1 - CD44	FN1	ECM-Receptor	KEGG: hsa04512	0
F01-CTHRC1	T-MT2A	FN1	CD44	0.0279148	0	FN1_CD44	FN1 - CD44	FN1	ECM-Receptor	KEGG: hsa04512	0
F02-CXCL14	T-MT2A	FN1	CD44	0.0125112	0	FN1_CD44	FN1 - CD44	FN1	ECM-Receptor	KEGG: hsa04512	0
T01-GPX3	T-MT2A	FN1	CD44	0.0209938	0	FN1_CD44	FN1 - CD44	FN1	ECM-Receptor	KEGG: hsa04512	0
C01-CHAD	T01-GPX3	FN1	CD44	0.0877099	0	FN1_CD44	FN1 - CD44	FN1	ECM-Receptor	KEGG: hsa04512	0
C02-CRTAC1	T01-GPX3	FN1	CD44	0.0955601	0	FN1_CD44	FN1 - CD44	FN1	ECM-Receptor	KEGG: hsa04512	0
F01-CTHRC1	T01-GPX3	FN1	CD44	0.0936538	0	FN1_CD44	FN1 - CD44	FN1	ECM-Receptor	KEGG: hsa04512	0
F02-CXCL14	T01-GPX3	FN1	CD44	0.0436021	0	FN1_CD44	FN1 - CD44	FN1	ECM-Receptor	KEGG: hsa04512	0
T01-GPX3	T01-GPX3	FN1	CD44	0.0716349	0	FN1_CD44	FN1 - CD44	FN1	ECM-Receptor	KEGG: hsa04512	0
C01-CHAD	C01-CHAD	COL1A1	CD44	0.0469072	0	COL1A1_CD44	COL1A1 - CD44	COLLAGEN	ECM-Receptor	KEGG: hsa04512	0
C02-CRTAC1	C01-CHAD	COL1A1	CD44	0.0265004	0	COL1A1_CD44	COL1A1 - CD44	COLLAGEN	ECM-Receptor	KEGG: hsa04512	0
F01-CTHRC1	C01-CHAD	COL1A1	CD44	0.109649	0	COL1A1_CD44	COL1A1 - CD44	COLLAGEN	ECM-Receptor	KEGG: hsa04512	0
F02-CXCL14	C01-CHAD	COL1A1	CD44	0.0849782	0	COL1A1_CD44	COL1A1 - CD44	COLLAGEN	ECM-Receptor	KEGG: hsa04512	0
T01-GPX3	C01-CHAD	COL1A1	CD44	0.0312611	0	COL1A1_CD44	COL1A1 - CD44	COLLAGEN	ECM-Receptor	KEGG: hsa04512	0
C01-CHAD	C02-CRTAC1	COL1A1	CD44	0.0659512	0	COL1A1_CD44	COL1A1 - CD44	COLLAGEN	ECM-Receptor	KEGG: hsa04512	0
C02-CRTAC1	C02-CRTAC1	COL1A1	CD44	0.0375862	0	COL1A1_CD44	COL1A1 - CD44	COLLAGEN	ECM-Receptor	KEGG: hsa04512	0
F01-CTHRC1	C02-CRTAC1	COL1A1	CD44	0.150153	0	COL1A1_CD44	COL1A1 - CD44	COLLAGEN	ECM-Receptor	KEGG: hsa04512	0
F02-CXCL14	C02-CRTAC1	COL1A1	CD44	0.117572	0	COL1A1_CD44	COL1A1 - CD44	COLLAGEN	ECM-Receptor	KEGG: hsa04512	0
T01-GPX3	C02-CRTAC1	COL1A1	CD44	0.0442479	0	COL1A1_CD44	COL1A1 - CD44	COLLAGEN	ECM-Receptor	KEGG: hsa04512	0
C01-CHAD	CD4-T	COL1A1	CD44	0.0393637	0	COL1A1_CD44	COL1A1 - CD44	COLLAGEN	ECM-Receptor	KEGG: hsa04512	0
C02-CRTAC1	CD4-T	COL1A1	CD44	0.0221624	0	COL1A1_CD44	COL1A1 - CD44	COLLAGEN	ECM-Receptor	KEGG: hsa04512	0
F01-CTHRC1	CD4-T	COL1A1	CD44	0.0930001	0	COL1A1_CD44	COL1A1 - CD44	COLLAGEN	ECM-Receptor	KEGG: hsa04512	0
F02-CXCL14	CD4-T	COL1A1	CD44	0.0717734	0	COL1A1_CD44	COL1A1 - CD44	COLLAGEN	ECM-Receptor	KEGG: hsa04512	0
T01-GPX3	CD4-T	COL1A1	CD44	0.0261648	0	COL1A1_CD44	COL1A1 - CD44	COLLAGEN	ECM-Receptor	KEGG: hsa04512	0
C01-CHAD	cDC	COL1A1	CD44	0.0596491	0	COL1A1_CD44	COL1A1 - CD44	COLLAGEN	ECM-Receptor	KEGG: hsa04512	0
C02-CRTAC1	cDC	COL1A1	CD44	0.0338962	0	COL1A1_CD44	COL1A1 - CD44	COLLAGEN	ECM-Receptor	KEGG: hsa04512	0
F01-CTHRC1	cDC	COL1A1	CD44	0.136984	0	COL1A1_CD44	COL1A1 - CD44	COLLAGEN	ECM-Receptor	KEGG: hsa04512	0
F02-CXCL14	cDC	COL1A1	CD44	0.106902	0	COL1A1_CD44	COL1A1 - CD44	COLLAGEN	ECM-Receptor	KEGG: hsa04512	0
T01-GPX3	cDC	COL1A1	CD44	0.039931	0	COL1A1_CD44	COL1A1 - CD44	COLLAGEN	ECM-Receptor	KEGG: hsa04512	0
C01-CHAD	F01-CTHRC1	COL1A1	CD44	0.0498431	0	COL1A1_CD44	COL1A1 - CD44	COLLAGEN	ECM-Receptor	KEGG: hsa04512	0
C02-CRTAC1	F01-CTHRC1	COL1A1	CD44	0.0281969	0	COL1A1_CD44	COL1A1 - CD44	COLLAGEN	ECM-Receptor	KEGG: hsa04512	0
F01-CTHRC1	F01-CTHRC1	COL1A1	CD44	0.116034	0	COL1A1_CD44	COL1A1 - CD44	COLLAGEN	ECM-Receptor	KEGG: hsa04512	0
F02-CXCL14	F01-CTHRC1	COL1A1	CD44	0.0900719	0	COL1A1_CD44	COL1A1 - CD44	COLLAGEN	ECM-Receptor	KEGG: hsa04512	0
T01-GPX3	F01-CTHRC1	COL1A1	CD44	0.033252	0	COL1A1_CD44	COL1A1 - CD44	COLLAGEN	ECM-Receptor	KEGG: hsa04512	0
C01-CHAD	F02-CXCL14	COL1A1	CD44	0.0593263	0	COL1A1_CD44	COL1A1 - CD44	COLLAGEN	ECM-Receptor	KEGG: hsa04512	0
C02-CRTAC1	F02-CXCL14	COL1A1	CD44	0.0337078	0	COL1A1_CD44	COL1A1 - CD44	COLLAGEN	ECM-Receptor	KEGG: hsa04512	0
F01-CTHRC1	F02-CXCL14	COL1A1	CD44	0.136304	0	COL1A1_CD44	COL1A1 - CD44	COLLAGEN	ECM-Receptor	KEGG: hsa04512	0
F02-CXCL14	F02-CXCL14	COL1A1	CD44	0.106352	0	COL1A1_CD44	COL1A1 - CD44	COLLAGEN	ECM-Receptor	KEGG: hsa04512	0
T01-GPX3	F02-CXCL14	COL1A1	CD44	0.0397105	0	COL1A1_CD44	COL1A1 - CD44	COLLAGEN	ECM-Receptor	KEGG: hsa04512	0
C01-CHAD	Macrophage	COL1A1	CD44	0.0177881	0	COL1A1_CD44	COL1A1 - CD44	COLLAGEN	ECM-Receptor	KEGG: hsa04512	0
C02-CRTAC1	Macrophage	COL1A1	CD44	0.00991764	0	COL1A1_CD44	COL1A1 - CD44	COLLAGEN	ECM-Receptor	KEGG: hsa04512	0
F01-CTHRC1	Macrophage	COL1A1	CD44	0.0433526	0	COL1A1_CD44	COL1A1 - CD44	COLLAGEN	ECM-Receptor	KEGG: hsa04512	0
F02-CXCL14	Macrophage	COL1A1	CD44	0.0330448	0	COL1A1_CD44	COL1A1 - CD44	COLLAGEN	ECM-Receptor	KEGG: hsa04512	0
T01-GPX3	Macrophage	COL1A1	CD44	0.0117352	0	COL1A1_CD44	COL1A1 - CD44	COLLAGEN	ECM-Receptor	KEGG: hsa04512	0
C01-CHAD	Monocyte	COL1A1	CD44	0.0555359	0	COL1A1_CD44	COL1A1 - CD44	COLLAGEN	ECM-Receptor	KEGG: hsa04512	0
C02-CRTAC1	Monocyte	COL1A1	CD44	0.0314993	0	COL1A1_CD44	COL1A1 - CD44	COLLAGEN	ECM-Receptor	KEGG: hsa04512	0
F01-CTHRC1	Monocyte	COL1A1	CD44	0.128266	0	COL1A1_CD44	COL1A1 - CD44	COLLAGEN	ECM-Receptor	KEGG: hsa04512	0
F02-CXCL14	Monocyte	COL1A1	CD44	0.0998763	0	COL1A1_CD44	COL1A1 - CD44	COLLAGEN	ECM-Receptor	KEGG: hsa04512	0
T01-GPX3	Monocyte	COL1A1	CD44	0.0371238	0	COL1A1_CD44	COL1A1 - CD44	COLLAGEN	ECM-Receptor	KEGG: hsa04512	0
C01-CHAD	Neu	COL1A1	CD44	0.0186873	0	COL1A1_CD44	COL1A1 - CD44	COLLAGEN	ECM-Receptor	KEGG: hsa04512	0
C02-CRTAC1	Neu	COL1A1	CD44	0.0104232	0	COL1A1_CD44	COL1A1 - CD44	COLLAGEN	ECM-Receptor	KEGG: hsa04512	0
F01-CTHRC1	Neu	COL1A1	CD44	0.0454842	0	COL1A1_CD44	COL1A1 - CD44	COLLAGEN	ECM-Receptor	KEGG: hsa04512	0
F02-CXCL14	Neu	COL1A1	CD44	0.0346879	0	COL1A1_CD44	COL1A1 - CD44	COLLAGEN	ECM-Receptor	KEGG: hsa04512	0
T01-GPX3	Neu	COL1A1	CD44	0.0123323	0	COL1A1_CD44	COL1A1 - CD44	COLLAGEN	ECM-Receptor	KEGG: hsa04512	0
C01-CHAD	Neu-Pro	COL1A1	CD44	0.0078519	0.02	COL1A1_CD44	COL1A1 - CD44	COLLAGEN	ECM-Receptor	KEGG: hsa04512	0.0200058
F01-CTHRC1	Neu-Pro	COL1A1	CD44	0.0194187	0	COL1A1_CD44	COL1A1 - CD44	COLLAGEN	ECM-Receptor	KEGG: hsa04512	0
F02-CXCL14	Neu-Pro	COL1A1	CD44	0.0147141	0	COL1A1_CD44	COL1A1 - CD44	COLLAGEN	ECM-Receptor	KEGG: hsa04512	0
F01-CTHRC1	Plasma B	COL1A1	CD44	0.0104526	0	COL1A1_CD44	COL1A1 - CD44	COLLAGEN	ECM-Receptor	KEGG: hsa04512	0
F02-CXCL14	Plasma B	COL1A1	CD44	0.00790272	0	COL1A1_CD44	COL1A1 - CD44	COLLAGEN	ECM-Receptor	KEGG: hsa04512	0
C01-CHAD	T-MT2A	COL1A1	CD44	0.0171849	0	COL1A1_CD44	COL1A1 - CD44	COLLAGEN	ECM-Receptor	KEGG: hsa04512	0
C02-CRTAC1	T-MT2A	COL1A1	CD44	0.00957873	0	COL1A1_CD44	COL1A1 - CD44	COLLAGEN	ECM-Receptor	KEGG: hsa04512	0
F01-CTHRC1	T-MT2A	COL1A1	CD44	0.0419195	0	COL1A1_CD44	COL1A1 - CD44	COLLAGEN	ECM-Receptor	KEGG: hsa04512	0
F02-CXCL14	T-MT2A	COL1A1	CD44	0.0319411	0	COL1A1_CD44	COL1A1 - CD44	COLLAGEN	ECM-Receptor	KEGG: hsa04512	0
T01-GPX3	T-MT2A	COL1A1	CD44	0.0113349	0	COL1A1_CD44	COL1A1 - CD44	COLLAGEN	ECM-Receptor	KEGG: hsa04512	0
C01-CHAD	T01-GPX3	COL1A1	CD44	0.0591938	0	COL1A1_CD44	COL1A1 - CD44	COLLAGEN	ECM-Receptor	KEGG: hsa04512	0
C02-CRTAC1	T01-GPX3	COL1A1	CD44	0.0336304	0	COL1A1_CD44	COL1A1 - CD44	COLLAGEN	ECM-Receptor	KEGG: hsa04512	0
F01-CTHRC1	T01-GPX3	COL1A1	CD44	0.136024	0	COL1A1_CD44	COL1A1 - CD44	COLLAGEN	ECM-Receptor	KEGG: hsa04512	0
F02-CXCL14	T01-GPX3	COL1A1	CD44	0.106127	0	COL1A1_CD44	COL1A1 - CD44	COLLAGEN	ECM-Receptor	KEGG: hsa04512	0
T01-GPX3	T01-GPX3	COL1A1	CD44	0.0396199	0	COL1A1_CD44	COL1A1 - CD44	COLLAGEN	ECM-Receptor	KEGG: hsa04512	0
C01-CHAD	C01-CHAD	COL1A2	CD44	0.0723202	0	COL1A2_CD44	COL1A2 - CD44	COLLAGEN	ECM-Receptor	KEGG: hsa04512	0
C02-CRTAC1	C01-CHAD	COL1A2	CD44	0.0658114	0	COL1A2_CD44	COL1A2 - CD44	COLLAGEN	ECM-Receptor	KEGG: hsa04512	0
F01-CTHRC1	C01-CHAD	COL1A2	CD44	0.121657	0	COL1A2_CD44	COL1A2 - CD44	COLLAGEN	ECM-Receptor	KEGG: hsa04512	0
F02-CXCL14	C01-CHAD	COL1A2	CD44	0.0927788	0	COL1A2_CD44	COL1A2 - CD44	COLLAGEN	ECM-Receptor	KEGG: hsa04512	0
T01-GPX3	C01-CHAD	COL1A2	CD44	0.0717897	0	COL1A2_CD44	COL1A2 - CD44	COLLAGEN	ECM-Receptor	KEGG: hsa04512	0
C01-CHAD	C02-CRTAC1	COL1A2	CD44	0.100593	0	COL1A2_CD44	COL1A2 - CD44	COLLAGEN	ECM-Receptor	KEGG: hsa04512	0
C02-CRTAC1	C02-CRTAC1	COL1A2	CD44	0.0917912	0	COL1A2_CD44	COL1A2 - CD44	COLLAGEN	ECM-Receptor	KEGG: hsa04512	0
F01-CTHRC1	C02-CRTAC1	COL1A2	CD44	0.16577	0	COL1A2_CD44	COL1A2 - CD44	COLLAGEN	ECM-Receptor	KEGG: hsa04512	0
F02-CXCL14	C02-CRTAC1	COL1A2	CD44	0.127946	0	COL1A2_CD44	COL1A2 - CD44	COLLAGEN	ECM-Receptor	KEGG: hsa04512	0
T01-GPX3	C02-CRTAC1	COL1A2	CD44	0.0998773	0	COL1A2_CD44	COL1A2 - CD44	COLLAGEN	ECM-Receptor	KEGG: hsa04512	0
C01-CHAD	CD4-T	COL1A2	CD44	0.0609513	0	COL1A2_CD44	COL1A2 - CD44	COLLAGEN	ECM-Receptor	KEGG: hsa04512	0
C02-CRTAC1	CD4-T	COL1A2	CD44	0.0554046	0	COL1A2_CD44	COL1A2 - CD44	COLLAGEN	ECM-Receptor	KEGG: hsa04512	0
F01-CTHRC1	CD4-T	COL1A2	CD44	0.103396	0	COL1A2_CD44	COL1A2 - CD44	COLLAGEN	ECM-Receptor	KEGG: hsa04512	0
F02-CXCL14	CD4-T	COL1A2	CD44	0.0784658	0	COL1A2_CD44	COL1A2 - CD44	COLLAGEN	ECM-Receptor	KEGG: hsa04512	0
T01-GPX3	CD4-T	COL1A2	CD44	0.0604987	0	COL1A2_CD44	COL1A2 - CD44	COLLAGEN	ECM-Receptor	KEGG: hsa04512	0
C01-CHAD	cDC	COL1A2	CD44	0.091304	0	COL1A2_CD44	COL1A2 - CD44	COLLAGEN	ECM-Receptor	KEGG: hsa04512	0
C02-CRTAC1	cDC	COL1A2	CD44	0.0832399	0	COL1A2_CD44	COL1A2 - CD44	COLLAGEN	ECM-Receptor	KEGG: hsa04512	0
F01-CTHRC1	cDC	COL1A2	CD44	0.151476	0	COL1A2_CD44	COL1A2 - CD44	COLLAGEN	ECM-Receptor	KEGG: hsa04512	0
F02-CXCL14	cDC	COL1A2	CD44	0.116459	0	COL1A2_CD44	COL1A2 - CD44	COLLAGEN	ECM-Receptor	KEGG: hsa04512	0
T01-GPX3	cDC	COL1A2	CD44	0.0906479	0	COL1A2_CD44	COL1A2 - CD44	COLLAGEN	ECM-Receptor	KEGG: hsa04512	0
C01-CHAD	F01-CTHRC1	COL1A2	CD44	0.0767187	0	COL1A2_CD44	COL1A2 - CD44	COLLAGEN	ECM-Receptor	KEGG: hsa04512	0
C02-CRTAC1	F01-CTHRC1	COL1A2	CD44	0.0698438	0	COL1A2_CD44	COL1A2 - CD44	COLLAGEN	ECM-Receptor	KEGG: hsa04512	0
F01-CTHRC1	F01-CTHRC1	COL1A2	CD44	0.12864	0	COL1A2_CD44	COL1A2 - CD44	COLLAGEN	ECM-Receptor	KEGG: hsa04512	0
F02-CXCL14	F01-CTHRC1	COL1A2	CD44	0.0982898	0	COL1A2_CD44	COL1A2 - CD44	COLLAGEN	ECM-Receptor	KEGG: hsa04512	0
T01-GPX3	F01-CTHRC1	COL1A2	CD44	0.0761586	0	COL1A2_CD44	COL1A2 - CD44	COLLAGEN	ECM-Receptor	KEGG: hsa04512	0
C01-CHAD	F02-CXCL14	COL1A2	CD44	0.0908265	0	COL1A2_CD44	COL1A2 - CD44	COLLAGEN	ECM-Receptor	KEGG: hsa04512	0
C02-CRTAC1	F02-CXCL14	COL1A2	CD44	0.0828008	0	COL1A2_CD44	COL1A2 - CD44	COLLAGEN	ECM-Receptor	KEGG: hsa04512	0
F01-CTHRC1	F02-CXCL14	COL1A2	CD44	0.150736	0	COL1A2_CD44	COL1A2 - CD44	COLLAGEN	ECM-Receptor	KEGG: hsa04512	0
F02-CXCL14	F02-CXCL14	COL1A2	CD44	0.115867	0	COL1A2_CD44	COL1A2 - CD44	COLLAGEN	ECM-Receptor	KEGG: hsa04512	0
T01-GPX3	F02-CXCL14	COL1A2	CD44	0.0901735	0	COL1A2_CD44	COL1A2 - CD44	COLLAGEN	ECM-Receptor	KEGG: hsa04512	0
C01-CHAD	Macrophage	COL1A2	CD44	0.0278868	0	COL1A2_CD44	COL1A2 - CD44	COLLAGEN	ECM-Receptor	KEGG: hsa04512	0
C02-CRTAC1	Macrophage	COL1A2	CD44	0.025268	0	COL1A2_CD44	COL1A2 - CD44	COLLAGEN	ECM-Receptor	KEGG: hsa04512	0
F01-CTHRC1	Macrophage	COL1A2	CD44	0.0484956	0	COL1A2_CD44	COL1A2 - CD44	COLLAGEN	ECM-Receptor	KEGG: hsa04512	0
F02-CXCL14	Macrophage	COL1A2	CD44	0.0362671	0	COL1A2_CD44	COL1A2 - CD44	COLLAGEN	ECM-Receptor	KEGG: hsa04512	0
T01-GPX3	Macrophage	COL1A2	CD44	0.0276725	0	COL1A2_CD44	COL1A2 - CD44	COLLAGEN	ECM-Receptor	KEGG: hsa04512	0
C01-CHAD	Monocyte	COL1A2	CD44	0.0852057	0	COL1A2_CD44	COL1A2 - CD44	COLLAGEN	ECM-Receptor	KEGG: hsa04512	0
C02-CRTAC1	Monocyte	COL1A2	CD44	0.0776343	0	COL1A2_CD44	COL1A2 - CD44	COLLAGEN	ECM-Receptor	KEGG: hsa04512	0
F01-CTHRC1	Monocyte	COL1A2	CD44	0.141987	0	COL1A2_CD44	COL1A2 - CD44	COLLAGEN	ECM-Receptor	KEGG: hsa04512	0
F02-CXCL14	Monocyte	COL1A2	CD44	0.108882	0	COL1A2_CD44	COL1A2 - CD44	COLLAGEN	ECM-Receptor	KEGG: hsa04512	0
T01-GPX3	Monocyte	COL1A2	CD44	0.0845894	0	COL1A2_CD44	COL1A2 - CD44	COLLAGEN	ECM-Receptor	KEGG: hsa04512	0
C01-CHAD	Neu	COL1A2	CD44	0.0292812	0	COL1A2_CD44	COL1A2 - CD44	COLLAGEN	ECM-Receptor	KEGG: hsa04512	0
C02-CRTAC1	Neu	COL1A2	CD44	0.0265351	0	COL1A2_CD44	COL1A2 - CD44	COLLAGEN	ECM-Receptor	KEGG: hsa04512	0
F01-CTHRC1	Neu	COL1A2	CD44	0.0508666	0	COL1A2_CD44	COL1A2 - CD44	COLLAGEN	ECM-Receptor	KEGG: hsa04512	0
F02-CXCL14	Neu	COL1A2	CD44	0.0380642	0	COL1A2_CD44	COL1A2 - CD44	COLLAGEN	ECM-Receptor	KEGG: hsa04512	0
T01-GPX3	Neu	COL1A2	CD44	0.0290566	0	COL1A2_CD44	COL1A2 - CD44	COLLAGEN	ECM-Receptor	KEGG: hsa04512	0
F01-CTHRC1	Neu-Pro	COL1A2	CD44	0.0217871	0	COL1A2_CD44	COL1A2 - CD44	COLLAGEN	ECM-Receptor	KEGG: hsa04512	0
F02-CXCL14	Neu-Pro	COL1A2	CD44	0.0161788	0	COL1A2_CD44	COL1A2 - CD44	COLLAGEN	ECM-Receptor	KEGG: hsa04512	0
C01-CHAD	T-MT2A	COL1A2	CD44	0.0269505	0	COL1A2_CD44	COL1A2 - CD44	COLLAGEN	ECM-Receptor	KEGG: hsa04512	0
C02-CRTAC1	T-MT2A	COL1A2	CD44	0.0244175	0	COL1A2_CD44	COL1A2 - CD44	COLLAGEN	ECM-Receptor	KEGG: hsa04512	0
F01-CTHRC1	T-MT2A	COL1A2	CD44	0.0469008	0	COL1A2_CD44	COL1A2 - CD44	COLLAGEN	ECM-Receptor	KEGG: hsa04512	0
F02-CXCL14	T-MT2A	COL1A2	CD44	0.0350596	0	COL1A2_CD44	COL1A2 - CD44	COLLAGEN	ECM-Receptor	KEGG: hsa04512	0
T01-GPX3	T-MT2A	COL1A2	CD44	0.0267433	0	COL1A2_CD44	COL1A2 - CD44	COLLAGEN	ECM-Receptor	KEGG: hsa04512	0
C01-CHAD	T01-GPX3	COL1A2	CD44	0.0906304	0	COL1A2_CD44	COL1A2 - CD44	COLLAGEN	ECM-Receptor	KEGG: hsa04512	0
C02-CRTAC1	T01-GPX3	COL1A2	CD44	0.0826204	0	COL1A2_CD44	COL1A2 - CD44	COLLAGEN	ECM-Receptor	KEGG: hsa04512	0
F01-CTHRC1	T01-GPX3	COL1A2	CD44	0.150432	0	COL1A2_CD44	COL1A2 - CD44	COLLAGEN	ECM-Receptor	KEGG: hsa04512	0
F02-CXCL14	T01-GPX3	COL1A2	CD44	0.115623	0	COL1A2_CD44	COL1A2 - CD44	COLLAGEN	ECM-Receptor	KEGG: hsa04512	0
T01-GPX3	T01-GPX3	COL1A2	CD44	0.0899786	0	COL1A2_CD44	COL1A2 - CD44	COLLAGEN	ECM-Receptor	KEGG: hsa04512	0
C02-CRTAC1	C01-CHAD	COL4A1	CD44	0.00502756	0	COL4A1_CD44	COL4A1 - CD44	COLLAGEN	ECM-Receptor	KEGG: hsa04512	0
F01-CTHRC1	C01-CHAD	COL4A1	CD44	0.00391987	0	COL4A1_CD44	COL4A1 - CD44	COLLAGEN	ECM-Receptor	KEGG: hsa04512	0
F02-CXCL14	C01-CHAD	COL4A1	CD44	0.0228781	0	COL4A1_CD44	COL4A1 - CD44	COLLAGEN	ECM-Receptor	KEGG: hsa04512	0
T01-GPX3	C01-CHAD	COL4A1	CD44	0.0077404	0	COL4A1_CD44	COL4A1 - CD44	COLLAGEN	ECM-Receptor	KEGG: hsa04512	0
C02-CRTAC1	C02-CRTAC1	COL4A1	CD44	0.00719711	0	COL4A1_CD44	COL4A1 - CD44	COLLAGEN	ECM-Receptor	KEGG: hsa04512	0
F01-CTHRC1	C02-CRTAC1	COL4A1	CD44	0.00561411	0	COL4A1_CD44	COL4A1 - CD44	COLLAGEN	ECM-Receptor	KEGG: hsa04512	0
F02-CXCL14	C02-CRTAC1	COL4A1	CD44	0.0324991	0	COL4A1_CD44	COL4A1 - CD44	COLLAGEN	ECM-Receptor	KEGG: hsa04512	0
T01-GPX3	C02-CRTAC1	COL4A1	CD44	0.0110676	0	COL4A1_CD44	COL4A1 - CD44	COLLAGEN	ECM-Receptor	KEGG: hsa04512	0
C02-CRTAC1	CD4-T	COL4A1	CD44	0.00418944	0	COL4A1_CD44	COL4A1 - CD44	COLLAGEN	ECM-Receptor	KEGG: hsa04512	0
F01-CTHRC1	CD4-T	COL4A1	CD44	0.0032658	0	COL4A1_CD44	COL4A1 - CD44	COLLAGEN	ECM-Receptor	KEGG: hsa04512	0
F02-CXCL14	CD4-T	COL4A1	CD44	0.0191214	0	COL4A1_CD44	COL4A1 - CD44	COLLAGEN	ECM-Receptor	KEGG: hsa04512	0
T01-GPX3	CD4-T	COL4A1	CD44	0.00645297	0	COL4A1_CD44	COL4A1 - CD44	COLLAGEN	ECM-Receptor	KEGG: hsa04512	0
C02-CRTAC1	cDC	COL4A1	CD44	0.00647048	0	COL4A1_CD44	COL4A1 - CD44	COLLAGEN	ECM-Receptor	KEGG: hsa04512	0
F01-CTHRC1	cDC	COL4A1	CD44	0.00504649	0	COL4A1_CD44	COL4A1 - CD44	COLLAGEN	ECM-Receptor	KEGG: hsa04512	0
F02-CXCL14	cDC	COL4A1	CD44	0.0292933	0	COL4A1_CD44	COL4A1 - CD44	COLLAGEN	ECM-Receptor	KEGG: hsa04512	0
T01-GPX3	cDC	COL4A1	CD44	0.00995413	0	COL4A1_CD44	COL4A1 - CD44	COLLAGEN	ECM-Receptor	KEGG: hsa04512	0
C02-CRTAC1	F01-CTHRC1	COL4A1	CD44	0.00535697	0	COL4A1_CD44	COL4A1 - CD44	COLLAGEN	ECM-Receptor	KEGG: hsa04512	0
F01-CTHRC1	F01-CTHRC1	COL4A1	CD44	0.004177	0	COL4A1_CD44	COL4A1 - CD44	COLLAGEN	ECM-Receptor	KEGG: hsa04512	0
F02-CXCL14	F01-CTHRC1	COL4A1	CD44	0.0243485	0	COL4A1_CD44	COL4A1 - CD44	COLLAGEN	ECM-Receptor	KEGG: hsa04512	0
T01-GPX3	F01-CTHRC1	COL4A1	CD44	0.00824608	0	COL4A1_CD44	COL4A1 - CD44	COLLAGEN	ECM-Receptor	KEGG: hsa04512	0
C02-CRTAC1	F02-CXCL14	COL4A1	CD44	0.0064335	0	COL4A1_CD44	COL4A1 - CD44	COLLAGEN	ECM-Receptor	KEGG: hsa04512	0
F01-CTHRC1	F02-CXCL14	COL4A1	CD44	0.00501761	0	COL4A1_CD44	COL4A1 - CD44	COLLAGEN	ECM-Receptor	KEGG: hsa04512	0
F02-CXCL14	F02-CXCL14	COL4A1	CD44	0.0291297	0	COL4A1_CD44	COL4A1 - CD44	COLLAGEN	ECM-Receptor	KEGG: hsa04512	0
T01-GPX3	F02-CXCL14	COL4A1	CD44	0.00989744	0	COL4A1_CD44	COL4A1 - CD44	COLLAGEN	ECM-Receptor	KEGG: hsa04512	0
C02-CRTAC1	Macrophage	COL4A1	CD44	0.00185592	0	COL4A1_CD44	COL4A1 - CD44	COLLAGEN	ECM-Receptor	KEGG: hsa04512	0
F01-CTHRC1	Macrophage	COL4A1	CD44	0.001446	0	COL4A1_CD44	COL4A1 - CD44	COLLAGEN	ECM-Receptor	KEGG: hsa04512	0
F02-CXCL14	Macrophage	COL4A1	CD44	0.00854211	0	COL4A1_CD44	COL4A1 - CD44	COLLAGEN	ECM-Receptor	KEGG: hsa04512	0
T01-GPX3	Macrophage	COL4A1	CD44	0.00286229	0	COL4A1_CD44	COL4A1 - CD44	COLLAGEN	ECM-Receptor	KEGG: hsa04512	0
C02-CRTAC1	Monocyte	COL4A1	CD44	0.0060009	0	COL4A1_CD44	COL4A1 - CD44	COLLAGEN	ECM-Receptor	KEGG: hsa04512	0
F01-CTHRC1	Monocyte	COL4A1	CD44	0.00467976	0	COL4A1_CD44	COL4A1 - CD44	COLLAGEN	ECM-Receptor	KEGG: hsa04512	0
F02-CXCL14	Monocyte	COL4A1	CD44	0.0272128	0	COL4A1_CD44	COL4A1 - CD44	COLLAGEN	ECM-Receptor	KEGG: hsa04512	0
T01-GPX3	Monocyte	COL4A1	CD44	0.00923407	0	COL4A1_CD44	COL4A1 - CD44	COLLAGEN	ECM-Receptor	KEGG: hsa04512	0
C02-CRTAC1	Neu	COL4A1	CD44	0.00195134	0	COL4A1_CD44	COL4A1 - CD44	COLLAGEN	ECM-Receptor	KEGG: hsa04512	0
F01-CTHRC1	Neu	COL4A1	CD44	0.00152037	0	COL4A1_CD44	COL4A1 - CD44	COLLAGEN	ECM-Receptor	KEGG: hsa04512	0
F02-CXCL14	Neu	COL4A1	CD44	0.00897819	0	COL4A1_CD44	COL4A1 - CD44	COLLAGEN	ECM-Receptor	KEGG: hsa04512	0
T01-GPX3	Neu	COL4A1	CD44	0.00300929	0	COL4A1_CD44	COL4A1 - CD44	COLLAGEN	ECM-Receptor	KEGG: hsa04512	0
C02-CRTAC1	Neu-Pro	COL4A1	CD44	0.000811872	0	COL4A1_CD44	COL4A1 - CD44	COLLAGEN	ECM-Receptor	KEGG: hsa04512	0
F01-CTHRC1	Neu-Pro	COL4A1	CD44	0.000632407	0	COL4A1_CD44	COL4A1 - CD44	COLLAGEN	ECM-Receptor	KEGG: hsa04512	0
F02-CXCL14	Neu-Pro	COL4A1	CD44	0.00375088	0	COL4A1_CD44	COL4A1 - CD44	COLLAGEN	ECM-Receptor	KEGG: hsa04512	0
T01-GPX3	Neu-Pro	COL4A1	CD44	0.00125282	0	COL4A1_CD44	COL4A1 - CD44	COLLAGEN	ECM-Receptor	KEGG: hsa04512	0
C02-CRTAC1	Plasma B	COL4A1	CD44	0.000433215	0	COL4A1_CD44	COL4A1 - CD44	COLLAGEN	ECM-Receptor	KEGG: hsa04512	0
F01-CTHRC1	Plasma B	COL4A1	CD44	0.000337424	0	COL4A1_CD44	COL4A1 - CD44	COLLAGEN	ECM-Receptor	KEGG: hsa04512	0
F02-CXCL14	Plasma B	COL4A1	CD44	0.00200422	0	COL4A1_CD44	COL4A1 - CD44	COLLAGEN	ECM-Receptor	KEGG: hsa04512	0
T01-GPX3	Plasma B	COL4A1	CD44	0.000668642	0	COL4A1_CD44	COL4A1 - CD44	COLLAGEN	ECM-Receptor	KEGG: hsa04512	0
C02-CRTAC1	T-MT2A	COL4A1	CD44	0.001792	0	COL4A1_CD44	COL4A1 - CD44	COLLAGEN	ECM-Receptor	KEGG: hsa04512	0
F01-CTHRC1	T-MT2A	COL4A1	CD44	0.00139618	0	COL4A1_CD44	COL4A1 - CD44	COLLAGEN	ECM-Receptor	KEGG: hsa04512	0
F02-CXCL14	T-MT2A	COL4A1	CD44	0.00824982	0	COL4A1_CD44	COL4A1 - CD44	COLLAGEN	ECM-Receptor	KEGG: hsa04512	0
T01-GPX3	T-MT2A	COL4A1	CD44	0.0027638	0	COL4A1_CD44	COL4A1 - CD44	COLLAGEN	ECM-Receptor	KEGG: hsa04512	0
C02-CRTAC1	T01-GPX3	COL4A1	CD44	0.00641832	0	COL4A1_CD44	COL4A1 - CD44	COLLAGEN	ECM-Receptor	KEGG: hsa04512	0
F01-CTHRC1	T01-GPX3	COL4A1	CD44	0.00500575	0	COL4A1_CD44	COL4A1 - CD44	COLLAGEN	ECM-Receptor	KEGG: hsa04512	0
F02-CXCL14	T01-GPX3	COL4A1	CD44	0.0290626	0	COL4A1_CD44	COL4A1 - CD44	COLLAGEN	ECM-Receptor	KEGG: hsa04512	0
T01-GPX3	T01-GPX3	COL4A1	CD44	0.00987416	0	COL4A1_CD44	COL4A1 - CD44	COLLAGEN	ECM-Receptor	KEGG: hsa04512	0
F01-CTHRC1	C01-CHAD	COL4A2	CD44	0.00395281	0	COL4A2_CD44	COL4A2 - CD44	COLLAGEN	ECM-Receptor	KEGG: hsa04512	0
F02-CXCL14	C01-CHAD	COL4A2	CD44	0.0200559	0	COL4A2_CD44	COL4A2 - CD44	COLLAGEN	ECM-Receptor	KEGG: hsa04512	0
T01-GPX3	C01-CHAD	COL4A2	CD44	0.00621364	0	COL4A2_CD44	COL4A2 - CD44	COLLAGEN	ECM-Receptor	KEGG: hsa04512	0
F01-CTHRC1	C02-CRTAC1	COL4A2	CD44	0.00566121	0	COL4A2_CD44	COL4A2 - CD44	COLLAGEN	ECM-Receptor	KEGG: hsa04512	0
F02-CXCL14	C02-CRTAC1	COL4A2	CD44	0.0285247	0	COL4A2_CD44	COL4A2 - CD44	COLLAGEN	ECM-Receptor	KEGG: hsa04512	0
T01-GPX3	C02-CRTAC1	COL4A2	CD44	0.00889045	0	COL4A2_CD44	COL4A2 - CD44	COLLAGEN	ECM-Receptor	KEGG: hsa04512	0
F01-CTHRC1	CD4-T	COL4A2	CD44	0.00329326	0	COL4A2_CD44	COL4A2 - CD44	COLLAGEN	ECM-Receptor	KEGG: hsa04512	0
F02-CXCL14	CD4-T	COL4A2	CD44	0.0167547	0	COL4A2_CD44	COL4A2 - CD44	COLLAGEN	ECM-Receptor	KEGG: hsa04512	0
T01-GPX3	CD4-T	COL4A2	CD44	0.00517883	0	COL4A2_CD44	COL4A2 - CD44	COLLAGEN	ECM-Receptor	KEGG: hsa04512	0
F01-CTHRC1	cDC	COL4A2	CD44	0.00508885	0	COL4A2_CD44	COL4A2 - CD44	COLLAGEN	ECM-Receptor	KEGG: hsa04512	0
F02-CXCL14	cDC	COL4A2	CD44	0.0257006	0	COL4A2_CD44	COL4A2 - CD44	COLLAGEN	ECM-Receptor	KEGG: hsa04512	0
T01-GPX3	cDC	COL4A2	CD44	0.00799424	0	COL4A2_CD44	COL4A2 - CD44	COLLAGEN	ECM-Receptor	KEGG: hsa04512	0
F01-CTHRC1	F01-CTHRC1	COL4A2	CD44	0.0042121	0	COL4A2_CD44	COL4A2 - CD44	COLLAGEN	ECM-Receptor	KEGG: hsa04512	0
F02-CXCL14	F01-CTHRC1	COL4A2	CD44	0.0213489	0	COL4A2_CD44	COL4A2 - CD44	COLLAGEN	ECM-Receptor	KEGG: hsa04512	0
T01-GPX3	F01-CTHRC1	COL4A2	CD44	0.00662025	0	COL4A2_CD44	COL4A2 - CD44	COLLAGEN	ECM-Receptor	KEGG: hsa04512	0
F01-CTHRC1	F02-CXCL14	COL4A2	CD44	0.00505973	0	COL4A2_CD44	COL4A2 - CD44	COLLAGEN	ECM-Receptor	KEGG: hsa04512	0
F02-CXCL14	F02-CXCL14	COL4A2	CD44	0.0255565	0	COL4A2_CD44	COL4A2 - CD44	COLLAGEN	ECM-Receptor	KEGG: hsa04512	0
T01-GPX3	F02-CXCL14	COL4A2	CD44	0.00794862	0	COL4A2_CD44	COL4A2 - CD44	COLLAGEN	ECM-Receptor	KEGG: hsa04512	0
F01-CTHRC1	Macrophage	COL4A2	CD44	0.00145818	0	COL4A2_CD44	COL4A2 - CD44	COLLAGEN	ECM-Receptor	KEGG: hsa04512	0
F02-CXCL14	Macrophage	COL4A2	CD44	0.00747485	0	COL4A2_CD44	COL4A2 - CD44	COLLAGEN	ECM-Receptor	KEGG: hsa04512	0
T01-GPX3	Macrophage	COL4A2	CD44	0.00229549	0	COL4A2_CD44	COL4A2 - CD44	COLLAGEN	ECM-Receptor	KEGG: hsa04512	0
F01-CTHRC1	Monocyte	COL4A2	CD44	0.00471906	0	COL4A2_CD44	COL4A2 - CD44	COLLAGEN	ECM-Receptor	KEGG: hsa04512	0
F02-CXCL14	Monocyte	COL4A2	CD44	0.0238689	0	COL4A2_CD44	COL4A2 - CD44	COLLAGEN	ECM-Receptor	KEGG: hsa04512	0
T01-GPX3	Monocyte	COL4A2	CD44	0.00741489	0	COL4A2_CD44	COL4A2 - CD44	COLLAGEN	ECM-Receptor	KEGG: hsa04512	0
F01-CTHRC1	Neu	COL4A2	CD44	0.00153318	0	COL4A2_CD44	COL4A2 - CD44	COLLAGEN	ECM-Receptor	KEGG: hsa04512	0
F02-CXCL14	Neu	COL4A2	CD44	0.00785687	0	COL4A2_CD44	COL4A2 - CD44	COLLAGEN	ECM-Receptor	KEGG: hsa04512	0
T01-GPX3	Neu	COL4A2	CD44	0.00241345	0	COL4A2_CD44	COL4A2 - CD44	COLLAGEN	ECM-Receptor	KEGG: hsa04512	0
F01-CTHRC1	Neu-Pro	COL4A2	CD44	0.000637739	0	COL4A2_CD44	COL4A2 - CD44	COLLAGEN	ECM-Receptor	KEGG: hsa04512	0
F02-CXCL14	Neu-Pro	COL4A2	CD44	0.00328026	0	COL4A2_CD44	COL4A2 - CD44	COLLAGEN	ECM-Receptor	KEGG: hsa04512	0
T01-GPX3	Neu-Pro	COL4A2	CD44	0.00100441	0	COL4A2_CD44	COL4A2 - CD44	COLLAGEN	ECM-Receptor	KEGG: hsa04512	0
F01-CTHRC1	Plasma B	COL4A2	CD44	0.00034027	0	COL4A2_CD44	COL4A2 - CD44	COLLAGEN	ECM-Receptor	KEGG: hsa04512	0
F02-CXCL14	Plasma B	COL4A2	CD44	0.00175237	0	COL4A2_CD44	COL4A2 - CD44	COLLAGEN	ECM-Receptor	KEGG: hsa04512	0
T01-GPX3	Plasma B	COL4A2	CD44	0.000536002	0	COL4A2_CD44	COL4A2 - CD44	COLLAGEN	ECM-Receptor	KEGG: hsa04512	0
F01-CTHRC1	T-MT2A	COL4A2	CD44	0.00140794	0	COL4A2_CD44	COL4A2 - CD44	COLLAGEN	ECM-Receptor	KEGG: hsa04512	0
F02-CXCL14	T-MT2A	COL4A2	CD44	0.00721881	0	COL4A2_CD44	COL4A2 - CD44	COLLAGEN	ECM-Receptor	KEGG: hsa04512	0
T01-GPX3	T-MT2A	COL4A2	CD44	0.00221646	0	COL4A2_CD44	COL4A2 - CD44	COLLAGEN	ECM-Receptor	KEGG: hsa04512	0
F01-CTHRC1	T01-GPX3	COL4A2	CD44	0.00504777	0	COL4A2_CD44	COL4A2 - CD44	COLLAGEN	ECM-Receptor	KEGG: hsa04512	0
F02-CXCL14	T01-GPX3	COL4A2	CD44	0.0254974	0	COL4A2_CD44	COL4A2 - CD44	COLLAGEN	ECM-Receptor	KEGG: hsa04512	0
T01-GPX3	T01-GPX3	COL4A2	CD44	0.00792989	0	COL4A2_CD44	COL4A2 - CD44	COLLAGEN	ECM-Receptor	KEGG: hsa04512	0
C01-CHAD	C01-CHAD	COL6A1	CD44	0.0578456	0	COL6A1_CD44	COL6A1 - CD44	COLLAGEN	ECM-Receptor	KEGG: hsa04512	0
C02-CRTAC1	C01-CHAD	COL6A1	CD44	0.0653888	0	COL6A1_CD44	COL6A1 - CD44	COLLAGEN	ECM-Receptor	KEGG: hsa04512	0
F01-CTHRC1	C01-CHAD	COL6A1	CD44	0.0857476	0	COL6A1_CD44	COL6A1 - CD44	COLLAGEN	ECM-Receptor	KEGG: hsa04512	0
F02-CXCL14	C01-CHAD	COL6A1	CD44	0.0749173	0	COL6A1_CD44	COL6A1 - CD44	COLLAGEN	ECM-Receptor	KEGG: hsa04512	0
T01-GPX3	C01-CHAD	COL6A1	CD44	0.0602936	0	COL6A1_CD44	COL6A1 - CD44	COLLAGEN	ECM-Receptor	KEGG: hsa04512	0
C01-CHAD	C02-CRTAC1	COL6A1	CD44	0.0809534	0	COL6A1_CD44	COL6A1 - CD44	COLLAGEN	ECM-Receptor	KEGG: hsa04512	0
C02-CRTAC1	C02-CRTAC1	COL6A1	CD44	0.0912182	0	COL6A1_CD44	COL6A1 - CD44	COLLAGEN	ECM-Receptor	KEGG: hsa04512	0
F01-CTHRC1	C02-CRTAC1	COL6A1	CD44	0.118598	0	COL6A1_CD44	COL6A1 - CD44	COLLAGEN	ECM-Receptor	KEGG: hsa04512	0
F02-CXCL14	C02-CRTAC1	COL6A1	CD44	0.104091	0	COL6A1_CD44	COL6A1 - CD44	COLLAGEN	ECM-Receptor	KEGG: hsa04512	0
T01-GPX3	C02-CRTAC1	COL6A1	CD44	0.0842918	0	COL6A1_CD44	COL6A1 - CD44	COLLAGEN	ECM-Receptor	KEGG: hsa04512	0
C01-CHAD	CD4-T	COL6A1	CD44	0.0486329	0	COL6A1_CD44	COL6A1 - CD44	COLLAGEN	ECM-Receptor	KEGG: hsa04512	0
C02-CRTAC1	CD4-T	COL6A1	CD44	0.0550449	0	COL6A1_CD44	COL6A1 - CD44	COLLAGEN	ECM-Receptor	KEGG: hsa04512	0
F01-CTHRC1	CD4-T	COL6A1	CD44	0.0724327	0	COL6A1_CD44	COL6A1 - CD44	COLLAGEN	ECM-Receptor	KEGG: hsa04512	0
F02-CXCL14	CD4-T	COL6A1	CD44	0.0631679	0	COL6A1_CD44	COL6A1 - CD44	COLLAGEN	ECM-Receptor	KEGG: hsa04512	0
T01-GPX3	CD4-T	COL6A1	CD44	0.050712	0	COL6A1_CD44	COL6A1 - CD44	COLLAGEN	ECM-Receptor	KEGG: hsa04512	0
C01-CHAD	cDC	COL6A1	CD44	0.0733303	0	COL6A1_CD44	COL6A1 - CD44	COLLAGEN	ECM-Receptor	KEGG: hsa04512	0
C02-CRTAC1	cDC	COL6A1	CD44	0.0827154	0	COL6A1_CD44	COL6A1 - CD44	COLLAGEN	ECM-Receptor	KEGG: hsa04512	0
F01-CTHRC1	cDC	COL6A1	CD44	0.107846	0	COL6A1_CD44	COL6A1 - CD44	COLLAGEN	ECM-Receptor	KEGG: hsa04512	0
F02-CXCL14	cDC	COL6A1	CD44	0.0945134	0	COL6A1_CD44	COL6A1 - CD44	COLLAGEN	ECM-Receptor	KEGG: hsa04512	0
T01-GPX3	cDC	COL6A1	CD44	0.0763804	0	COL6A1_CD44	COL6A1 - CD44	COLLAGEN	ECM-Receptor	KEGG: hsa04512	0
C01-CHAD	F01-CTHRC1	COL6A1	CD44	0.0614221	0	COL6A1_CD44	COL6A1 - CD44	COLLAGEN	ECM-Receptor	KEGG: hsa04512	0
C02-CRTAC1	F01-CTHRC1	COL6A1	CD44	0.0693973	0	COL6A1_CD44	COL6A1 - CD44	COLLAGEN	ECM-Receptor	KEGG: hsa04512	0
F01-CTHRC1	F01-CTHRC1	COL6A1	CD44	0.0908828	0	COL6A1_CD44	COL6A1 - CD44	COLLAGEN	ECM-Receptor	KEGG: hsa04512	0
F02-CXCL14	F01-CTHRC1	COL6A1	CD44	0.0794603	0	COL6A1_CD44	COL6A1 - CD44	COLLAGEN	ECM-Receptor	KEGG: hsa04512	0
T01-GPX3	F01-CTHRC1	COL6A1	CD44	0.0640112	0	COL6A1_CD44	COL6A1 - CD44	COLLAGEN	ECM-Receptor	KEGG: hsa04512	0
C01-CHAD	F02-CXCL14	COL6A1	CD44	0.0729393	0	COL6A1_CD44	COL6A1 - CD44	COLLAGEN	ECM-Receptor	KEGG: hsa04512	0
C02-CRTAC1	F02-CXCL14	COL6A1	CD44	0.0822788	0	COL6A1_CD44	COL6A1 - CD44	COLLAGEN	ECM-Receptor	KEGG: hsa04512	0
F01-CTHRC1	F02-CXCL14	COL6A1	CD44	0.107293	0	COL6A1_CD44	COL6A1 - CD44	COLLAGEN	ECM-Receptor	KEGG: hsa04512	0
F02-CXCL14	F02-CXCL14	COL6A1	CD44	0.0940209	0	COL6A1_CD44	COL6A1 - CD44	COLLAGEN	ECM-Receptor	KEGG: hsa04512	0
T01-GPX3	F02-CXCL14	COL6A1	CD44	0.0759745	0	COL6A1_CD44	COL6A1 - CD44	COLLAGEN	ECM-Receptor	KEGG: hsa04512	0
C01-CHAD	Macrophage	COL6A1	CD44	0.0220936	0	COL6A1_CD44	COL6A1 - CD44	COLLAGEN	ECM-Receptor	KEGG: hsa04512	0
C02-CRTAC1	Macrophage	COL6A1	CD44	0.0250988	0	COL6A1_CD44	COL6A1 - CD44	COLLAGEN	ECM-Receptor	KEGG: hsa04512	0
F01-CTHRC1	Macrophage	COL6A1	CD44	0.0333611	0	COL6A1_CD44	COL6A1 - CD44	COLLAGEN	ECM-Receptor	KEGG: hsa04512	0
F02-CXCL14	Macrophage	COL6A1	CD44	0.028938	0	COL6A1_CD44	COL6A1 - CD44	COLLAGEN	ECM-Receptor	KEGG: hsa04512	0
T01-GPX3	Macrophage	COL6A1	CD44	0.0230656	0	COL6A1_CD44	COL6A1 - CD44	COLLAGEN	ECM-Receptor	KEGG: hsa04512	0
C01-CHAD	Monocyte	COL6A1	CD44	0.0683422	0	COL6A1_CD44	COL6A1 - CD44	COLLAGEN	ECM-Receptor	KEGG: hsa04512	0
C02-CRTAC1	Monocyte	COL6A1	CD44	0.0771421	0	COL6A1_CD44	COL6A1 - CD44	COLLAGEN	ECM-Receptor	KEGG: hsa04512	0
F01-CTHRC1	Monocyte	COL6A1	CD44	0.100766	0	COL6A1_CD44	COL6A1 - CD44	COLLAGEN	ECM-Receptor	KEGG: hsa04512	0
F02-CXCL14	Monocyte	COL6A1	CD44	0.0882216	0	COL6A1_CD44	COL6A1 - CD44	COLLAGEN	ECM-Receptor	KEGG: hsa04512	0
T01-GPX3	Monocyte	COL6A1	CD44	0.0712009	0	COL6A1_CD44	COL6A1 - CD44	COLLAGEN	ECM-Receptor	KEGG: hsa04512	0
C01-CHAD	Neu	COL6A1	CD44	0.0232053	0	COL6A1_CD44	COL6A1 - CD44	COLLAGEN	ECM-Receptor	KEGG: hsa04512	0
C02-CRTAC1	Neu	COL6A1	CD44	0.0263576	0	COL6A1_CD44	COL6A1 - CD44	COLLAGEN	ECM-Receptor	KEGG: hsa04512	0
F01-CTHRC1	Neu	COL6A1	CD44	0.0350194	0	COL6A1_CD44	COL6A1 - CD44	COLLAGEN	ECM-Receptor	KEGG: hsa04512	0
F02-CXCL14	Neu	COL6A1	CD44	0.0303834	0	COL6A1_CD44	COL6A1 - CD44	COLLAGEN	ECM-Receptor	KEGG: hsa04512	0
T01-GPX3	Neu	COL6A1	CD44	0.024225	0	COL6A1_CD44	COL6A1 - CD44	COLLAGEN	ECM-Receptor	KEGG: hsa04512	0
F01-CTHRC1	Neu-Pro	COL6A1	CD44	0.0148576	0	COL6A1_CD44	COL6A1 - CD44	COLLAGEN	ECM-Receptor	KEGG: hsa04512	0
F02-CXCL14	Neu-Pro	COL6A1	CD44	0.0128551	0	COL6A1_CD44	COL6A1 - CD44	COLLAGEN	ECM-Receptor	KEGG: hsa04512	0
C01-CHAD	T-MT2A	COL6A1	CD44	0.0213476	0	COL6A1_CD44	COL6A1 - CD44	COLLAGEN	ECM-Receptor	KEGG: hsa04512	0
C02-CRTAC1	T-MT2A	COL6A1	CD44	0.0242538	0	COL6A1_CD44	COL6A1 - CD44	COLLAGEN	ECM-Receptor	KEGG: hsa04512	0
F01-CTHRC1	T-MT2A	COL6A1	CD44	0.0322472	0	COL6A1_CD44	COL6A1 - CD44	COLLAGEN	ECM-Receptor	KEGG: hsa04512	0
F02-CXCL14	T-MT2A	COL6A1	CD44	0.0279675	0	COL6A1_CD44	COL6A1 - CD44	COLLAGEN	ECM-Receptor	KEGG: hsa04512	0
T01-GPX3	T-MT2A	COL6A1	CD44	0.0222875	0	COL6A1_CD44	COL6A1 - CD44	COLLAGEN	ECM-Receptor	KEGG: hsa04512	0
C01-CHAD	T01-GPX3	COL6A1	CD44	0.0727787	0	COL6A1_CD44	COL6A1 - CD44	COLLAGEN	ECM-Receptor	KEGG: hsa04512	0
C02-CRTAC1	T01-GPX3	COL6A1	CD44	0.0820994	0	COL6A1_CD44	COL6A1 - CD44	COLLAGEN	ECM-Receptor	KEGG: hsa04512	0
F01-CTHRC1	T01-GPX3	COL6A1	CD44	0.107065	0	COL6A1_CD44	COL6A1 - CD44	COLLAGEN	ECM-Receptor	KEGG: hsa04512	0
F02-CXCL14	T01-GPX3	COL6A1	CD44	0.0938185	0	COL6A1_CD44	COL6A1 - CD44	COLLAGEN	ECM-Receptor	KEGG: hsa04512	0
T01-GPX3	T01-GPX3	COL6A1	CD44	0.0758077	0	COL6A1_CD44	COL6A1 - CD44	COLLAGEN	ECM-Receptor	KEGG: hsa04512	0
C01-CHAD	C01-CHAD	COL6A2	CD44	0.0661081	0	COL6A2_CD44	COL6A2 - CD44	COLLAGEN	ECM-Receptor	KEGG: hsa04512	0
C02-CRTAC1	C01-CHAD	COL6A2	CD44	0.0769292	0	COL6A2_CD44	COL6A2 - CD44	COLLAGEN	ECM-Receptor	KEGG: hsa04512	0
F01-CTHRC1	C01-CHAD	COL6A2	CD44	0.100597	0	COL6A2_CD44	COL6A2 - CD44	COLLAGEN	ECM-Receptor	KEGG: hsa04512	0
F02-CXCL14	C01-CHAD	COL6A2	CD44	0.0942878	0	COL6A2_CD44	COL6A2 - CD44	COLLAGEN	ECM-Receptor	KEGG: hsa04512	0
T01-GPX3	C01-CHAD	COL6A2	CD44	0.0787635	0	COL6A2_CD44	COL6A2 - CD44	COLLAGEN	ECM-Receptor	KEGG: hsa04512	0
C01-CHAD	C02-CRTAC1	COL6A2	CD44	0.0921935	0	COL6A2_CD44	COL6A2 - CD44	COLLAGEN	ECM-Receptor	KEGG: hsa04512	0
C02-CRTAC1	C02-CRTAC1	COL6A2	CD44	0.106796	0	COL6A2_CD44	COL6A2 - CD44	COLLAGEN	ECM-Receptor	KEGG: hsa04512	0
F01-CTHRC1	C02-CRTAC1	COL6A2	CD44	0.138277	0	COL6A2_CD44	COL6A2 - CD44	COLLAGEN	ECM-Receptor	KEGG: hsa04512	0
F02-CXCL14	C02-CRTAC1	COL6A2	CD44	0.129945	0	COL6A2_CD44	COL6A2 - CD44	COLLAGEN	ECM-Receptor	KEGG: hsa04512	0
T01-GPX3	C02-CRTAC1	COL6A2	CD44	0.109258	0	COL6A2_CD44	COL6A2 - CD44	COLLAGEN	ECM-Receptor	KEGG: hsa04512	0
C01-CHAD	CD4-T	COL6A2	CD44	0.0556572	0	COL6A2_CD44	COL6A2 - CD44	COLLAGEN	ECM-Receptor	KEGG: hsa04512	0
C02-CRTAC1	CD4-T	COL6A2	CD44	0.0648864	0	COL6A2_CD44	COL6A2 - CD44	COLLAGEN	ECM-Receptor	KEGG: hsa04512	0
F01-CTHRC1	CD4-T	COL6A2	CD44	0.0851913	0	COL6A2_CD44	COL6A2 - CD44	COLLAGEN	ECM-Receptor	KEGG: hsa04512	0
F02-CXCL14	CD4-T	COL6A2	CD44	0.0797624	0	COL6A2_CD44	COL6A2 - CD44	COLLAGEN	ECM-Receptor	KEGG: hsa04512	0
T01-GPX3	CD4-T	COL6A2	CD44	0.0664543	0	COL6A2_CD44	COL6A2 - CD44	COLLAGEN	ECM-Receptor	KEGG: hsa04512	0
C01-CHAD	cDC	COL6A2	CD44	0.0836082	0	COL6A2_CD44	COL6A2 - CD44	COLLAGEN	ECM-Receptor	KEGG: hsa04512	0
C02-CRTAC1	cDC	COL6A2	CD44	0.0969963	0	COL6A2_CD44	COL6A2 - CD44	COLLAGEN	ECM-Receptor	KEGG: hsa04512	0
F01-CTHRC1	cDC	COL6A2	CD44	0.125996	0	COL6A2_CD44	COL6A2 - CD44	COLLAGEN	ECM-Receptor	KEGG: hsa04512	0
F02-CXCL14	cDC	COL6A2	CD44	0.118303	0	COL6A2_CD44	COL6A2 - CD44	COLLAGEN	ECM-Receptor	KEGG: hsa04512	0
T01-GPX3	cDC	COL6A2	CD44	0.0992577	0	COL6A2_CD44	COL6A2 - CD44	COLLAGEN	ECM-Receptor	KEGG: hsa04512	0
C01-CHAD	F01-CTHRC1	COL6A2	CD44	0.0701574	0	COL6A2_CD44	COL6A2 - CD44	COLLAGEN	ECM-Receptor	KEGG: hsa04512	0
C02-CRTAC1	F01-CTHRC1	COL6A2	CD44	0.0815834	0	COL6A2_CD44	COL6A2 - CD44	COLLAGEN	ECM-Receptor	KEGG: hsa04512	0
F01-CTHRC1	F01-CTHRC1	COL6A2	CD44	0.106518	0	COL6A2_CD44	COL6A2 - CD44	COLLAGEN	ECM-Receptor	KEGG: hsa04512	0
F02-CXCL14	F01-CTHRC1	COL6A2	CD44	0.0998785	0	COL6A2_CD44	COL6A2 - CD44	COLLAGEN	ECM-Receptor	KEGG: hsa04512	0
T01-GPX3	F01-CTHRC1	COL6A2	CD44	0.0835187	0	COL6A2_CD44	COL6A2 - CD44	COLLAGEN	ECM-Receptor	KEGG: hsa04512	0
C01-CHAD	F02-CXCL14	COL6A2	CD44	0.0831673	0	COL6A2_CD44	COL6A2 - CD44	COLLAGEN	ECM-Receptor	KEGG: hsa04512	0
C02-CRTAC1	F02-CXCL14	COL6A2	CD44	0.0964923	0	COL6A2_CD44	COL6A2 - CD44	COLLAGEN	ECM-Receptor	KEGG: hsa04512	0
F01-CTHRC1	F02-CXCL14	COL6A2	CD44	0.125362	0	COL6A2_CD44	COL6A2 - CD44	COLLAGEN	ECM-Receptor	KEGG: hsa04512	0
F02-CXCL14	F02-CXCL14	COL6A2	CD44	0.117702	0	COL6A2_CD44	COL6A2 - CD44	COLLAGEN	ECM-Receptor	KEGG: hsa04512	0
T01-GPX3	F02-CXCL14	COL6A2	CD44	0.0987432	0	COL6A2_CD44	COL6A2 - CD44	COLLAGEN	ECM-Receptor	KEGG: hsa04512	0
C01-CHAD	Macrophage	COL6A2	CD44	0.0253869	0	COL6A2_CD44	COL6A2 - CD44	COLLAGEN	ECM-Receptor	KEGG: hsa04512	0
C02-CRTAC1	Macrophage	COL6A2	CD44	0.0297548	0	COL6A2_CD44	COL6A2 - CD44	COLLAGEN	ECM-Receptor	KEGG: hsa04512	0
F01-CTHRC1	Macrophage	COL6A2	CD44	0.0395308	0	COL6A2_CD44	COL6A2 - CD44	COLLAGEN	ECM-Receptor	KEGG: hsa04512	0
F02-CXCL14	Macrophage	COL6A2	CD44	0.0368943	0	COL6A2_CD44	COL6A2 - CD44	COLLAGEN	ECM-Receptor	KEGG: hsa04512	0
T01-GPX3	Macrophage	COL6A2	CD44	0.0305015	0	COL6A2_CD44	COL6A2 - CD44	COLLAGEN	ECM-Receptor	KEGG: hsa04512	0
C01-CHAD	Monocyte	COL6A2	CD44	0.0779799	0	COL6A2_CD44	COL6A2 - CD44	COLLAGEN	ECM-Receptor	KEGG: hsa04512	0
C02-CRTAC1	Monocyte	COL6A2	CD44	0.0905558	0	COL6A2_CD44	COL6A2 - CD44	COLLAGEN	ECM-Receptor	KEGG: hsa04512	0
F01-CTHRC1	Monocyte	COL6A2	CD44	0.117881	0	COL6A2_CD44	COL6A2 - CD44	COLLAGEN	ECM-Receptor	KEGG: hsa04512	0
F02-CXCL14	Monocyte	COL6A2	CD44	0.110621	0	COL6A2_CD44	COL6A2 - CD44	COLLAGEN	ECM-Receptor	KEGG: hsa04512	0
T01-GPX3	Monocyte	COL6A2	CD44	0.0926824	0	COL6A2_CD44	COL6A2 - CD44	COLLAGEN	ECM-Receptor	KEGG: hsa04512	0
C01-CHAD	Neu	COL6A2	CD44	0.0266598	0	COL6A2_CD44	COL6A2 - CD44	COLLAGEN	ECM-Receptor	KEGG: hsa04512	0
C02-CRTAC1	Neu	COL6A2	CD44	0.0312397	0	COL6A2_CD44	COL6A2 - CD44	COLLAGEN	ECM-Receptor	KEGG: hsa04512	0
F01-CTHRC1	Neu	COL6A2	CD44	0.0414826	0	COL6A2_CD44	COL6A2 - CD44	COLLAGEN	ECM-Receptor	KEGG: hsa04512	0
F02-CXCL14	Neu	COL6A2	CD44	0.0387212	0	COL6A2_CD44	COL6A2 - CD44	COLLAGEN	ECM-Receptor	KEGG: hsa04512	0
T01-GPX3	Neu	COL6A2	CD44	0.0320224	0	COL6A2_CD44	COL6A2 - CD44	COLLAGEN	ECM-Receptor	KEGG: hsa04512	0
F01-CTHRC1	Neu-Pro	COL6A2	CD44	0.0176679	0	COL6A2_CD44	COL6A2 - CD44	COLLAGEN	ECM-Receptor	KEGG: hsa04512	0
F02-CXCL14	Neu-Pro	COL6A2	CD44	0.0164645	0	COL6A2_CD44	COL6A2 - CD44	COLLAGEN	ECM-Receptor	KEGG: hsa04512	0
C01-CHAD	T-MT2A	COL6A2	CD44	0.0245325	0	COL6A2_CD44	COL6A2 - CD44	COLLAGEN	ECM-Receptor	KEGG: hsa04512	0
C02-CRTAC1	T-MT2A	COL6A2	CD44	0.0287577	0	COL6A2_CD44	COL6A2 - CD44	COLLAGEN	ECM-Receptor	KEGG: hsa04512	0
F01-CTHRC1	T-MT2A	COL6A2	CD44	0.038219	0	COL6A2_CD44	COL6A2 - CD44	COLLAGEN	ECM-Receptor	KEGG: hsa04512	0
F02-CXCL14	T-MT2A	COL6A2	CD44	0.0356667	0	COL6A2_CD44	COL6A2 - CD44	COLLAGEN	ECM-Receptor	KEGG: hsa04512	0
T01-GPX3	T-MT2A	COL6A2	CD44	0.0294801	0	COL6A2_CD44	COL6A2 - CD44	COLLAGEN	ECM-Receptor	KEGG: hsa04512	0
C01-CHAD	T01-GPX3	COL6A2	CD44	0.0829862	0	COL6A2_CD44	COL6A2 - CD44	COLLAGEN	ECM-Receptor	KEGG: hsa04512	0
C02-CRTAC1	T01-GPX3	COL6A2	CD44	0.0962852	0	COL6A2_CD44	COL6A2 - CD44	COLLAGEN	ECM-Receptor	KEGG: hsa04512	0
F01-CTHRC1	T01-GPX3	COL6A2	CD44	0.125101	0	COL6A2_CD44	COL6A2 - CD44	COLLAGEN	ECM-Receptor	KEGG: hsa04512	0
F02-CXCL14	T01-GPX3	COL6A2	CD44	0.117456	0	COL6A2_CD44	COL6A2 - CD44	COLLAGEN	ECM-Receptor	KEGG: hsa04512	0
T01-GPX3	T01-GPX3	COL6A2	CD44	0.0985318	0	COL6A2_CD44	COL6A2 - CD44	COLLAGEN	ECM-Receptor	KEGG: hsa04512	0
C01-CHAD	C01-CHAD	COL6A3	CD44	0.0554772	0	COL6A3_CD44	COL6A3 - CD44	COLLAGEN	ECM-Receptor	KEGG: hsa04512	0
C02-CRTAC1	C01-CHAD	COL6A3	CD44	0.0362629	0	COL6A3_CD44	COL6A3 - CD44	COLLAGEN	ECM-Receptor	KEGG: hsa04512	0
F01-CTHRC1	C01-CHAD	COL6A3	CD44	0.0808122	0	COL6A3_CD44	COL6A3 - CD44	COLLAGEN	ECM-Receptor	KEGG: hsa04512	0
F02-CXCL14	C01-CHAD	COL6A3	CD44	0.07229	0	COL6A3_CD44	COL6A3 - CD44	COLLAGEN	ECM-Receptor	KEGG: hsa04512	0
T01-GPX3	C01-CHAD	COL6A3	CD44	0.0607429	0	COL6A3_CD44	COL6A3 - CD44	COLLAGEN	ECM-Receptor	KEGG: hsa04512	0
C01-CHAD	C02-CRTAC1	COL6A3	CD44	0.0777169	0	COL6A3_CD44	COL6A3 - CD44	COLLAGEN	ECM-Receptor	KEGG: hsa04512	0
C02-CRTAC1	C02-CRTAC1	COL6A3	CD44	0.0512177	0	COL6A3_CD44	COL6A3 - CD44	COLLAGEN	ECM-Receptor	KEGG: hsa04512	0
F01-CTHRC1	C02-CRTAC1	COL6A3	CD44	0.112004	0	COL6A3_CD44	COL6A3 - CD44	COLLAGEN	ECM-Receptor	KEGG: hsa04512	0
F02-CXCL14	C02-CRTAC1	COL6A3	CD44	0.100552	0	COL6A3_CD44	COL6A3 - CD44	COLLAGEN	ECM-Receptor	KEGG: hsa04512	0
T01-GPX3	C02-CRTAC1	COL6A3	CD44	0.0849037	0	COL6A3_CD44	COL6A3 - CD44	COLLAGEN	ECM-Receptor	KEGG: hsa04512	0
C01-CHAD	CD4-T	COL6A3	CD44	0.0466229	0	COL6A3_CD44	COL6A3 - CD44	COLLAGEN	ECM-Receptor	KEGG: hsa04512	0
C02-CRTAC1	CD4-T	COL6A3	CD44	0.0303767	0	COL6A3_CD44	COL6A3 - CD44	COLLAGEN	ECM-Receptor	KEGG: hsa04512	0
F01-CTHRC1	CD4-T	COL6A3	CD44	0.0682064	0	COL6A3_CD44	COL6A3 - CD44	COLLAGEN	ECM-Receptor	KEGG: hsa04512	0
F02-CXCL14	CD4-T	COL6A3	CD44	0.0609255	0	COL6A3_CD44	COL6A3 - CD44	COLLAGEN	ECM-Receptor	KEGG: hsa04512	0
T01-GPX3	CD4-T	COL6A3	CD44	0.0510937	0	COL6A3_CD44	COL6A3 - CD44	COLLAGEN	ECM-Receptor	KEGG: hsa04512	0
C01-CHAD	cDC	COL6A3	CD44	0.0703751	0	COL6A3_CD44	COL6A3 - CD44	COLLAGEN	ECM-Receptor	KEGG: hsa04512	0
C02-CRTAC1	cDC	COL6A3	CD44	0.0462537	0	COL6A3_CD44	COL6A3 - CD44	COLLAGEN	ECM-Receptor	KEGG: hsa04512	0
F01-CTHRC1	cDC	COL6A3	CD44	0.101781	0	COL6A3_CD44	COL6A3 - CD44	COLLAGEN	ECM-Receptor	KEGG: hsa04512	0
F02-CXCL14	cDC	COL6A3	CD44	0.0912666	0	COL6A3_CD44	COL6A3 - CD44	COLLAGEN	ECM-Receptor	KEGG: hsa04512	0
T01-GPX3	cDC	COL6A3	CD44	0.0769397	0	COL6A3_CD44	COL6A3 - CD44	COLLAGEN	ECM-Receptor	KEGG: hsa04512	0
C01-CHAD	F01-CTHRC1	COL6A3	CD44	0.0589164	0	COL6A3_CD44	COL6A3 - CD44	COLLAGEN	ECM-Receptor	KEGG: hsa04512	0
C02-CRTAC1	F01-CTHRC1	COL6A3	CD44	0.0385596	0	COL6A3_CD44	COL6A3 - CD44	COLLAGEN	ECM-Receptor	KEGG: hsa04512	0
F01-CTHRC1	F01-CTHRC1	COL6A3	CD44	0.0856795	0	COL6A3_CD44	COL6A3 - CD44	COLLAGEN	ECM-Receptor	KEGG: hsa04512	0
F02-CXCL14	F01-CTHRC1	COL6A3	CD44	0.0766868	0	COL6A3_CD44	COL6A3 - CD44	COLLAGEN	ECM-Receptor	KEGG: hsa04512	0
T01-GPX3	F01-CTHRC1	COL6A3	CD44	0.0644862	0	COL6A3_CD44	COL6A3 - CD44	COLLAGEN	ECM-Receptor	KEGG: hsa04512	0
C01-CHAD	F02-CXCL14	COL6A3	CD44	0.0699987	0	COL6A3_CD44	COL6A3 - CD44	COLLAGEN	ECM-Receptor	KEGG: hsa04512	0
C02-CRTAC1	F02-CXCL14	COL6A3	CD44	0.0459999	0	COL6A3_CD44	COL6A3 - CD44	COLLAGEN	ECM-Receptor	KEGG: hsa04512	0
F01-CTHRC1	F02-CXCL14	COL6A3	CD44	0.101254	0	COL6A3_CD44	COL6A3 - CD44	COLLAGEN	ECM-Receptor	KEGG: hsa04512	0
F02-CXCL14	F02-CXCL14	COL6A3	CD44	0.0907893	0	COL6A3_CD44	COL6A3 - CD44	COLLAGEN	ECM-Receptor	KEGG: hsa04512	0
T01-GPX3	F02-CXCL14	COL6A3	CD44	0.076531	0	COL6A3_CD44	COL6A3 - CD44	COLLAGEN	ECM-Receptor	KEGG: hsa04512	0
C01-CHAD	Macrophage	COL6A3	CD44	0.0211561	0	COL6A3_CD44	COL6A3 - CD44	COLLAGEN	ECM-Receptor	KEGG: hsa04512	0
C02-CRTAC1	Macrophage	COL6A3	CD44	0.0136569	0	COL6A3_CD44	COL6A3 - CD44	COLLAGEN	ECM-Receptor	KEGG: hsa04512	0
F01-CTHRC1	Macrophage	COL6A3	CD44	0.0313375	0	COL6A3_CD44	COL6A3 - CD44	COLLAGEN	ECM-Receptor	KEGG: hsa04512	0
F02-CXCL14	Macrophage	COL6A3	CD44	0.0278746	0	COL6A3_CD44	COL6A3 - CD44	COLLAGEN	ECM-Receptor	KEGG: hsa04512	0
T01-GPX3	Macrophage	COL6A3	CD44	0.0232443	0	COL6A3_CD44	COL6A3 - CD44	COLLAGEN	ECM-Receptor	KEGG: hsa04512	0
C01-CHAD	Monocyte	COL6A3	CD44	0.0655739	0	COL6A3_CD44	COL6A3 - CD44	COLLAGEN	ECM-Receptor	KEGG: hsa04512	0
C02-CRTAC1	Monocyte	COL6A3	CD44	0.0430219	0	COL6A3_CD44	COL6A3 - CD44	COLLAGEN	ECM-Receptor	KEGG: hsa04512	0
F01-CTHRC1	Monocyte	COL6A3	CD44	0.0950557	0	COL6A3_CD44	COL6A3 - CD44	COLLAGEN	ECM-Receptor	KEGG: hsa04512	0
F02-CXCL14	Monocyte	COL6A3	CD44	0.0851707	0	COL6A3_CD44	COL6A3 - CD44	COLLAGEN	ECM-Receptor	KEGG: hsa04512	0
T01-GPX3	Monocyte	COL6A3	CD44	0.0717251	0	COL6A3_CD44	COL6A3 - CD44	COLLAGEN	ECM-Receptor	KEGG: hsa04512	0
C01-CHAD	Neu	COL6A3	CD44	0.0222217	0	COL6A3_CD44	COL6A3 - CD44	COLLAGEN	ECM-Receptor	KEGG: hsa04512	0
C02-CRTAC1	Neu	COL6A3	CD44	0.0143503	0	COL6A3_CD44	COL6A3 - CD44	COLLAGEN	ECM-Receptor	KEGG: hsa04512	0
F01-CTHRC1	Neu	COL6A3	CD44	0.0328987	0	COL6A3_CD44	COL6A3 - CD44	COLLAGEN	ECM-Receptor	KEGG: hsa04512	0
F02-CXCL14	Neu	COL6A3	CD44	0.0292684	0	COL6A3_CD44	COL6A3 - CD44	COLLAGEN	ECM-Receptor	KEGG: hsa04512	0
T01-GPX3	Neu	COL6A3	CD44	0.0244125	0	COL6A3_CD44	COL6A3 - CD44	COLLAGEN	ECM-Receptor	KEGG: hsa04512	0
F01-CTHRC1	Neu-Pro	COL6A3	CD44	0.0139402	0	COL6A3_CD44	COL6A3 - CD44	COLLAGEN	ECM-Receptor	KEGG: hsa04512	0
F02-CXCL14	Neu-Pro	COL6A3	CD44	0.0123752	0	COL6A3_CD44	COL6A3 - CD44	COLLAGEN	ECM-Receptor	KEGG: hsa04512	0
T01-GPX3	Neu-Pro	COL6A3	CD44	0.0102923	0	COL6A3_CD44	COL6A3 - CD44	COLLAGEN	ECM-Receptor	KEGG: hsa04512	0
C01-CHAD	T-MT2A	COL6A3	CD44	0.0204411	0	COL6A3_CD44	COL6A3 - CD44	COLLAGEN	ECM-Receptor	KEGG: hsa04512	0
C02-CRTAC1	T-MT2A	COL6A3	CD44	0.0131919	0	COL6A3_CD44	COL6A3 - CD44	COLLAGEN	ECM-Receptor	KEGG: hsa04512	0
F01-CTHRC1	T-MT2A	COL6A3	CD44	0.0302891	0	COL6A3_CD44	COL6A3 - CD44	COLLAGEN	ECM-Receptor	KEGG: hsa04512	0
F02-CXCL14	T-MT2A	COL6A3	CD44	0.0269387	0	COL6A3_CD44	COL6A3 - CD44	COLLAGEN	ECM-Receptor	KEGG: hsa04512	0
T01-GPX3	T-MT2A	COL6A3	CD44	0.0224603	0	COL6A3_CD44	COL6A3 - CD44	COLLAGEN	ECM-Receptor	KEGG: hsa04512	0
C01-CHAD	T01-GPX3	COL6A3	CD44	0.0698441	0	COL6A3_CD44	COL6A3 - CD44	COLLAGEN	ECM-Receptor	KEGG: hsa04512	0
C02-CRTAC1	T01-GPX3	COL6A3	CD44	0.0458957	0	COL6A3_CD44	COL6A3 - CD44	COLLAGEN	ECM-Receptor	KEGG: hsa04512	0
F01-CTHRC1	T01-GPX3	COL6A3	CD44	0.101038	0	COL6A3_CD44	COL6A3 - CD44	COLLAGEN	ECM-Receptor	KEGG: hsa04512	0
F02-CXCL14	T01-GPX3	COL6A3	CD44	0.0905933	0	COL6A3_CD44	COL6A3 - CD44	COLLAGEN	ECM-Receptor	KEGG: hsa04512	0
T01-GPX3	T01-GPX3	COL6A3	CD44	0.0763632	0	COL6A3_CD44	COL6A3 - CD44	COLLAGEN	ECM-Receptor	KEGG: hsa04512	0
C01-CHAD	C01-CHAD	LAMA2	CD44	0.0116433	0	LAMA2_CD44	LAMA2 - CD44	LAMININ	ECM-Receptor	KEGG: hsa04512	0
C02-CRTAC1	C01-CHAD	LAMA2	CD44	0.00758886	0	LAMA2_CD44	LAMA2 - CD44	LAMININ	ECM-Receptor	KEGG: hsa04512	0
F01-CTHRC1	C01-CHAD	LAMA2	CD44	0.00853663	0	LAMA2_CD44	LAMA2 - CD44	LAMININ	ECM-Receptor	KEGG: hsa04512	0
F02-CXCL14	C01-CHAD	LAMA2	CD44	0.0198636	0	LAMA2_CD44	LAMA2 - CD44	LAMININ	ECM-Receptor	KEGG: hsa04512	0
T01-GPX3	C01-CHAD	LAMA2	CD44	0.0344809	0	LAMA2_CD44	LAMA2 - CD44	LAMININ	ECM-Receptor	KEGG: hsa04512	0
C01-CHAD	C02-CRTAC1	LAMA2	CD44	0.0166201	0	LAMA2_CD44	LAMA2 - CD44	LAMININ	ECM-Receptor	KEGG: hsa04512	0
C02-CRTAC1	C02-CRTAC1	LAMA2	CD44	0.0108516	0	LAMA2_CD44	LAMA2 - CD44	LAMININ	ECM-Receptor	KEGG: hsa04512	0
F01-CTHRC1	C02-CRTAC1	LAMA2	CD44	0.0122019	0	LAMA2_CD44	LAMA2 - CD44	LAMININ	ECM-Receptor	KEGG: hsa04512	0
F02-CXCL14	C02-CRTAC1	LAMA2	CD44	0.0282535	0	LAMA2_CD44	LAMA2 - CD44	LAMININ	ECM-Receptor	KEGG: hsa04512	0
T01-GPX3	C02-CRTAC1	LAMA2	CD44	0.0487379	0	LAMA2_CD44	LAMA2 - CD44	LAMININ	ECM-Receptor	KEGG: hsa04512	0
C01-CHAD	CD4-T	LAMA2	CD44	0.00971308	0	LAMA2_CD44	LAMA2 - CD44	LAMININ	ECM-Receptor	KEGG: hsa04512	0
C02-CRTAC1	CD4-T	LAMA2	CD44	0.00632648	0	LAMA2_CD44	LAMA2 - CD44	LAMININ	ECM-Receptor	KEGG: hsa04512	0
F01-CTHRC1	CD4-T	LAMA2	CD44	0.00711772	0	LAMA2_CD44	LAMA2 - CD44	LAMININ	ECM-Receptor	KEGG: hsa04512	0
F02-CXCL14	CD4-T	LAMA2	CD44	0.0165935	0	LAMA2_CD44	LAMA2 - CD44	LAMININ	ECM-Receptor	KEGG: hsa04512	0
T01-GPX3	CD4-T	LAMA2	CD44	0.0288752	0	LAMA2_CD44	LAMA2 - CD44	LAMININ	ECM-Receptor	KEGG: hsa04512	0
C01-CHAD	cDC	LAMA2	CD44	0.0149564	0	LAMA2_CD44	LAMA2 - CD44	LAMININ	ECM-Receptor	KEGG: hsa04512	0
C02-CRTAC1	cDC	LAMA2	CD44	0.00975968	0	LAMA2_CD44	LAMA2 - CD44	LAMININ	ECM-Receptor	KEGG: hsa04512	0
F01-CTHRC1	cDC	LAMA2	CD44	0.0109756	0	LAMA2_CD44	LAMA2 - CD44	LAMININ	ECM-Receptor	KEGG: hsa04512	0
F02-CXCL14	cDC	LAMA2	CD44	0.0254555	0	LAMA2_CD44	LAMA2 - CD44	LAMININ	ECM-Receptor	KEGG: hsa04512	0
T01-GPX3	cDC	LAMA2	CD44	0.0440031	0	LAMA2_CD44	LAMA2 - CD44	LAMININ	ECM-Receptor	KEGG: hsa04512	0
C01-CHAD	F01-CTHRC1	LAMA2	CD44	0.0124008	0	LAMA2_CD44	LAMA2 - CD44	LAMININ	ECM-Receptor	KEGG: hsa04512	0
C02-CRTAC1	F01-CTHRC1	LAMA2	CD44	0.00808473	0	LAMA2_CD44	LAMA2 - CD44	LAMININ	ECM-Receptor	KEGG: hsa04512	0
F01-CTHRC1	F01-CTHRC1	LAMA2	CD44	0.00909386	0	LAMA2_CD44	LAMA2 - CD44	LAMININ	ECM-Receptor	KEGG: hsa04512	0
F02-CXCL14	F01-CTHRC1	LAMA2	CD44	0.0211444	0	LAMA2_CD44	LAMA2 - CD44	LAMININ	ECM-Receptor	KEGG: hsa04512	0
T01-GPX3	F01-CTHRC1	LAMA2	CD44	0.036669	0	LAMA2_CD44	LAMA2 - CD44	LAMININ	ECM-Receptor	KEGG: hsa04512	0
C01-CHAD	F02-CXCL14	LAMA2	CD44	0.0148717	0	LAMA2_CD44	LAMA2 - CD44	LAMININ	ECM-Receptor	KEGG: hsa04512	0
C02-CRTAC1	F02-CXCL14	LAMA2	CD44	0.00970409	0	LAMA2_CD44	LAMA2 - CD44	LAMININ	ECM-Receptor	KEGG: hsa04512	0
F01-CTHRC1	F02-CXCL14	LAMA2	CD44	0.0109131	0	LAMA2_CD44	LAMA2 - CD44	LAMININ	ECM-Receptor	KEGG: hsa04512	0
F02-CXCL14	F02-CXCL14	LAMA2	CD44	0.0253128	0	LAMA2_CD44	LAMA2 - CD44	LAMININ	ECM-Receptor	KEGG: hsa04512	0
T01-GPX3	F02-CXCL14	LAMA2	CD44	0.0437611	0	LAMA2_CD44	LAMA2 - CD44	LAMININ	ECM-Receptor	KEGG: hsa04512	0
C01-CHAD	Macrophage	LAMA2	CD44	0.00431623	0	LAMA2_CD44	LAMA2 - CD44	LAMININ	ECM-Receptor	KEGG: hsa04512	0
C02-CRTAC1	Macrophage	LAMA2	CD44	0.00280598	0	LAMA2_CD44	LAMA2 - CD44	LAMININ	ECM-Receptor	KEGG: hsa04512	0
F01-CTHRC1	Macrophage	LAMA2	CD44	0.00315832	0	LAMA2_CD44	LAMA2 - CD44	LAMININ	ECM-Receptor	KEGG: hsa04512	0
F02-CXCL14	Macrophage	LAMA2	CD44	0.00740226	0	LAMA2_CD44	LAMA2 - CD44	LAMININ	ECM-Receptor	KEGG: hsa04512	0
T01-GPX3	Macrophage	LAMA2	CD44	0.0129708	0	LAMA2_CD44	LAMA2 - CD44	LAMININ	ECM-Receptor	KEGG: hsa04512	0
C01-CHAD	Monocyte	LAMA2	CD44	0.0138796	0	LAMA2_CD44	LAMA2 - CD44	LAMININ	ECM-Receptor	KEGG: hsa04512	0
C02-CRTAC1	Monocyte	LAMA2	CD44	0.00905356	0	LAMA2_CD44	LAMA2 - CD44	LAMININ	ECM-Receptor	KEGG: hsa04512	0
F01-CTHRC1	Monocyte	LAMA2	CD44	0.0101824	0	LAMA2_CD44	LAMA2 - CD44	LAMININ	ECM-Receptor	KEGG: hsa04512	0
F02-CXCL14	Monocyte	LAMA2	CD44	0.0236409	0	LAMA2_CD44	LAMA2 - CD44	LAMININ	ECM-Receptor	KEGG: hsa04512	0
T01-GPX3	Monocyte	LAMA2	CD44	0.0409219	0	LAMA2_CD44	LAMA2 - CD44	LAMININ	ECM-Receptor	KEGG: hsa04512	0
C01-CHAD	Neu	LAMA2	CD44	0.00453756	0	LAMA2_CD44	LAMA2 - CD44	LAMININ	ECM-Receptor	KEGG: hsa04512	0
C02-CRTAC1	Neu	LAMA2	CD44	0.0029501	0	LAMA2_CD44	LAMA2 - CD44	LAMININ	ECM-Receptor	KEGG: hsa04512	0
F01-CTHRC1	Neu	LAMA2	CD44	0.00332047	0	LAMA2_CD44	LAMA2 - CD44	LAMININ	ECM-Receptor	KEGG: hsa04512	0
F02-CXCL14	Neu	LAMA2	CD44	0.0077806	0	LAMA2_CD44	LAMA2 - CD44	LAMININ	ECM-Receptor	KEGG: hsa04512	0
T01-GPX3	Neu	LAMA2	CD44	0.0136299	0	LAMA2_CD44	LAMA2 - CD44	LAMININ	ECM-Receptor	KEGG: hsa04512	0
C01-CHAD	Neu-Pro	LAMA2	CD44	0.00189076	0	LAMA2_CD44	LAMA2 - CD44	LAMININ	ECM-Receptor	KEGG: hsa04512	0
C02-CRTAC1	Neu-Pro	LAMA2	CD44	0.00122813	0	LAMA2_CD44	LAMA2 - CD44	LAMININ	ECM-Receptor	KEGG: hsa04512	0
F01-CTHRC1	Neu-Pro	LAMA2	CD44	0.00138262	0	LAMA2_CD44	LAMA2 - CD44	LAMININ	ECM-Receptor	KEGG: hsa04512	0
F02-CXCL14	Neu-Pro	LAMA2	CD44	0.00324827	0	LAMA2_CD44	LAMA2 - CD44	LAMININ	ECM-Receptor	KEGG: hsa04512	0
T01-GPX3	Neu-Pro	LAMA2	CD44	0.00570986	0	LAMA2_CD44	LAMA2 - CD44	LAMININ	ECM-Receptor	KEGG: hsa04512	0
C01-CHAD	Plasma B	LAMA2	CD44	0.00100942	0	LAMA2_CD44	LAMA2 - CD44	LAMININ	ECM-Receptor	KEGG: hsa04512	0
C02-CRTAC1	Plasma B	LAMA2	CD44	0.000655461	0	LAMA2_CD44	LAMA2 - CD44	LAMININ	ECM-Receptor	KEGG: hsa04512	0
F01-CTHRC1	Plasma B	LAMA2	CD44	0.000737965	0	LAMA2_CD44	LAMA2 - CD44	LAMININ	ECM-Receptor	KEGG: hsa04512	0
F02-CXCL14	Plasma B	LAMA2	CD44	0.00173525	0	LAMA2_CD44	LAMA2 - CD44	LAMININ	ECM-Receptor	KEGG: hsa04512	0
T01-GPX3	Plasma B	LAMA2	CD44	0.00305376	0	LAMA2_CD44	LAMA2 - CD44	LAMININ	ECM-Receptor	KEGG: hsa04512	0
C01-CHAD	T-MT2A	LAMA2	CD44	0.00416793	0	LAMA2_CD44	LAMA2 - CD44	LAMININ	ECM-Receptor	KEGG: hsa04512	0
C02-CRTAC1	T-MT2A	LAMA2	CD44	0.00270943	0	LAMA2_CD44	LAMA2 - CD44	LAMININ	ECM-Receptor	KEGG: hsa04512	0
F01-CTHRC1	T-MT2A	LAMA2	CD44	0.00304968	0	LAMA2_CD44	LAMA2 - CD44	LAMININ	ECM-Receptor	KEGG: hsa04512	0
F02-CXCL14	T-MT2A	LAMA2	CD44	0.00714869	0	LAMA2_CD44	LAMA2 - CD44	LAMININ	ECM-Receptor	KEGG: hsa04512	0
T01-GPX3	T-MT2A	LAMA2	CD44	0.0125289	0	LAMA2_CD44	LAMA2 - CD44	LAMININ	ECM-Receptor	KEGG: hsa04512	0
C01-CHAD	T01-GPX3	LAMA2	CD44	0.0148369	0	LAMA2_CD44	LAMA2 - CD44	LAMININ	ECM-Receptor	KEGG: hsa04512	0
C02-CRTAC1	T01-GPX3	LAMA2	CD44	0.00968126	0	LAMA2_CD44	LAMA2 - CD44	LAMININ	ECM-Receptor	KEGG: hsa04512	0
F01-CTHRC1	T01-GPX3	LAMA2	CD44	0.0108875	0	LAMA2_CD44	LAMA2 - CD44	LAMININ	ECM-Receptor	KEGG: hsa04512	0
F02-CXCL14	T01-GPX3	LAMA2	CD44	0.0252542	0	LAMA2_CD44	LAMA2 - CD44	LAMININ	ECM-Receptor	KEGG: hsa04512	0
T01-GPX3	T01-GPX3	LAMA2	CD44	0.0436617	0	LAMA2_CD44	LAMA2 - CD44	LAMININ	ECM-Receptor	KEGG: hsa04512	0
C02-CRTAC1	C01-CHAD	LAMA4	CD44	0.00580826	0	LAMA4_CD44	LAMA4 - CD44	LAMININ	ECM-Receptor	KEGG: hsa04512	0
F01-CTHRC1	C01-CHAD	LAMA4	CD44	0.00836377	0	LAMA4_CD44	LAMA4 - CD44	LAMININ	ECM-Receptor	KEGG: hsa04512	0
F02-CXCL14	C01-CHAD	LAMA4	CD44	0.0284152	0	LAMA4_CD44	LAMA4 - CD44	LAMININ	ECM-Receptor	KEGG: hsa04512	0
T01-GPX3	C01-CHAD	LAMA4	CD44	0.022758	0	LAMA4_CD44	LAMA4 - CD44	LAMININ	ECM-Receptor	KEGG: hsa04512	0
C02-CRTAC1	C02-CRTAC1	LAMA4	CD44	0.00831189	0	LAMA4_CD44	LAMA4 - CD44	LAMININ	ECM-Receptor	KEGG: hsa04512	0
F01-CTHRC1	C02-CRTAC1	LAMA4	CD44	0.0119557	0	LAMA4_CD44	LAMA4 - CD44	LAMININ	ECM-Receptor	KEGG: hsa04512	0
F02-CXCL14	C02-CRTAC1	LAMA4	CD44	0.0402688	0	LAMA4_CD44	LAMA4 - CD44	LAMININ	ECM-Receptor	KEGG: hsa04512	0
T01-GPX3	C02-CRTAC1	LAMA4	CD44	0.0323301	0	LAMA4_CD44	LAMA4 - CD44	LAMININ	ECM-Receptor	KEGG: hsa04512	0
C02-CRTAC1	CD4-T	LAMA4	CD44	0.00484063	0	LAMA4_CD44	LAMA4 - CD44	LAMININ	ECM-Receptor	KEGG: hsa04512	0
F01-CTHRC1	CD4-T	LAMA4	CD44	0.00697339	0	LAMA4_CD44	LAMA4 - CD44	LAMININ	ECM-Receptor	KEGG: hsa04512	0
F02-CXCL14	CD4-T	LAMA4	CD44	0.0237714	0	LAMA4_CD44	LAMA4 - CD44	LAMININ	ECM-Receptor	KEGG: hsa04512	0
T01-GPX3	CD4-T	LAMA4	CD44	0.0190206	0	LAMA4_CD44	LAMA4 - CD44	LAMININ	ECM-Receptor	KEGG: hsa04512	0
C02-CRTAC1	cDC	LAMA4	CD44	0.00747356	0	LAMA4_CD44	LAMA4 - CD44	LAMININ	ECM-Receptor	KEGG: hsa04512	0
F01-CTHRC1	cDC	LAMA4	CD44	0.0107538	0	LAMA4_CD44	LAMA4 - CD44	LAMININ	ECM-Receptor	KEGG: hsa04512	0
F02-CXCL14	cDC	LAMA4	CD44	0.0363253	0	LAMA4_CD44	LAMA4 - CD44	LAMININ	ECM-Receptor	KEGG: hsa04512	0
T01-GPX3	cDC	LAMA4	CD44	0.0291405	0	LAMA4_CD44	LAMA4 - CD44	LAMININ	ECM-Receptor	KEGG: hsa04512	0
C02-CRTAC1	F01-CTHRC1	LAMA4	CD44	0.0061885	0	LAMA4_CD44	LAMA4 - CD44	LAMININ	ECM-Receptor	KEGG: hsa04512	0
F01-CTHRC1	F01-CTHRC1	LAMA4	CD44	0.00890982	0	LAMA4_CD44	LAMA4 - CD44	LAMININ	ECM-Receptor	KEGG: hsa04512	0
F02-CXCL14	F01-CTHRC1	LAMA4	CD44	0.0302304	0	LAMA4_CD44	LAMA4 - CD44	LAMININ	ECM-Receptor	KEGG: hsa04512	0
T01-GPX3	F01-CTHRC1	LAMA4	CD44	0.0242208	0	LAMA4_CD44	LAMA4 - CD44	LAMININ	ECM-Receptor	KEGG: hsa04512	0
C02-CRTAC1	F02-CXCL14	LAMA4	CD44	0.00743089	0	LAMA4_CD44	LAMA4 - CD44	LAMININ	ECM-Receptor	KEGG: hsa04512	0
F01-CTHRC1	F02-CXCL14	LAMA4	CD44	0.0106927	0	LAMA4_CD44	LAMA4 - CD44	LAMININ	ECM-Receptor	KEGG: hsa04512	0
F02-CXCL14	F02-CXCL14	LAMA4	CD44	0.0361239	0	LAMA4_CD44	LAMA4 - CD44	LAMININ	ECM-Receptor	KEGG: hsa04512	0
T01-GPX3	F02-CXCL14	LAMA4	CD44	0.0289778	0	LAMA4_CD44	LAMA4 - CD44	LAMININ	ECM-Receptor	KEGG: hsa04512	0
C02-CRTAC1	Macrophage	LAMA4	CD44	0.00214518	0	LAMA4_CD44	LAMA4 - CD44	LAMININ	ECM-Receptor	KEGG: hsa04512	0
F01-CTHRC1	Macrophage	LAMA4	CD44	0.00309403	0	LAMA4_CD44	LAMA4 - CD44	LAMININ	ECM-Receptor	KEGG: hsa04512	0
F02-CXCL14	Macrophage	LAMA4	CD44	0.0106473	0	LAMA4_CD44	LAMA4 - CD44	LAMININ	ECM-Receptor	KEGG: hsa04512	0
T01-GPX3	Macrophage	LAMA4	CD44	0.00849661	0	LAMA4_CD44	LAMA4 - CD44	LAMININ	ECM-Receptor	KEGG: hsa04512	0
C02-CRTAC1	Monocyte	LAMA4	CD44	0.00693169	0	LAMA4_CD44	LAMA4 - CD44	LAMININ	ECM-Receptor	KEGG: hsa04512	0
F01-CTHRC1	Monocyte	LAMA4	CD44	0.00997652	0	LAMA4_CD44	LAMA4 - CD44	LAMININ	ECM-Receptor	KEGG: hsa04512	0
F02-CXCL14	Monocyte	LAMA4	CD44	0.0337627	0	LAMA4_CD44	LAMA4 - CD44	LAMININ	ECM-Receptor	KEGG: hsa04512	0
T01-GPX3	Monocyte	LAMA4	CD44	0.0270705	0	LAMA4_CD44	LAMA4 - CD44	LAMININ	ECM-Receptor	KEGG: hsa04512	0
C02-CRTAC1	Neu	LAMA4	CD44	0.00225543	0	LAMA4_CD44	LAMA4 - CD44	LAMININ	ECM-Receptor	KEGG: hsa04512	0
F01-CTHRC1	Neu	LAMA4	CD44	0.00325289	0	LAMA4_CD44	LAMA4 - CD44	LAMININ	ECM-Receptor	KEGG: hsa04512	0
F02-CXCL14	Neu	LAMA4	CD44	0.0111897	0	LAMA4_CD44	LAMA4 - CD44	LAMININ	ECM-Receptor	KEGG: hsa04512	0
T01-GPX3	Neu	LAMA4	CD44	0.00893038	0	LAMA4_CD44	LAMA4 - CD44	LAMININ	ECM-Receptor	KEGG: hsa04512	0
C02-CRTAC1	Neu-Pro	LAMA4	CD44	0.000938561	0	LAMA4_CD44	LAMA4 - CD44	LAMININ	ECM-Receptor	KEGG: hsa04512	0
F01-CTHRC1	Neu-Pro	LAMA4	CD44	0.00135443	0	LAMA4_CD44	LAMA4 - CD44	LAMININ	ECM-Receptor	KEGG: hsa04512	0
F02-CXCL14	Neu-Pro	LAMA4	CD44	0.00468087	0	LAMA4_CD44	LAMA4 - CD44	LAMININ	ECM-Receptor	KEGG: hsa04512	0
T01-GPX3	Neu-Pro	LAMA4	CD44	0.0037308	0	LAMA4_CD44	LAMA4 - CD44	LAMININ	ECM-Receptor	KEGG: hsa04512	0
C02-CRTAC1	Plasma B	LAMA4	CD44	0.000500846	0	LAMA4_CD44	LAMA4 - CD44	LAMININ	ECM-Receptor	KEGG: hsa04512	0
F01-CTHRC1	Plasma B	LAMA4	CD44	0.000722906	0	LAMA4_CD44	LAMA4 - CD44	LAMININ	ECM-Receptor	KEGG: hsa04512	0
F02-CXCL14	Plasma B	LAMA4	CD44	0.00250223	0	LAMA4_CD44	LAMA4 - CD44	LAMININ	ECM-Receptor	KEGG: hsa04512	0
T01-GPX3	Plasma B	LAMA4	CD44	0.00199348	0	LAMA4_CD44	LAMA4 - CD44	LAMININ	ECM-Receptor	KEGG: hsa04512	0
C02-CRTAC1	T-MT2A	LAMA4	CD44	0.00207132	0	LAMA4_CD44	LAMA4 - CD44	LAMININ	ECM-Receptor	KEGG: hsa04512	0
F01-CTHRC1	T-MT2A	LAMA4	CD44	0.00298759	0	LAMA4_CD44	LAMA4 - CD44	LAMININ	ECM-Receptor	KEGG: hsa04512	0
F02-CXCL14	T-MT2A	LAMA4	CD44	0.0102837	0	LAMA4_CD44	LAMA4 - CD44	LAMININ	ECM-Receptor	KEGG: hsa04512	0
T01-GPX3	T-MT2A	LAMA4	CD44	0.00820586	0	LAMA4_CD44	LAMA4 - CD44	LAMININ	ECM-Receptor	KEGG: hsa04512	0
C02-CRTAC1	T01-GPX3	LAMA4	CD44	0.00741338	0	LAMA4_CD44	LAMA4 - CD44	LAMININ	ECM-Receptor	KEGG: hsa04512	0
F01-CTHRC1	T01-GPX3	LAMA4	CD44	0.0106675	0	LAMA4_CD44	LAMA4 - CD44	LAMININ	ECM-Receptor	KEGG: hsa04512	0
F02-CXCL14	T01-GPX3	LAMA4	CD44	0.0360413	0	LAMA4_CD44	LAMA4 - CD44	LAMININ	ECM-Receptor	KEGG: hsa04512	0
T01-GPX3	T01-GPX3	LAMA4	CD44	0.0289109	0	LAMA4_CD44	LAMA4 - CD44	LAMININ	ECM-Receptor	KEGG: hsa04512	0
F02-CXCL14	C01-CHAD	LAMB1	CD44	0.0085061	0	LAMB1_CD44	LAMB1 - CD44	LAMININ	ECM-Receptor	KEGG: hsa04512	0
F02-CXCL14	C02-CRTAC1	LAMB1	CD44	0.0121584	0	LAMB1_CD44	LAMB1 - CD44	LAMININ	ECM-Receptor	KEGG: hsa04512	0
F02-CXCL14	CD4-T	LAMB1	CD44	0.00709222	0	LAMB1_CD44	LAMB1 - CD44	LAMININ	ECM-Receptor	KEGG: hsa04512	0
F02-CXCL14	cDC	LAMB1	CD44	0.0109364	0	LAMB1_CD44	LAMB1 - CD44	LAMININ	ECM-Receptor	KEGG: hsa04512	0
F02-CXCL14	F01-CTHRC1	LAMB1	CD44	0.00906135	0	LAMB1_CD44	LAMB1 - CD44	LAMININ	ECM-Receptor	KEGG: hsa04512	0
F02-CXCL14	F02-CXCL14	LAMB1	CD44	0.0108742	0	LAMB1_CD44	LAMB1 - CD44	LAMININ	ECM-Receptor	KEGG: hsa04512	0
F02-CXCL14	Macrophage	LAMB1	CD44	0.00314696	0	LAMB1_CD44	LAMB1 - CD44	LAMININ	ECM-Receptor	KEGG: hsa04512	0
F02-CXCL14	Monocyte	LAMB1	CD44	0.010146	0	LAMB1_CD44	LAMB1 - CD44	LAMININ	ECM-Receptor	KEGG: hsa04512	0
F02-CXCL14	Neu	LAMB1	CD44	0.00330853	0	LAMB1_CD44	LAMB1 - CD44	LAMININ	ECM-Receptor	KEGG: hsa04512	0
F02-CXCL14	Neu-Pro	LAMB1	CD44	0.00137764	0	LAMB1_CD44	LAMB1 - CD44	LAMININ	ECM-Receptor	KEGG: hsa04512	0
F02-CXCL14	Plasma B	LAMB1	CD44	0.000735304	0	LAMB1_CD44	LAMB1 - CD44	LAMININ	ECM-Receptor	KEGG: hsa04512	0
F02-CXCL14	T-MT2A	LAMB1	CD44	0.00303871	0	LAMB1_CD44	LAMB1 - CD44	LAMININ	ECM-Receptor	KEGG: hsa04512	0
F02-CXCL14	T01-GPX3	LAMB1	CD44	0.0108486	0	LAMB1_CD44	LAMB1 - CD44	LAMININ	ECM-Receptor	KEGG: hsa04512	0
C01-CHAD	C01-CHAD	LAMB2	CD44	0.0101673	0	LAMB2_CD44	LAMB2 - CD44	LAMININ	ECM-Receptor	KEGG: hsa04512	0
C02-CRTAC1	C01-CHAD	LAMB2	CD44	0.00839452	0	LAMB2_CD44	LAMB2 - CD44	LAMININ	ECM-Receptor	KEGG: hsa04512	0
F01-CTHRC1	C01-CHAD	LAMB2	CD44	0.0231721	0	LAMB2_CD44	LAMB2 - CD44	LAMININ	ECM-Receptor	KEGG: hsa04512	0
F02-CXCL14	C01-CHAD	LAMB2	CD44	0.0206623	0	LAMB2_CD44	LAMB2 - CD44	LAMININ	ECM-Receptor	KEGG: hsa04512	0
T01-GPX3	C01-CHAD	LAMB2	CD44	0.0232313	0	LAMB2_CD44	LAMB2 - CD44	LAMININ	ECM-Receptor	KEGG: hsa04512	0
C01-CHAD	C02-CRTAC1	LAMB2	CD44	0.0145224	0	LAMB2_CD44	LAMB2 - CD44	LAMININ	ECM-Receptor	KEGG: hsa04512	0
C02-CRTAC1	C02-CRTAC1	LAMB2	CD44	0.0119995	0	LAMB2_CD44	LAMB2 - CD44	LAMININ	ECM-Receptor	KEGG: hsa04512	0
F01-CTHRC1	C02-CRTAC1	LAMB2	CD44	0.0329126	0	LAMB2_CD44	LAMB2 - CD44	LAMININ	ECM-Receptor	KEGG: hsa04512	0
F02-CXCL14	C02-CRTAC1	LAMB2	CD44	0.0293795	0	LAMB2_CD44	LAMB2 - CD44	LAMININ	ECM-Receptor	KEGG: hsa04512	0
T01-GPX3	C02-CRTAC1	LAMB2	CD44	0.0329959	0	LAMB2_CD44	LAMB2 - CD44	LAMININ	ECM-Receptor	KEGG: hsa04512	0
C01-CHAD	CD4-T	LAMB2	CD44	0.00847964	0	LAMB2_CD44	LAMB2 - CD44	LAMININ	ECM-Receptor	KEGG: hsa04512	0
C02-CRTAC1	CD4-T	LAMB2	CD44	0.00699906	0	LAMB2_CD44	LAMB2 - CD44	LAMININ	ECM-Receptor	KEGG: hsa04512	0
F01-CTHRC1	CD4-T	LAMB2	CD44	0.0193681	0	LAMB2_CD44	LAMB2 - CD44	LAMININ	ECM-Receptor	KEGG: hsa04512	0
F02-CXCL14	CD4-T	LAMB2	CD44	0.017263	0	LAMB2_CD44	LAMB2 - CD44	LAMININ	ECM-Receptor	KEGG: hsa04512	0
T01-GPX3	CD4-T	LAMB2	CD44	0.0194178	0	LAMB2_CD44	LAMB2 - CD44	LAMININ	ECM-Receptor	KEGG: hsa04512	0
C01-CHAD	cDC	LAMB2	CD44	0.0130659	0	LAMB2_CD44	LAMB2 - CD44	LAMININ	ECM-Receptor	KEGG: hsa04512	0
C02-CRTAC1	cDC	LAMB2	CD44	0.0107933	0	LAMB2_CD44	LAMB2 - CD44	LAMININ	ECM-Receptor	KEGG: hsa04512	0
F01-CTHRC1	cDC	LAMB2	CD44	0.0296673	0	LAMB2_CD44	LAMB2 - CD44	LAMININ	ECM-Receptor	KEGG: hsa04512	0
F02-CXCL14	cDC	LAMB2	CD44	0.026473	0	LAMB2_CD44	LAMB2 - CD44	LAMININ	ECM-Receptor	KEGG: hsa04512	0
T01-GPX3	cDC	LAMB2	CD44	0.0297426	0	LAMB2_CD44	LAMB2 - CD44	LAMININ	ECM-Receptor	KEGG: hsa04512	0
C01-CHAD	F01-CTHRC1	LAMB2	CD44	0.0108298	0	LAMB2_CD44	LAMB2 - CD44	LAMININ	ECM-Receptor	KEGG: hsa04512	0
C02-CRTAC1	F01-CTHRC1	LAMB2	CD44	0.00894255	0	LAMB2_CD44	LAMB2 - CD44	LAMININ	ECM-Receptor	KEGG: hsa04512	0
F01-CTHRC1	F01-CTHRC1	LAMB2	CD44	0.0246609	0	LAMB2_CD44	LAMB2 - CD44	LAMININ	ECM-Receptor	KEGG: hsa04512	0
F02-CXCL14	F01-CTHRC1	LAMB2	CD44	0.0219934	0	LAMB2_CD44	LAMB2 - CD44	LAMININ	ECM-Receptor	KEGG: hsa04512	0
T01-GPX3	F01-CTHRC1	LAMB2	CD44	0.0247238	0	LAMB2_CD44	LAMB2 - CD44	LAMININ	ECM-Receptor	KEGG: hsa04512	0
C01-CHAD	F02-CXCL14	LAMB2	CD44	0.0129918	0	LAMB2_CD44	LAMB2 - CD44	LAMININ	ECM-Receptor	KEGG: hsa04512	0
C02-CRTAC1	F02-CXCL14	LAMB2	CD44	0.0107319	0	LAMB2_CD44	LAMB2 - CD44	LAMININ	ECM-Receptor	KEGG: hsa04512	0
F01-CTHRC1	F02-CXCL14	LAMB2	CD44	0.0295017	0	LAMB2_CD44	LAMB2 - CD44	LAMININ	ECM-Receptor	KEGG: hsa04512	0
F02-CXCL14	F02-CXCL14	LAMB2	CD44	0.0263247	0	LAMB2_CD44	LAMB2 - CD44	LAMININ	ECM-Receptor	KEGG: hsa04512	0
T01-GPX3	F02-CXCL14	LAMB2	CD44	0.0295766	0	LAMB2_CD44	LAMB2 - CD44	LAMININ	ECM-Receptor	KEGG: hsa04512	0
C01-CHAD	Macrophage	LAMB2	CD44	0.00376551	0	LAMB2_CD44	LAMB2 - CD44	LAMININ	ECM-Receptor	KEGG: hsa04512	0
C02-CRTAC1	Macrophage	LAMB2	CD44	0.00310546	0	LAMB2_CD44	LAMB2 - CD44	LAMININ	ECM-Receptor	KEGG: hsa04512	0
F01-CTHRC1	Macrophage	LAMB2	CD44	0.00865353	0	LAMB2_CD44	LAMB2 - CD44	LAMININ	ECM-Receptor	KEGG: hsa04512	0
F02-CXCL14	Macrophage	LAMB2	CD44	0.00770383	0	LAMB2_CD44	LAMB2 - CD44	LAMININ	ECM-Receptor	KEGG: hsa04512	0
T01-GPX3	Macrophage	LAMB2	CD44	0.00867596	0	LAMB2_CD44	LAMB2 - CD44	LAMININ	ECM-Receptor	KEGG: hsa04512	0
C01-CHAD	Monocyte	LAMB2	CD44	0.0121235	0	LAMB2_CD44	LAMB2 - CD44	LAMININ	ECM-Receptor	KEGG: hsa04512	0
C02-CRTAC1	Monocyte	LAMB2	CD44	0.0100131	0	LAMB2_CD44	LAMB2 - CD44	LAMININ	ECM-Receptor	KEGG: hsa04512	0
F01-CTHRC1	Monocyte	LAMB2	CD44	0.027561	0	LAMB2_CD44	LAMB2 - CD44	LAMININ	ECM-Receptor	KEGG: hsa04512	0
F02-CXCL14	Monocyte	LAMB2	CD44	0.0245877	0	LAMB2_CD44	LAMB2 - CD44	LAMININ	ECM-Receptor	KEGG: hsa04512	0
T01-GPX3	Monocyte	LAMB2	CD44	0.027631	0	LAMB2_CD44	LAMB2 - CD44	LAMININ	ECM-Receptor	KEGG: hsa04512	0
C01-CHAD	Neu	LAMB2	CD44	0.00395872	0	LAMB2_CD44	LAMB2 - CD44	LAMININ	ECM-Receptor	KEGG: hsa04512	0
C02-CRTAC1	Neu	LAMB2	CD44	0.00326491	0	LAMB2_CD44	LAMB2 - CD44	LAMININ	ECM-Receptor	KEGG: hsa04512	0
F01-CTHRC1	Neu	LAMB2	CD44	0.00909524	0	LAMB2_CD44	LAMB2 - CD44	LAMININ	ECM-Receptor	KEGG: hsa04512	0
F02-CXCL14	Neu	LAMB2	CD44	0.00809746	0	LAMB2_CD44	LAMB2 - CD44	LAMININ	ECM-Receptor	KEGG: hsa04512	0
T01-GPX3	Neu	LAMB2	CD44	0.00911881	0	LAMB2_CD44	LAMB2 - CD44	LAMININ	ECM-Receptor	KEGG: hsa04512	0
C01-CHAD	Neu-Pro	LAMB2	CD44	0.001649	0	LAMB2_CD44	LAMB2 - CD44	LAMININ	ECM-Receptor	KEGG: hsa04512	0
C02-CRTAC1	Neu-Pro	LAMB2	CD44	0.00135944	0	LAMB2_CD44	LAMB2 - CD44	LAMININ	ECM-Receptor	KEGG: hsa04512	0
F01-CTHRC1	Neu-Pro	LAMB2	CD44	0.00380005	0	LAMB2_CD44	LAMB2 - CD44	LAMININ	ECM-Receptor	KEGG: hsa04512	0
F02-CXCL14	Neu-Pro	LAMB2	CD44	0.00338119	0	LAMB2_CD44	LAMB2 - CD44	LAMININ	ECM-Receptor	KEGG: hsa04512	0
T01-GPX3	Neu-Pro	LAMB2	CD44	0.00380994	0	LAMB2_CD44	LAMB2 - CD44	LAMININ	ECM-Receptor	KEGG: hsa04512	0
C01-CHAD	Plasma B	LAMB2	CD44	0.00088025	0	LAMB2_CD44	LAMB2 - CD44	LAMININ	ECM-Receptor	KEGG: hsa04512	0
C02-CRTAC1	Plasma B	LAMB2	CD44	0.000725584	0	LAMB2_CD44	LAMB2 - CD44	LAMININ	ECM-Receptor	KEGG: hsa04512	0
F01-CTHRC1	Plasma B	LAMB2	CD44	0.00203054	0	LAMB2_CD44	LAMB2 - CD44	LAMININ	ECM-Receptor	KEGG: hsa04512	0
F02-CXCL14	Plasma B	LAMB2	CD44	0.00180637	0	LAMB2_CD44	LAMB2 - CD44	LAMININ	ECM-Receptor	KEGG: hsa04512	0
T01-GPX3	Plasma B	LAMB2	CD44	0.00203584	0	LAMB2_CD44	LAMB2 - CD44	LAMININ	ECM-Receptor	KEGG: hsa04512	0
C01-CHAD	T-MT2A	LAMB2	CD44	0.00363606	0	LAMB2_CD44	LAMB2 - CD44	LAMININ	ECM-Receptor	KEGG: hsa04512	0
C02-CRTAC1	T-MT2A	LAMB2	CD44	0.00299864	0	LAMB2_CD44	LAMB2 - CD44	LAMININ	ECM-Receptor	KEGG: hsa04512	0
F01-CTHRC1	T-MT2A	LAMB2	CD44	0.00835746	0	LAMB2_CD44	LAMB2 - CD44	LAMININ	ECM-Receptor	KEGG: hsa04512	0
F02-CXCL14	T-MT2A	LAMB2	CD44	0.00744001	0	LAMB2_CD44	LAMB2 - CD44	LAMININ	ECM-Receptor	KEGG: hsa04512	0
T01-GPX3	T-MT2A	LAMB2	CD44	0.00837913	0	LAMB2_CD44	LAMB2 - CD44	LAMININ	ECM-Receptor	KEGG: hsa04512	0
C01-CHAD	T01-GPX3	LAMB2	CD44	0.0129613	0	LAMB2_CD44	LAMB2 - CD44	LAMININ	ECM-Receptor	KEGG: hsa04512	0
C02-CRTAC1	T01-GPX3	LAMB2	CD44	0.0107067	0	LAMB2_CD44	LAMB2 - CD44	LAMININ	ECM-Receptor	KEGG: hsa04512	0
F01-CTHRC1	T01-GPX3	LAMB2	CD44	0.0294337	0	LAMB2_CD44	LAMB2 - CD44	LAMININ	ECM-Receptor	KEGG: hsa04512	0
F02-CXCL14	T01-GPX3	LAMB2	CD44	0.0262639	0	LAMB2_CD44	LAMB2 - CD44	LAMININ	ECM-Receptor	KEGG: hsa04512	0
T01-GPX3	T01-GPX3	LAMB2	CD44	0.0295084	0	LAMB2_CD44	LAMB2 - CD44	LAMININ	ECM-Receptor	KEGG: hsa04512	0
C01-CHAD	C01-CHAD	LAMC1	CD44	0.00753498	0	LAMC1_CD44	LAMC1 - CD44	LAMININ	ECM-Receptor	KEGG: hsa04512	0
C02-CRTAC1	C01-CHAD	LAMC1	CD44	0.00639313	0	LAMC1_CD44	LAMC1 - CD44	LAMININ	ECM-Receptor	KEGG: hsa04512	0
F01-CTHRC1	C01-CHAD	LAMC1	CD44	0.00858106	0	LAMC1_CD44	LAMC1 - CD44	LAMININ	ECM-Receptor	KEGG: hsa04512	0
F02-CXCL14	C01-CHAD	LAMC1	CD44	0.0203867	0	LAMC1_CD44	LAMC1 - CD44	LAMININ	ECM-Receptor	KEGG: hsa04512	0
T01-GPX3	C01-CHAD	LAMC1	CD44	0.0291837	0	LAMC1_CD44	LAMC1 - CD44	LAMININ	ECM-Receptor	KEGG: hsa04512	0
[truncated: 1,471 more rows]
